# Supplementary material for: Synthesis, crystal structure and Hirshfeld surface analysis of [Cu(H2L)2(μ-Cl)CuCl3]·H2O [H2L = 2-hy­droxy-N′-(propan-2-yl­idene)benzohydrazide]
Source: Acta Crystallogr E Crystallogr Commun. 2024 Aug 20;80(Pt 9):961–6. doi: 10.1107/S2056989024007941 (PMC11389674; doi:10.1107/S2056989024007941)
Supplement: Supplementary file 1 [file e-80-00961-sup1.cif]

##############################################################################
#                                                                            #
# This CIF contains the data in a paper accepted for publication in          #
# Acta Crystallographica Section E. It conforms to the requirements of       #
# Notes for Authors for Acta Crystallographica Section E, and has been       #
# peer reviewed under the auspices of the IUCr Commission on Journals.       #
#                                                                            #
# Full details of the Crystallographic Information File format               #
# are given in the paper "The Crystallographic Information File (CIF):       #
# a New Standard Archive File for Crystallography" by S. R. Hall, F. H.      #
# Allen and I. D. Brown [Acta Cryst. (1991), A47, 655-685].                  #
#                                                                            #
# The current version of the core CIF dictionary is obtainable from          #
# ftp://ftp.iucr.org/pub/cif_core.dic.                                       #
#                                                                            #
# Software is freely available for graphical display of the structure(s)     #
# in this CIF. For information consult the CIF software page                 #
# http://www.iucr.org/resources/cif/software.                                #
#                                                                            #
# This file may be used for bona fide research purposes within the           #
# scientific community so long as proper attribution is given to the journal # 
# article from which it was obtained.                                        #
#                                                                            #
##############################################################################
data_global
_audit_creation_method     'PLATON <TABLE ACC> option'
_journal_date_recd_electronic     2024-05-13
_journal_date_accepted     2024-08-12
_journal_name_full     'Acta Crystallographica, Section E'
_journal_year     2024
_journal_volume     80
_journal_issue      9
_journal_page_first     0
_journal_page_last     0
_journal_paper_category     GM
_journal_paper_doi     10.1107/S2056989024007941
_journal_coeditor_code     EV2007
_publ_contact_author_name
;
'Beghidja, Adel'
;
_publ_contact_author_address
;
Unit\'e de Recherche de Chimie de l'Environnement et Mol\'eculaire Structurale
(CHEMS), Universit\'e Fr\`eres Mentouri Constantine 1, 25017, Constantine,
Alg\'erie
;
_publ_contact_author_email     'beghidja@umc.edu.dz'
_publ_contact_author_fax     '00213-318-11107'
_publ_contact_author_phone     '00213-560-433-700'
_publ_section_title
;
Synthesis, crystal structure and Hirshfeld surface analysis of
[Cu(H~2~<i>L</i>)~2~(\m-Cl)CuCl~3~]\\cdotH~2~O [H~2~<i>L</i> =
2-hydroxy-<i>N</i>'-(propan-2-ylidene)benzohydrazide]
;
_publ_section_title_footnote     .
loop_
    _publ_author_name
    _publ_author_footnote
    _publ_author_address
    'Boulguemh, Imededdine' .
;
Unit\'e de Recherche de Chimie de l'Environnement et Mol\'eculaire Structurale \
(CHEMS), Universit\'e Constantine 1 - Fr\`eres Mentouri, 25017, Constantine,
Algeria
;
    'Lehleh, Asma' .
;
Unit\'e de Recherche de Chimie de l'Environnement et Mol\'eculaire Structurale \
(CHEMS), Universit\'e Constantine 1 - Fr\`eres Mentouri, 25017, Constantine,
Algeria
;
    'Beghidja, Chahrazed' .
;
Unit\'e de Recherche de Chimie de l'Environnement et Mol\'eculaire Structurale \
(CHEMS), Universit\'e Constantine 1 - Fr\`eres Mentouri, 25017, Constantine,
Algeria
;
    'Beghidja, Adel' .
;
Unit\'e de Recherche de Chimie de l'Environnement et Mol\'eculaire Structurale \
(CHEMS), Universit\'e Constantine 1 - Fr\`eres Mentouri, 25017, Constantine,
Algeria
;
_publ_section_synopsis
;\
The synthesis and structural characterization of a dinuclear Cu^II^ complex,
[trichloridocopper(II)]-\m-chlorido-{bis[2-hydroxy-<i>N</i>'-(propan-2-\
ylidene)benzohydrazide]copper(II)} monohydrate,
[Cu~2~Cl~4~(C~10~H~12~N~2~O~2~)~2~]\\cdotH~2~O or
[Cu(H~2~L)~2~(\m-Cl)Cu(Cl)~3~]\\cdotH~2~O is reported
;
data_I
_chemical_name_systematic
;\
[Trichloridocopper(II)]-\m-chlorido-{bis[2-hydroxy-<i>N</i>'-\
(propan-2-ylidene)benzohydrazide]copper(II)} monohydrate
;
_chemical_name_common     ?
_chemical_formula_moiety
                           'C20 H24 Cl4 Cu2 N4 O4, H2 O, 1[H2 O], 1.5[C H3 O H]'
_chemical_formula_sum     'C21.50 H34 Cl4 Cu2 N4 O7.50'
_chemical_formula_structural     ?
_chemical_formula_iupac     '[Cu2 Cl4 (C10 H12 N2 O2)2], 2H2 O, 1.5CH4 O'
_chemical_formula_weight     737.40
_chemical_melting_point     ?
_chemical_compound_source     'see text'
_symmetry_cell_setting     monoclinic
_symmetry_space_group_name_H-M     'P 21/n'
_symmetry_space_group_name_Hall     '-P 2yn'
loop_
    _space_group_symop_id
    _space_group_symop_operation_xyz
    1 x,y,z
    2 1/2-x,1/2+y,1/2-z
    3 -x,-y,-z
    4 1/2+x,1/2-y,1/2+z
_cell_length_a     11.6514(4)
_cell_length_b     20.1507(8)
_cell_length_c     12.8149(4)
_cell_angle_alpha     90
_cell_angle_beta     110.858(2)
_cell_angle_gamma     90
_cell_volume     2811.56(18)
_cell_formula_units_Z     4
_cell_measurement_reflns_used     3635
_cell_measurement_theta_min     2.64
_cell_measurement_theta_max     23.39
_cell_measurement_temperature     273
_cell_special_details
;
;
_exptl_crystal_description     block
_exptl_crystal_colour     yellow
_exptl_crystal_size_max     0.140
_exptl_crystal_size_mid     0.120
_exptl_crystal_size_min     0.090
_exptl_crystal_size_rad     ?
_exptl_crystal_density_diffrn     1.704
_exptl_crystal_density_meas     ?
_exptl_crystal_density_method     'Not Measured'
_exptl_crystal_F_000     1360
_exptl_absorpt_coefficient_mu     1.939
_exptl_absorpt_correction_type     multi-scan
_exptl_absorpt_process_details
;
(SADABS; Krause <i>et al.</i>,  2015)
;
_exptl_absorpt_correction_T_min     0.6732
_exptl_absorpt_correction_T_max     0.7454
_exptl_special_details
;
;
_diffrn_ambient_temperature     273
_diffrn_radiation_type     MoK\a
_diffrn_radiation_wavelength     0.71073
_diffrn_radiation_source     MoK\a
_diffrn_radiation_monochromator     graphite
_diffrn_measurement_device_type     'Bruker APEXII CCD'
_diffrn_measurement_method     '\f and \w scans'
_diffrn_detector_area_resol_mean     18.4
_diffrn_reflns_number     21699
_diffrn_reflns_av_R_equivalents     0.0547
_diffrn_reflns_av_unetI/netI     0.0553
_diffrn_reflns_theta_min     1.98
_diffrn_reflns_theta_max     26.43
_diffrn_reflns_theta_full     25.24
_diffrn_measured_fraction_theta_max     0.987
_diffrn_measured_fraction_theta_full     0.988
_diffrn_reflns_limit_h_min     -14
_diffrn_reflns_limit_h_max     14
_diffrn_reflns_limit_k_min     -21
_diffrn_reflns_limit_k_max     25
_diffrn_reflns_limit_l_min     -16
_diffrn_reflns_limit_l_max     14
_diffrn_reflns_reduction_process
;
;
_diffrn_radiation_probe     x-ray
_refine_special_details
;
1. Fixed Uiso At 1.2 times of: All C(H) groups, All N(H) groups At 1.5 times
of: All C(H,H,H) groups, All O(H) groups, All O(H,H) groups
2. Uiso/Uaniso restraints and constraints Uanis(C21) \\sim Ueq: with sigma of
0.001 and sigma for terminal atoms of 0.002 Uanis(O5) \\sim Ueq: with sigma of
0.001 and sigma for terminal atoms of 0.002
3.a Free rotating group: O1W(H1WA,H1WB)
3.b Aromatic/amide H refined with riding coordinates: N1(H1), N3(H3), C4(H4A),
C5(H5), C6(H6), C7(H7), C14(H14), C15(H15), C16(H16), C17(H17)
3.c Idealised Me refined as rotating group: C9(H9A,H9B,H9C),
C10(H10A,H10B,H10C), C19(H19A,H19B,H19C), C20(H20A,H20B, H20C),
C21(H21A,H21B,H21C)
3.d Idealised tetrahedral OH refined as rotating group: O2(H2), O4(H4),
O5(H5A).
;
_reflns_number_total     5708
_reflns_number_gt     3843
_reflns_threshold_expression     I>2\s(I)
_refine_ls_structure_factor_coef     Fsqd
_refine_ls_matrix_type     full
_refine_ls_R_factor_all     0.0819
_refine_ls_R_factor_gt     0.0486
_refine_ls_wR_factor_gt     0.1282
_refine_ls_wR_factor_ref     0.1459
_refine_ls_goodness_of_fit_ref     1.056
_refine_ls_restrained_S_all     1.056
_refine_ls_number_reflns     5708
_refine_ls_number_parameters     324
_refine_ls_number_restraints     0
_refine_ls_number_constraints     ?
_refine_ls_hydrogen_treatment     constr
_refine_ls_weighting_scheme     calc
_refine_ls_weighting_details
                      'W=1/[\S^2^(FO^2^)+(0.0793P)^2^] WHERE P=(FO^2^+2FC^2^)/3'
_atom_sites_solution_hydrogens     mixed
_atom_sites_solution_primary     ?
_atom_sites_solution_secondary     ?
_refine_ls_shift/su_max     0.001
_refine_ls_shift/su_mean     0.000
_refine_diff_density_max     0.707
_refine_diff_density_min     -0.528
_refine_ls_extinction_method     none
_refine_ls_abs_structure_details     ?
_refine_ls_abs_structure_Flack     .
loop_
    _atom_type_symbol
    _atom_type_description
    _atom_type_scat_dispersion_real
    _atom_type_scat_dispersion_imag
    _atom_type_scat_source
    C C 0.0033 0.0016 ' International Tables Vol C Tables 4.2.6.8 and 6.1.1.4'
    H H 0.0000 0.0000 ' International Tables Vol C Tables 4.2.6.8 and 6.1.1.4'
    Cl Cl 0.1484 0.1585 ' International Tables Vol C Tables 4.2.6.8 and 6.1.1.4'
    Cu Cu 0.3201 1.2651 ' International Tables Vol C Tables 4.2.6.8 and 6.1.1.4'
    N N 0.0061 0.0033 ' International Tables Vol C Tables 4.2.6.8 and 6.1.1.4'
    O O 0.0106 0.0060 ' International Tables Vol C Tables 4.2.6.8 and 6.1.1.4'
_computing_data_collection
;
APEX2 (Bruker, 2013)
;
_computing_cell_refinement
;
SAINT (Bruker, 2013)
;
_computing_data_reduction
;
SAINT  (Bruker, 2013)
;
_computing_structure_solution
;
<i>SHELXT2018/3</i> (Sheldrick, 2015a)
;
_computing_structure_refinement
;
<i>SHELXL2018/3</i> (Sheldrick, 2015b)
;
_computing_molecular_graphics
;
Mercury (Macrae <i>et al.</i>,  2020)
;
_computing_publication_material
;
PLATON (Spek, 2020)
;
loop_
    _atom_site_type_symbol
    _atom_site_label
    _atom_site_fract_x
    _atom_site_fract_y
    _atom_site_fract_z
    _atom_site_U_iso_or_equiv
    _atom_site_thermal_displace_type
    _atom_site_calc_flag
    _atom_site_refinement_flags
    _atom_site_occupancy
    _atom_site_disorder_assembly
    _atom_site_disorder_group
    Cu Cu1 0.75452(5) 0.61586(3) 0.24378(4) 0.0340(2) Uani d . 1.000 . .
    Cu Cu2 0.36066(5) 0.63824(3) 0.19419(4) 0.0381(2) Uani d . 1.000 . .
    Cl Cl1 0.52667(11) 0.61036(6) 0.14739(9) 0.0440(4) Uani d . 1.000 . .
    Cl Cl2 0.40338(12) 0.57786(6) 0.35215(9) 0.0498(4) Uani d . 1.000 . .
    Cl Cl3 0.29411(16) 0.72976(7) 0.25093(11) 0.0676(5) Uani d . 1.000 . .
    Cl Cl4 0.22690(12) 0.63604(6) 0.01947(10) 0.0521(4) Uani d . 1.000 . .
    O O1 0.8210(3) 0.52516(15) 0.2546(2) 0.0384(10) Uani d . 1.000 . .
    O O2 0.8882(3) 0.42800(17) 0.5540(3) 0.0529(11) Uani d . 1.000 . .
    O O3 0.8022(3) 0.70917(14) 0.2734(2) 0.0365(10) Uani d . 1.000 . .
    O O4 0.8657(3) 0.81403(15) 0.0217(2) 0.0467(10) Uani d . 1.000 . .
    N N1 0.8076(3) 0.52971(17) 0.4240(3) 0.0343(11) Uani d . 1.000 . .
    N N2 0.7577(3) 0.59260(17) 0.3964(3) 0.0329(11) Uani d . 1.000 . .
    N N3 0.8051(3) 0.70518(17) 0.1001(3) 0.0340(11) Uani d . 1.000 . .
    N N4 0.7711(3) 0.63902(16) 0.0973(3) 0.0307(11) Uani d . 1.000 . .
    C C1 0.8365(4) 0.4970(2) 0.3474(3) 0.0304(12) Uani d . 1.000 . .
    O O1W 0.9308(4) 0.3537(3) 0.7302(4) 0.119(2) Uani d . 1.000 . .
    C C2 0.8862(4) 0.4296(2) 0.3687(3) 0.0343(12) Uani d . 1.000 . .
    C C3 0.9105(4) 0.3962(2) 0.4704(4) 0.0395(14) Uani d . 1.000 . .
    C C4 0.9573(4) 0.3314(2) 0.4824(4) 0.0517(17) Uani d . 1.000 . .
    C C5 0.9782(5) 0.3009(3) 0.3947(5) 0.0585(19) Uani d . 1.000 . .
    C C6 0.9532(5) 0.3324(3) 0.2941(4) 0.0539(17) Uani d . 1.000 . .
    C C7 0.9075(4) 0.3963(2) 0.2808(4) 0.0429(17) Uani d . 1.000 . .
    C C8 0.7218(4) 0.6229(2) 0.4683(4) 0.0376(14) Uani d . 1.000 . .
    C C9 0.7308(5) 0.5926(3) 0.5773(4) 0.0523(17) Uani d . 1.000 . .
    C C10 0.6685(5) 0.6909(2) 0.4417(4) 0.0503(17) Uani d . 1.000 . .
    C C11 0.8230(4) 0.7382(2) 0.1949(3) 0.0310(12) Uani d . 1.000 . .
    C C12 0.8656(4) 0.8069(2) 0.2065(3) 0.0311(12) Uani d . 1.000 . .
    C C13 0.8874(4) 0.8439(2) 0.1218(3) 0.0328(12) Uani d . 1.000 . .
    C C14 0.9286(4) 0.9088(2) 0.1416(3) 0.0366(14) Uani d . 1.000 . .
    C C15 0.9450(4) 0.9386(2) 0.2436(4) 0.0404(14) Uani d . 1.000 . .
    C C16 0.9226(4) 0.9033(2) 0.3277(4) 0.0412(16) Uani d . 1.000 . .
    C C17 0.8840(4) 0.8387(2) 0.3086(3) 0.0356(14) Uani d . 1.000 . .
    C C18 0.7490(4) 0.6063(2) 0.0057(4) 0.0396(14) Uani d . 1.000 . .
    C C19 0.7628(7) 0.6374(3) -0.0940(4) 0.074(3) Uani d . 1.000 . .
    C C20 0.7147(5) 0.5358(2) 0.0012(4) 0.0455(16) Uani d . 1.000 . .
    H H1 0.81939 0.51265 0.48846 0.0410 Uiso c RU 1.000 . .
    H H2 0.89569 0.40190 0.60509 0.0800 Uiso c RU 1.000 . .
    H H3 0.81424 0.72404 0.04332 0.0410 Uiso c RU 1.000 . .
    H H4 0.87029 0.84159 -0.02370 0.0700 Uiso c RU 1.000 . .
    H H4A 0.97419 0.30903 0.54971 0.0620 Uiso c RU 1.000 . .
    H H5 1.00988 0.25806 0.40383 0.0700 Uiso c RU 1.000 . .
    H H6 0.96696 0.31086 0.23543 0.0640 Uiso c RU 1.000 . .
    H H7 0.89049 0.41769 0.21267 0.0520 Uiso c RU 1.000 . .
    H H9A 0.66940 0.55874 0.56479 0.0790 Uiso c RU 1.000 . .
    H H9B 0.71815 0.62622 0.62517 0.0790 Uiso c RU 1.000 . .
    H H9C 0.81082 0.57334 0.61213 0.0790 Uiso c RU 1.000 . .
    H H10A 0.72080 0.72206 0.49371 0.0750 Uiso c RU 1.000 . .
    H H10B 0.58840 0.69159 0.44692 0.0750 Uiso c RU 1.000 . .
    H H10C 0.66221 0.70267 0.36723 0.0750 Uiso c RU 1.000 . .
    H H14 0.94531 0.93246 0.08641 0.0440 Uiso c RU 1.000 . .
    H H15 0.97101 0.98253 0.25575 0.0490 Uiso c RU 1.000 . .
    H H16 0.93375 0.92321 0.39606 0.0500 Uiso c RU 1.000 . .
    H H17 0.86953 0.81523 0.36510 0.0430 Uiso c RU 1.000 . .
    H H19A 0.70856 0.67474 -0.11693 0.1110 Uiso c RU 1.000 . .
    H H19B 0.74279 0.60553 -0.15355 0.1110 Uiso c RU 1.000 . .
    H H19C 0.84614 0.65190 -0.07606 0.1110 Uiso c RU 1.000 . .
    H H20A 0.78488 0.50873 0.00817 0.0680 Uiso c RU 1.000 . .
    H H20B 0.65036 0.52658 -0.06878 0.0680 Uiso c RU 1.000 . .
    H H20C 0.68640 0.52596 0.06132 0.0680 Uiso c RU 1.000 . .
    H H1WA 0.99407 0.33290 0.72978 0.1790 Uiso d RU 1.000 . .
    H H1WB 0.88009 0.32335 0.73023 0.1790 Uiso d RU 1.000 . .
loop_
    _atom_site_aniso_label
    _atom_site_aniso_U_11
    _atom_site_aniso_U_22
    _atom_site_aniso_U_33
    _atom_site_aniso_U_12
    _atom_site_aniso_U_13
    _atom_site_aniso_U_23
    Cu1 0.0510(4) 0.0231(3) 0.0307(3) 0.0007(2) 0.0181(2) 0.0037(2)
    Cu2 0.0512(4) 0.0320(3) 0.0345(3) 0.0030(2) 0.0193(3) -0.0012(2)
    Cl1 0.0426(6) 0.0525(7) 0.0402(6) 0.0021(5) 0.0188(5) 0.0021(5)
    Cl2 0.0742(9) 0.0429(7) 0.0369(6) 0.0065(6) 0.0256(6) 0.0047(5)
    Cl3 0.1140(12) 0.0390(7) 0.0589(8) 0.0198(7) 0.0419(8) -0.0043(6)
    Cl4 0.0633(8) 0.0474(8) 0.0386(6) 0.0069(6) 0.0094(6) -0.0016(5)
    O1 0.0520(19) 0.0294(16) 0.0341(16) 0.0060(14) 0.0156(14) 0.0043(13)
    O2 0.073(2) 0.044(2) 0.0352(18) 0.0046(18) 0.0113(17) 0.0127(15)
    O3 0.058(2) 0.0241(16) 0.0315(15) -0.0039(14) 0.0209(14) 0.0020(12)
    O4 0.083(2) 0.0310(17) 0.0346(16) -0.0098(17) 0.0313(17) -0.0014(13)
    N1 0.045(2) 0.0292(19) 0.0293(17) 0.0012(16) 0.0140(16) 0.0057(15)
    N2 0.043(2) 0.0222(18) 0.0344(19) -0.0030(15) 0.0149(16) -0.0018(14)
    N3 0.050(2) 0.0257(19) 0.0301(18) -0.0050(16) 0.0189(16) 0.0010(14)
    N4 0.042(2) 0.0212(18) 0.0294(18) 0.0000(15) 0.0132(15) 0.0016(13)
    C1 0.035(2) 0.024(2) 0.032(2) -0.0045(17) 0.0116(18) -0.0001(17)
    O1W 0.069(3) 0.195(6) 0.096(3) 0.026(3) 0.032(3) 0.098(4)
    C2 0.034(2) 0.026(2) 0.036(2) -0.0033(18) 0.0040(18) 0.0020(17)
    C3 0.043(3) 0.030(2) 0.037(2) -0.0046(19) 0.004(2) 0.0007(18)
    C4 0.047(3) 0.032(3) 0.059(3) 0.002(2) -0.002(2) 0.015(2)
    C5 0.051(3) 0.028(3) 0.080(4) 0.007(2) 0.003(3) -0.002(3)
    C6 0.055(3) 0.040(3) 0.062(3) 0.008(2) 0.015(3) -0.008(2)
    C7 0.049(3) 0.035(3) 0.042(3) 0.002(2) 0.013(2) -0.004(2)
    C8 0.040(3) 0.031(2) 0.040(2) -0.0055(19) 0.012(2) -0.0015(19)
    C9 0.068(3) 0.060(3) 0.035(3) -0.002(3) 0.026(2) -0.001(2)
    C10 0.070(3) 0.034(3) 0.057(3) -0.001(2) 0.035(3) -0.007(2)
    C11 0.036(2) 0.025(2) 0.031(2) 0.0014(17) 0.0106(18) 0.0023(16)
    C12 0.037(2) 0.023(2) 0.034(2) -0.0007(17) 0.0137(18) 0.0025(16)
    C13 0.042(2) 0.028(2) 0.029(2) -0.0001(18) 0.0135(18) 0.0033(17)
    C14 0.046(3) 0.031(2) 0.035(2) -0.006(2) 0.017(2) 0.0061(18)
    C15 0.048(3) 0.028(2) 0.042(2) -0.003(2) 0.012(2) -0.0041(19)
    C16 0.054(3) 0.035(3) 0.034(2) -0.005(2) 0.015(2) -0.0057(19)
    C17 0.046(3) 0.032(2) 0.030(2) -0.0027(19) 0.0151(19) 0.0025(17)
    C18 0.058(3) 0.027(2) 0.032(2) -0.001(2) 0.014(2) 0.0025(18)
    C19 0.138(6) 0.052(4) 0.037(3) -0.025(4) 0.036(3) -0.003(2)
    C20 0.066(3) 0.032(3) 0.036(2) -0.005(2) 0.015(2) -0.0033(19)
_geom_special_details
;
 Bond distances, angles etc. have been calculated using the
 rounded fractional coordinates. All su's are estimated
 from the variances of the (full) variance-covariance matrix.
 The cell esds are taken into account in the estimation of
 distances, angles and torsion angles
;
loop_
    _geom_bond_atom_site_label_1
    _geom_bond_atom_site_label_2
    _geom_bond_site_symmetry_1
    _geom_bond_site_symmetry_2
    _geom_bond_distance
    _geom_bond_publ_flag
    Cu1 Cl1 . . 2.5001(14) yes
    Cu1 O1 . . 1.971(3) yes
    Cu1 O3 . . 1.959(3) yes
    Cu1 N2 . . 1.999(4) yes
    Cu1 N4 . . 2.009(4) yes
    Cu2 Cl1 . . 2.2897(15) yes
    Cu2 Cl2 . . 2.2601(12) yes
    Cu2 Cl3 . . 2.2209(16) yes
    Cu2 Cl4 . . 2.2269(13) yes
    O1 C1 . . 1.271(5) no
    O2 C3 . . 1.351(6) no
    O3 C11 . . 1.260(5) no
    O4 C13 . . 1.357(5) no
    N1 N2 . . 1.387(5) no
    N1 C1 . . 1.322(5) no
    N2 C8 . . 1.293(6) no
    O2 H2 . . 0.8200 no
    N3 C11 . . 1.335(5) no
    N3 N4 . . 1.388(5) no
    N4 C18 . . 1.290(6) no
    O4 H4 . . 0.8200 no
    N1 H1 . . 0.8600 no
    C1 C2 . . 1.464(6) no
    C2 C3 . . 1.403(6) no
    C2 C7 . . 1.407(6) no
    N3 H3 . . 0.8600 no
    C3 C4 . . 1.402(6) no
    C4 C5 . . 1.377(8) no
    C5 C6 . . 1.372(8) no
    C6 C7 . . 1.381(7) no
    C8 C10 . . 1.493(6) no
    C8 C9 . . 1.494(7) no
    C11 C12 . . 1.460(6) no
    C12 C13 . . 1.412(6) no
    C12 C17 . . 1.403(5) no
    C13 C14 . . 1.385(6) no
    C14 C15 . . 1.389(6) no
    C15 C16 . . 1.391(7) no
    C16 C17 . . 1.371(6) no
    C18 C19 . . 1.482(7) no
    C18 C20 . . 1.471(6) no
    O1W H1WB . . 0.8500 no
    O1W H1WA . . 0.8500 no
    C4 H4A . . 0.9300 no
    C5 H5 . . 0.9300 no
    C6 H6 . . 0.9300 no
    C7 H7 . . 0.9300 no
    C9 H9A . . 0.9600 no
    C9 H9C . . 0.9600 no
    C9 H9B . . 0.9600 no
    C10 H10B . . 0.9600 no
    C10 H10C . . 0.9600 no
    C10 H10A . . 0.9600 no
    C14 H14 . . 0.9300 no
    C15 H15 . . 0.9300 no
    C16 H16 . . 0.9300 no
    C17 H17 . . 0.9300 no
    C19 H19B . . 0.9600 no
    C19 H19C . . 0.9600 no
    C19 H19A . . 0.9600 no
    C20 H20C . . 0.9600 no
    C20 H20A . . 0.9600 no
    C20 H20B . . 0.9600 no
loop_
    _geom_angle_atom_site_label_1
    _geom_angle_atom_site_label_2
    _geom_angle_atom_site_label_3
    _geom_angle_site_symmetry_1
    _geom_angle_site_symmetry_2
    _geom_angle_site_symmetry_3
    _geom_angle
    _geom_angle_publ_flag
    Cl1 Cu1 O1 . . . 108.38(10) yes
    Cl1 Cu1 O3 . . . 108.44(11) yes
    Cl1 Cu1 N2 . . . 96.87(11) yes
    Cl1 Cu1 N4 . . . 89.26(11) yes
    O1 Cu1 O3 . . . 143.06(14) yes
    O1 Cu1 N2 . . . 81.01(13) yes
    O1 Cu1 N4 . . . 96.61(13) yes
    O3 Cu1 N2 . . . 97.49(13) yes
    O3 Cu1 N4 . . . 80.97(12) yes
    N2 Cu1 N4 . . . 173.85(15) yes
    Cl1 Cu2 Cl2 . . . 99.52(5) yes
    Cl1 Cu2 Cl3 . . . 135.68(6) yes
    Cl1 Cu2 Cl4 . . . 94.92(5) yes
    Cl2 Cu2 Cl3 . . . 98.34(5) yes
    Cl2 Cu2 Cl4 . . . 137.89(5) yes
    Cl3 Cu2 Cl4 . . . 98.32(5) yes
    Cu1 Cl1 Cu2 . . . 135.00(5) yes
    Cu1 O1 C1 . . . 113.7(3) no
    Cu1 O3 C11 . . . 114.4(2) no
    N2 N1 C1 . . . 117.5(3) no
    Cu1 N2 N1 . . . 108.9(3) no
    Cu1 N2 C8 . . . 133.5(3) no
    N1 N2 C8 . . . 117.6(4) no
    C3 O2 H2 . . . 109.00 no
    N4 N3 C11 . . . 116.9(3) no
    Cu1 N4 N3 . . . 108.7(3) no
    N3 N4 C18 . . . 118.5(4) no
    Cu1 N4 C18 . . . 132.6(3) no
    C13 O4 H4 . . . 109.00 no
    O1 C1 N1 . . . 118.9(4) no
    N2 N1 H1 . . . 121.00 no
    C1 N1 H1 . . . 121.00 no
    N1 C1 C2 . . . 120.9(3) no
    O1 C1 C2 . . . 120.3(4) no
    C1 C2 C7 . . . 117.7(3) no
    C3 C2 C7 . . . 118.7(4) no
    C1 C2 C3 . . . 123.6(4) no
    O2 C3 C4 . . . 122.1(4) no
    C2 C3 C4 . . . 119.4(4) no
    C11 N3 H3 . . . 122.00 no
    O2 C3 C2 . . . 118.5(4) no
    N4 N3 H3 . . . 122.00 no
    C3 C4 C5 . . . 120.1(5) no
    C4 C5 C6 . . . 121.4(5) no
    C5 C6 C7 . . . 119.4(5) no
    C2 C7 C6 . . . 121.1(4) no
    C9 C8 C10 . . . 118.3(4) no
    N2 C8 C9 . . . 122.7(4) no
    N2 C8 C10 . . . 119.0(4) no
    O3 C11 N3 . . . 118.9(4) no
    N3 C11 C12 . . . 120.2(4) no
    O3 C11 C12 . . . 120.9(3) no
    C11 C12 C13 . . . 124.7(3) no
    C13 C12 C17 . . . 117.8(4) no
    C11 C12 C17 . . . 117.5(4) no
    C12 C13 C14 . . . 120.2(3) no
    O4 C13 C14 . . . 121.9(4) no
    O4 C13 C12 . . . 117.9(4) no
    C13 C14 C15 . . . 120.2(4) no
    C14 C15 C16 . . . 120.5(4) no
    C15 C16 C17 . . . 119.2(4) no
    C12 C17 C16 . . . 122.1(4) no
    C19 C18 C20 . . . 119.1(4) no
    N4 C18 C19 . . . 121.4(4) no
    N4 C18 C20 . . . 119.5(4) no
    H1WA O1W H1WB . . . 104.00 no
    C3 C4 H4A . . . 120.00 no
    C5 C4 H4A . . . 120.00 no
    C6 C5 H5 . . . 119.00 no
    C4 C5 H5 . . . 119.00 no
    C5 C6 H6 . . . 120.00 no
    C7 C6 H6 . . . 120.00 no
    C6 C7 H7 . . . 119.00 no
    C2 C7 H7 . . . 119.00 no
    C8 C9 H9A . . . 110.00 no
    C8 C9 H9C . . . 109.00 no
    H9A C9 H9B . . . 109.00 no
    H9A C9 H9C . . . 109.00 no
    H9B C9 H9C . . . 109.00 no
    C8 C9 H9B . . . 109.00 no
    C8 C10 H10A . . . 109.00 no
    C8 C10 H10C . . . 109.00 no
    H10A C10 H10B . . . 110.00 no
    C8 C10 H10B . . . 109.00 no
    H10B C10 H10C . . . 109.00 no
    H10A C10 H10C . . . 109.00 no
    C13 C14 H14 . . . 120.00 no
    C15 C14 H14 . . . 120.00 no
    C16 C15 H15 . . . 120.00 no
    C14 C15 H15 . . . 120.00 no
    C15 C16 H16 . . . 120.00 no
    C17 C16 H16 . . . 120.00 no
    C16 C17 H17 . . . 119.00 no
    C12 C17 H17 . . . 119.00 no
    C18 C19 H19A . . . 110.00 no
    C18 C19 H19B . . . 109.00 no
    H19A C19 H19B . . . 110.00 no
    H19A C19 H19C . . . 110.00 no
    C18 C19 H19C . . . 109.00 no
    H19B C19 H19C . . . 109.00 no
    C18 C20 H20B . . . 110.00 no
    C18 C20 H20C . . . 110.00 no
    C18 C20 H20A . . . 110.00 no
    H20A C20 H20C . . . 109.00 no
    H20B C20 H20C . . . 109.00 no
    H20A C20 H20B . . . 109.00 no
loop_
    _geom_torsion_atom_site_label_1
    _geom_torsion_atom_site_label_2
    _geom_torsion_atom_site_label_3
    _geom_torsion_atom_site_label_4
    _geom_torsion_site_symmetry_1
    _geom_torsion_site_symmetry_2
    _geom_torsion_site_symmetry_3
    _geom_torsion_site_symmetry_4
    _geom_torsion
    _geom_torsion_publ_flag
    O1 Cu1 Cl1 Cu2 . . . . 119.83(11) no
    O3 Cu1 Cl1 Cu2 . . . . -63.23(12) no
    N2 Cu1 Cl1 Cu2 . . . . 37.05(13) no
    N4 Cu1 Cl1 Cu2 . . . . -143.46(12) no
    Cl1 Cu1 O1 C1 . . . . -95.8(3) no
    O3 Cu1 O1 C1 . . . . 89.0(4) no
    N2 Cu1 O1 C1 . . . . -1.5(3) no
    N4 Cu1 O1 C1 . . . . 172.8(3) no
    Cl1 Cu1 O3 C11 . . . . -87.9(3) no
    O1 Cu1 O3 C11 . . . . 87.3(3) no
    N2 Cu1 O3 C11 . . . . 172.3(3) no
    N4 Cu1 O3 C11 . . . . -1.7(3) no
    Cl1 Cu1 N2 N1 . . . . 110.0(3) no
    Cl1 Cu1 N2 C8 . . . . -68.4(4) no
    O1 Cu1 N2 N1 . . . . 2.4(3) no
    O1 Cu1 N2 C8 . . . . -176.0(5) no
    O3 Cu1 N2 N1 . . . . -140.3(3) no
    O3 Cu1 N2 C8 . . . . 41.3(5) no
    Cl1 Cu1 N4 N3 . . . . 108.6(3) no
    Cl1 Cu1 N4 C18 . . . . -66.3(4) no
    O1 Cu1 N4 N3 . . . . -143.0(3) no
    O1 Cu1 N4 C18 . . . . 42.2(5) no
    O3 Cu1 N4 N3 . . . . -0.2(3) no
    O3 Cu1 N4 C18 . . . . -175.1(5) no
    Cl2 Cu2 Cl1 Cu1 . . . . -55.79(9) no
    Cl3 Cu2 Cl1 Cu1 . . . . 56.67(11) no
    Cl4 Cu2 Cl1 Cu1 . . . . 163.90(8) no
    Cu1 O1 C1 N1 . . . . 0.2(5) no
    Cu1 O1 C1 C2 . . . . -179.5(3) no
    Cu1 O3 C11 N3 . . . . 3.4(5) no
    Cu1 O3 C11 C12 . . . . -176.8(3) no
    C1 N1 N2 Cu1 . . . . -3.2(5) no
    C1 N1 N2 C8 . . . . 175.5(4) no
    N2 N1 C1 O1 . . . . 2.2(6) no
    N2 N1 C1 C2 . . . . -178.2(4) no
    Cu1 N2 C8 C9 . . . . 177.6(4) no
    Cu1 N2 C8 C10 . . . . -2.2(7) no
    N1 N2 C8 C9 . . . . -0.7(7) no
    N1 N2 C8 C10 . . . . 179.5(4) no
    C11 N3 N4 Cu1 . . . . 2.0(5) no
    C11 N3 N4 C18 . . . . 177.7(4) no
    N4 N3 C11 O3 . . . . -3.7(6) no
    N4 N3 C11 C12 . . . . 176.6(4) no
    Cu1 N4 C18 C19 . . . . 176.3(4) no
    Cu1 N4 C18 C20 . . . . -6.5(7) no
    N3 N4 C18 C19 . . . . 1.8(7) no
    N3 N4 C18 C20 . . . . 179.0(4) no
    O1 C1 C2 C3 . . . . 177.4(4) no
    O1 C1 C2 C7 . . . . -4.3(7) no
    N1 C1 C2 C3 . . . . -2.3(7) no
    N1 C1 C2 C7 . . . . 176.0(4) no
    C1 C2 C3 O2 . . . . -0.7(7) no
    C1 C2 C3 C4 . . . . 179.5(4) no
    C7 C2 C3 O2 . . . . -179.0(4) no
    C7 C2 C3 C4 . . . . 1.2(7) no
    C1 C2 C7 C6 . . . . -179.4(5) no
    C3 C2 C7 C6 . . . . -1.0(7) no
    O2 C3 C4 C5 . . . . 179.8(5) no
    C2 C3 C4 C5 . . . . -0.5(8) no
    C3 C4 C5 C6 . . . . -0.6(9) no
    C4 C5 C6 C7 . . . . 0.8(9) no
    C5 C6 C7 C2 . . . . 0.0(8) no
    O3 C11 C12 C13 . . . . -177.9(4) no
    O3 C11 C12 C17 . . . . 0.9(7) no
    N3 C11 C12 C13 . . . . 1.9(7) no
    N3 C11 C12 C17 . . . . -179.3(4) no
    C11 C12 C13 O4 . . . . 1.0(7) no
    C11 C12 C13 C14 . . . . -179.6(4) no
    C17 C12 C13 O4 . . . . -177.8(4) no
    C17 C12 C13 C14 . . . . 1.6(7) no
    C11 C12 C17 C16 . . . . -179.3(4) no
    C13 C12 C17 C16 . . . . -0.4(7) no
    O4 C13 C14 C15 . . . . 177.4(4) no
    C12 C13 C14 C15 . . . . -2.1(7) no
    C13 C14 C15 C16 . . . . 1.3(7) no
    C14 C15 C16 C17 . . . . -0.1(7) no
    C15 C16 C17 C12 . . . . -0.3(7) no
loop_
    _geom_hbond_atom_site_label_D
    _geom_hbond_atom_site_label_H
    _geom_hbond_atom_site_label_A
    _geom_hbond_site_symmetry_A
    _geom_hbond_distance_DH
    _geom_hbond_distance_HA
    _geom_hbond_distance_DA
    _geom_hbond_angle_DHA
    _geom_hbond_publ_flag
    O2 H2 O1W . 0.82 1.79 2.606(6) 171 yes
    N1 H1 O2 . 0.86 1.94 2.597(5) 132 yes
    N3 H3 O4 . 0.86 1.96 2.612(5) 132 yes
    O1W H1WA O3 3_766 0.85 2.53 3.375(6) 170 yes
    O1W H1WA N3 3_766 0.85 2.59 3.303(7) 142 yes
    O1W H1WB Cl3 3_666 0.85 2.38 3.195(6) 160 yes
    O4 H4 Cl2 4_564 0.82 2.40 3.215(3) 175 yes
    C7 H7 O1 . 0.93 2.44 2.762(5) 1 yes
    C10 H10C O3 . 0.96 2.35 3.099(6) 135 yes
    C17 H17 O3 . 0.93 2.43 2.760(5) 101 no
    C20 H20C O1 . 0.96 2.41 3.043(5) 123 yes
_shelx_hkl_file
;
   1   0   0    0.10    0.30
   1   0   0   -0.80    2.60
  -1   0   0   -2.80    3.20
   1   0   0   -1.30    2.80
  -1   0   0   -0.30    0.30
  -1   0   0   -0.30    0.20
   3   0   0    1.30    5.10
   3   0   0    2.80    6.50
   3   0   0   -2.80    6.70
  -3   0   0   -2.80    3.90
  -3   0   0    0.00    4.70
  -3   0   0   -2.80    8.10
  -4   0   0  407.16   21.00
   4   0   0  411.16   19.80
   4   0   0  421.36   18.00
  -4   0   0  382.46   17.40
  -5   0   0    1.60    7.80
  -5   0   0   -3.80   10.20
   5   0   0    3.30    8.60
  -6   0   0 1366.66   47.20
  -6   0   0 1430.66   42.60
   6   0   0 1429.86   44.60
  -7   0   0    6.50   11.70
   7   0   0   -1.90    9.70
  -7   0   0   11.90    9.70
   8   0   0  732.73   34.50
  -8   0   0  745.03   36.60
  -8   0   0  629.14   30.20
   9   0   0   -7.20   12.90
  -9   0   0  -12.70   14.90
  -9   0   0  -24.10    9.80
  10   0   0  174.18   24.20
 -10   0   0  176.98   26.10
 -11   0   0  -15.20   17.00
  11   0   0   -8.80   17.20
  12   0   0  -23.80   18.40
 -12   0   0   -5.30   20.10
  13   0   0   15.30   21.60
 -13   0   0  -22.30   20.80
   0  -1   0    0.00    0.20
   0   1   0   -1.70    2.60
   1  -1   0    0.00    0.40
   1  -1   0   -2.30    2.60
   1  -1   0    2.30    2.40
  -1  -1   0   -0.30    0.30
   1   1   0    4.60    2.80
  -1   1   0   -2.90    3.10
  -1   1   0    0.00    0.40
  -1   1   0    0.00    0.30
   3  -1   0   58.99    8.60
  -3  -1   0   56.69    9.90
   3  -1   0   45.90    7.40
   3   1   0   54.19    7.50
  -3   1   0   71.49   10.40
   3   1   0   62.39    9.20
   4  -1   0 3646.34   86.79
   4  -1   0 3642.44   85.09
  -4  -1   0 3570.34   88.49
  -4  -1   0 3600.94   85.49
  -4   1   0 3693.53   85.39
   4   1   0 3427.96   85.09
  -4   1   0 3510.85   88.69
   4   1   0 3642.84   86.79
   5  -1   0  688.63   27.30
  -5  -1   0  679.53   25.60
  -5  -1   0  696.23   30.00
   5   1   0  701.23   27.30
  -5   1   0  714.43   25.60
  -5   1   0  729.43   30.30
  -6  -1   0  852.41   30.70
  -6  -1   0  840.12   35.30
   6  -1   0  882.51   32.80
  -6   1   0  772.02   29.70
  -6   1   0  887.31   35.90
   6   1   0  828.72   32.00
   7  -1   0  448.36   26.20
  -7  -1   0  462.75   23.50
  -7  -1   0  479.05   28.70
  -7   1   0  478.15   28.60
   7   1   0  474.35   26.00
  -7   1   0  425.16   23.60
   8  -1   0    4.60   12.10
  -8  -1   0   13.40   14.20
   8   1   0   11.60   12.80
  -8   1   0   50.09   16.80
  -8   1   0   29.10   12.10
   9  -1   0  -12.00   12.60
  -9  -1   0  -19.10   13.70
  -9   1   0   -8.10   11.60
  -9   1   0  -33.40   13.30
   9   1   0  -11.80   13.10
  10  -1   0    1.70   15.40
 -10  -1   0  -30.90   15.80
 -10   1   0   -4.30   17.00
 -10   1   0   -8.90   13.20
  10   1   0   21.50   16.80
 -11  -1   0   -3.00   16.90
  11  -1   0   15.50   18.60
 -11   1   0   26.30   19.70
  11   1   0   48.30   19.30
  12  -1   0   36.20   20.80
 -12  -1   0   -9.30   19.70
 -12   1   0   40.30   23.40
  12   1   0   33.40   21.40
  13  -1   0   -7.80   21.00
 -13  -1   0  -37.20   19.30
 -13   1   0   -6.50   21.30
  13   1   0   20.70   21.20
   0  -2   0    0.30    0.30
   0   2   0    1.40    2.50
   1  -2   0   45.90    4.80
   1  -2   0   32.80    4.10
   1   2   0   28.20    4.40
   4  -2   0   -8.10    6.60
  -4  -2   0   15.00   10.20
   4  -2   0   -4.60    7.50
  -4   2   0   11.10    6.90
  -4   2   0   -2.20    9.70
   4   2   0   -6.40    7.60
   4   2   0   -3.30    8.10
   5  -2   0 3356.36   84.19
  -5  -2   0 3444.26   87.29
   5   2   0 3343.27   84.49
  -5   2   0 3364.16   82.69
  -5   2   0 3348.47   87.29
   6  -2   0  360.16   22.00
  -6  -2   0  446.76   26.30
   6   2   0  397.86   22.70
  -6   2   0  425.66   26.30
  -6   2   0  360.16   20.30
   7  -2   0   70.29   13.30
  -7  -2   0   60.59   15.20
   7   2   0   43.40   11.90
  -7   2   0   55.09   11.80
  -7   2   0   30.10   14.40
   8  -2   0   10.30   12.40
  -8  -2   0   -8.70   13.00
   8   2   0    0.10   11.60
  -8   2   0   -4.10   13.40
  -8   2   0   -3.20   10.60
  -9  -2   0   74.49   18.20
   9  -2   0   99.19   18.20
  -9   2   0   95.69   20.00
  -9   2   0   91.29   15.80
   9   2   0  100.89   18.70
 -10  -2   0    6.00   16.70
  10  -2   0   -7.70   15.30
  10   2   0  -20.60   14.10
 -10   2   0  -27.70   12.90
 -10   2   0  -16.00   16.10
  11  -2   0    2.40   18.20
 -11  -2   0   23.70   19.20
  11   2   0   13.90   17.90
 -11   2   0   13.20   18.60
 -11   2   0   42.50   16.40
  12  -2   0   25.30   21.00
 -12  -2   0   34.60   22.20
 -12   2   0   10.70   21.60
  12   2   0  -11.30   19.60
  13  -2   0  123.99   26.50
 -13  -2   0  141.69   30.50
 -13   2   0  181.18   32.70
  13   2   0  142.09   27.20
   0  -3   0    0.10    0.50
   0   3   0   -4.00    3.90
   2   3   0  153.78   12.00
   4  -3   0  320.27   18.20
  -4  -3   0  313.67   19.80
   4  -3   0  339.17   16.30
   4   3   0  301.77   18.40
  -4   3   0  318.27   19.60
  -4   3   0  310.47   15.90
  -5  -3   0  536.25   26.50
   5  -3   0  518.95   24.50
  -5   3   0  482.95   26.30
   5   3   0  534.65   24.10
  -5   3   0  510.85   21.90
  -6  -3   0  690.43   32.00
   6  -3   0  647.64   29.60
  -6   3   0  735.23   27.90
   6   3   0  659.93   29.00
  -6   3   0  655.73   31.40
   7  -3   0 1829.82   57.09
  -7  -3   0 1886.11   60.19
   7   3   0 1924.21   57.59
  -7   3   0 1923.41   55.09
  -7   3   0 1772.72   59.69
  -8  -3   0   -9.00   13.40
   8  -3   0   10.60   12.70
  -8   3   0    2.70   14.20
  -8   3   0   -4.70   11.30
   8   3   0   28.60   13.10
  -9  -3   0   28.80   17.50
   9  -3   0   34.80   15.80
  -9   3   0   23.70   13.50
   9   3   0   15.60   14.30
  -9   3   0   13.70   18.30
  10  -3   0   58.89   18.90
 -10  -3   0   56.09   19.10
 -10   3   0   14.10   18.80
  10   3   0   47.50   18.50
 -10   3   0   40.50   16.10
 -11  -3   0   -2.70   18.30
  11  -3   0    6.60   17.50
  11   3   0    2.10   17.70
 -11   3   0   35.30   21.00
 -11   3   0   -6.50   14.30
  12  -3   0  116.29   24.30
 -12  -3   0   97.59   25.30
 -12   3   0   95.69   27.40
 -12   3   0   95.49   21.30
  12   3   0   74.39   24.20
 -13  -3   0    3.00   21.60
  13  -3   0  -18.60   21.00
 -13   3   0   21.80   23.50
  13   3   0    3.70   21.30
   3  -4   0 2119.59   53.39
   3  -4   0 2091.99   51.89
   3   4   0 2004.20   52.79
  -3   4   0 2023.40   54.69
   4  -4   0  789.22   28.10
  -4  -4   0  745.93   29.60
   4   4   0  775.72   27.90
  -4   4   0  751.22   26.00
  -4   4   0  808.02   30.30
   5  -4   0   11.20    9.10
  -5  -4   0  -14.50    9.90
   5   4   0    5.70    8.90
  -5   4   0   11.20   10.90
  -5   4   0   14.60    8.30
   6  -4   0 3454.55   89.69
  -6  -4   0 3514.15   93.09
  -6   4   0 3412.96   87.69
   6   4   0 3528.65   89.89
  -6   4   0 3546.75   93.69
   7  -4   0   -2.40   10.80
  -7  -4   0  -12.00   12.00
  -7   4   0  -19.00    8.60
  -7   4   0  -10.80   11.60
   7   4   0    1.00   10.70
   8  -4   0 2290.97   69.79
  -8  -4   0 2236.98   73.19
   8   4   0 2339.77   69.89
  -8   4   0 2343.77   73.99
  -8   4   0 2403.86   67.69
  -9  -4   0  553.14   36.10
   9  -4   0  649.34   36.30
   9   4   0  663.23   36.30
  -9   4   0  635.74   32.60
  -9   4   0  644.84   39.60
  10  -4   0  492.85   34.90
 -10  -4   0  521.95   38.30
  10   4   0  481.55   35.80
 -10   4   0  434.06   30.30
 -10   4   0  479.65   37.90
  11  -4   0   -3.00   17.00
 -11  -4   0    7.80   18.20
 -11   4   0   -3.30   18.40
 -11   4   0   -8.60   14.20
  11   4   0    4.00   17.70
  12  -4   0   -4.50   19.40
 -12  -4   0   -5.60   18.70
 -12   4   0   -0.20   21.60
 -12   4   0   -2.20   17.30
  12   4   0  -10.80   19.30
 -13  -4   0   -0.30   22.50
  13  -4   0  -12.30   21.00
  13   4   0  -28.10   21.00
 -13   4   0   -4.70   18.30
 -13   4   0   29.50   23.80
   0  -5   0   -2.10    3.20
   0   5   0   13.40    6.60
   2  -5   0   71.09    9.50
   2  -5   0  100.89    9.40
   2   5   0   91.19   10.10
   3  -5   0  363.46   18.90
   3  -5   0  380.86   17.20
  -3   5   0  392.26   17.80
   3   5   0  397.56   19.10
   4  -5   0   35.00    9.50
  -4  -5   0   19.10   10.30
  -4   5   0   18.80   10.00
   4   5   0   17.30    9.10
  -4   5   0   24.80    8.30
   5  -5   0  329.27   20.90
  -5  -5   0  335.77   22.00
   5   5   0  310.07   20.60
  -5   5   0  313.57   21.70
  -5   5   0  324.17   18.50
  -6  -5   0 3037.00   83.89
   6  -5   0 2977.80   81.09
  -6   5   0 3170.18   85.39
   6   5   0 3147.19   81.89
  -6   5   0 3029.30   79.19
  -7  -5   0   22.70   14.40
   7  -5   0   26.30   12.30
   7   5   0   25.10   12.00
  -7   5   0    1.10   13.10
  -7   5   0   14.10    9.90
  -8  -5   0  135.89   21.80
   8  -5   0   89.09   16.50
  -8   5   0   82.29   18.50
   8   5   0   83.19   16.50
  -8   5   0   81.89   14.70
   9  -5   0  184.48   22.60
  -9  -5   0  158.28   24.10
   9   5   0  184.78   22.70
  -9   5   0  146.19   23.30
  -9   5   0  219.68   21.60
  10  -5   0  121.99   21.70
 -10  -5   0  191.48   28.30
 -10   5   0  128.29   19.50
 -10   5   0  119.19   23.50
  10   5   0  160.18   23.30
  11  -5   0   10.30   18.10
 -11  -5   0   11.10   18.30
 -11   5   0    1.50   14.80
 -11   5   0  -12.80   18.50
  11   5   0   11.60   17.60
  12  -5   0   63.19   23.00
 -12  -5   0   28.50   20.90
  12   5   0   54.39   22.50
 -12   5   0   66.79   25.30
 -12   5   0   28.00   17.60
 -13  -5   0    2.10   22.00
  13  -5   0  -16.10   21.50
  13   5   0   24.70   23.80
 -13   5   0  -27.40   20.70
 -13   5   0   -9.70   19.00
   1   6   0  -10.80    6.70
  -1   6   0    5.50    7.40
  -1   6   0    3.00    5.10
  -1   6   0   -4.80    4.90
   2  -6   0   43.00    8.70
   2  -6   0   14.70    7.70
   2   6   0   29.90    8.60
  -2   6   0    2.20    5.50
   3  -6   0 1230.78   37.50
  -3   6   0 1304.47   37.40
   3   6   0 1261.07   37.90
   4  -6   0  816.72   30.10
   4   6   0  801.92   29.60
  -4   6   0  824.52   28.50
  -5  -6   0 4240.58  109.29
   5  -6   0 4451.15  107.49
  -5   6   0 4282.37  105.19
  -5   6   0 4324.77  110.09
   5   6   0 4413.26  107.39
  -6  -6   0 1219.18   45.00
   6  -6   0 1232.38   42.20
   6   6   0 1229.38   42.40
  -6   6   0 1206.28   39.90
  -7  -6   0  442.56   30.00
   7  -6   0  375.76   27.40
  -7   6   0  418.46   29.20
   7   6   0  460.65   27.50
  -7   6   0  460.25   24.80
  -8  -6   0   13.80   15.00
   8  -6   0  -14.90   11.90
  -8   6   0  -17.00   10.30
   8   6   0    8.80   13.20
  -8   6   0   -2.30   14.70
   9  -6   0  433.76   32.40
  -9  -6   0  441.86   35.10
   9   6   0  484.35   33.50
  -9   6   0  508.05   36.20
  -9   6   0  452.25   28.80
 -10  -6   0   54.79   20.50
  10  -6   0   66.19   19.90
  10   6   0   78.09   20.40
 -10   6   0   77.79   21.80
 -10   6   0   52.19   15.70
  11  -6   0   26.00   19.80
 -11  -6   0   -8.50   16.90
 -11   6   0   -6.60   19.20
 -11   6   0   37.00   16.40
  11   6   0    4.50   16.80
  12  -6   0   26.00   21.60
 -12  -6   0   81.69   24.40
 -12   6   0   24.80   22.40
  12   6   0   58.89   23.90
 -12   6   0   78.09   20.10
  13  -6   0   53.79   25.00
 -13  -6   0   92.99   26.90
 -13   6   0   30.90   24.60
  13   6   0  113.89   26.40
 -13   6   0  107.69   35.10
   0   7   0    3.20    7.70
  -1   7   0   13.40    8.00
   1   7   0   12.60    7.80
  -1   7   0   -3.40    5.30
  -2   7   0   45.80    8.50
  -2   7   0   48.50    9.60
   2   7   0   59.99    9.70
   3  -7   0  147.29   13.50
  -3   7   0  152.48   13.30
   3   7   0  144.79   13.80
   4  -7   0    4.60    8.90
  -4   7   0    1.70    7.80
   4   7   0    8.30    9.40
   5  -7   0  135.29   15.30
  -5  -7   0  149.99   17.40
  -5   7   0  153.98   14.20
   5   7   0  141.19   15.20
   6  -7   0   38.90   12.20
  -6  -7   0   31.50   13.80
  -6   7   0   37.70   14.70
   6   7   0   29.50   11.90
  -6   7   0   38.40   10.70
  -7  -7   0 1369.46   50.39
   7  -7   0 1301.97   47.80
   7   7   0 1364.86   48.40
  -7   7   0 1408.96   45.60
  -7   7   0 1336.47   50.89
  -8  -7   0   19.30   15.60
   8  -7   0  -10.70   12.70
  -8   7   0   31.00   13.30
  -8   7   0   34.60   16.90
   8   7   0    4.40   13.70
  -9  -7   0  -19.90   15.20
   9  -7   0   -6.30   14.80
   9   7   0   34.30   16.80
  -9   7   0   -7.80   12.50
  -9   7   0   -5.70   15.80
 -10  -7   0   54.59   20.70
  10  -7   0   20.30   17.30
 -10   7   0   36.20   15.80
 -10   7   0   24.40   20.40
  10   7   0   52.89   19.50
 -11  -7   0   20.50   20.50
  11  -7   0   34.10   20.30
 -11   7   0    2.60   14.70
  11   7   0   13.80   18.50
 -11   7   0    5.40   18.60
  12  -7   0   58.49   23.10
 -12  -7   0   44.10   23.20
 -12   7   0   29.00   18.60
  12   7   0   57.49   23.40
 -12   7   0   40.90   23.60
 -13  -7   0    7.20   22.20
  13  -7   0   35.30   23.90
 -13   7   0   -8.10   20.70
  13   7   0   19.60   22.00
   0   8   0 4008.80   96.19
  -1   8   0  665.43   25.20
   1   8   0  652.73   25.20
  -2   8   0 6015.20  141.79
  -2   8   0 6202.38  141.59
   2   8   0 6052.09  141.59
   3  -8   0  513.55   22.90
  -3   8   0  453.75   21.70
   3   8   0  432.26   22.50
   4  -8   0 2506.45   67.29
  -4   8   0 2517.35   66.59
   4   8   0 2445.36   67.09
   5  -8   0   58.79   12.30
   5   8   0   68.69   12.90
  -5   8   0   64.69   12.20
   6  -8   0  114.19   15.60
  -6  -8   0   97.69   17.40
  -6   8   0  100.19   13.90
   6   8   0  122.19   16.50
  -7  -8   0   35.40   15.20
   7  -8   0   22.80   13.50
   7   8   0   40.60   13.90
  -7   8   0   27.40   12.20
   8  -8   0  301.57   26.50
  -8  -8   0  297.37   30.10
  -8   8   0  386.96   30.70
   8   8   0  344.27   28.50
  -8   8   0  360.76   25.10
  -9  -8   0  799.62   44.80
   9  -8   0  855.91   42.30
   9   8   0  823.62   41.10
  -9   8   0  816.42   45.70
  -9   8   0  822.12   38.90
 -10  -8   0  242.58   29.80
  10  -8   0  256.17   28.40
 -10   8   0  255.17   25.40
  10   8   0  249.18   27.90
 -10   8   0  196.58   28.20
 -11  -8   0   -2.20   18.70
  11  -8   0   -7.60   18.80
  11   8   0    7.50   18.60
 -11   8   0   -4.00   20.00
 -11   8   0   17.90   16.60
 -12  -8   0   43.40   23.00
  12  -8   0   20.30   21.50
  12   8   0   34.00   22.70
 -12   8   0   31.80   18.50
 -12   8   0   28.20   23.00
   0   9   0   -1.00    8.70
  -1   9   0   25.20    9.70
  -1   9   0   23.00    9.00
   1   9   0   32.70    9.60
  -2   9   0  617.64   26.10
   2   9   0  619.84   25.90
  -3   9   0 1082.19   37.10
   3   9   0 1069.89   37.00
  -3   9   0 1126.79   37.00
   4  -9   0  446.06   24.00
   4   9   0  445.36   24.90
  -4   9   0  474.35   23.80
   5  -9   0   86.19   13.70
  -5   9   0   99.59   13.60
   5   9   0   93.39   14.20
  -6  -9   0  305.87   25.80
   6  -9   0  271.67   21.70
   6   9   0  231.68   21.00
  -6   9   0  305.27   21.60
   7  -9   0   10.50   12.90
  -7  -9   0   12.80   14.50
   7   9   0   18.90   13.00
  -7   9   0   -2.10   10.00
   8  -9   0  361.16   29.10
  -8  -9   0  369.66   31.50
   8   9   0  380.06   29.70
  -8   9   0  406.86   27.10
   9  -9   0    0.80   16.00
  -9  -9   0  -21.60   15.90
   9   9   0   17.50   16.60
  -9   9   0   44.90   15.50
 -10  -9   0   32.20   20.20
  10  -9   0   24.40   18.60
 -10   9   0   19.30   15.80
  10   9   0   52.79   20.70
 -11  -9   0    9.50   19.40
  11  -9   0   32.90   20.70
  11   9   0   23.00   21.20
 -11   9   0   20.80   16.70
 -12  -9   0   11.10   21.60
  12  -9   0    4.80   20.30
 -12   9   0   12.10   17.20
  12   9   0    5.40   21.50
   0  10   0  885.11   32.20
  -1  10   0 2605.24   70.29
   1  10   0 2668.23   69.49
  -1  10   0 2609.34   69.39
   2  10   0   11.70    9.50
  -2  10   0   10.10    8.50
  -2  10   0    8.20    9.30
   3  10   0   22.70   10.60
  -3  10   0   37.90   11.30
  -3  10   0   54.09   11.30
  -4  10   0  940.51   36.80
   4  10   0 1003.70   37.20
  -4  10   0 1047.50   36.50
   5 -10   0 1102.49   40.00
  -5  10   0 1097.99   39.10
   5  10   0 1064.79   40.30
  -6 -10   0  151.18   20.20
   6 -10   0  186.88   19.90
   6  10   0  150.18   18.50
  -6  10   0  157.48   17.70
  -7 -10   0   80.69   18.80
   7 -10   0   60.69   15.60
   7  10   0   70.39   16.80
  -7  10   0  121.59   16.50
   8 -10   0   21.90   15.30
  -8 -10   0   16.50   16.60
  -8  10   0  -16.70   11.60
   8  10   0    4.80   14.60
   9 -10   0    8.70   16.70
  -9 -10   0   27.10   18.90
  -9  10   0  -11.70   13.30
   9  10   0   36.10   18.70
  10 -10   0  -13.30   17.00
 -10 -10   0    8.10   17.50
  10  10   0    3.90   17.60
 -10  10   0   -8.50   15.50
  11 -10   0    2.40   19.40
 -11 -10   0  -18.80   16.70
 -11  10   0   -4.40   17.30
  11  10   0   -3.00   19.80
 -12 -10   0   72.09   25.80
  12 -10   0   59.09   23.50
  12  10   0   62.69   23.50
 -12  10   0   75.69   22.30
   0  11   0   -2.80    9.30
  -1  11   0   72.59   13.00
   1  11   0   88.09   13.10
  -1  11   0   73.99   13.10
  -2  11   0   71.79   11.90
  -2  11   0   57.49   11.90
   2  11   0   71.99   12.90
  -3  11   0  112.19   15.10
  -3  11   0  107.19   13.90
   3  11   0  158.58   16.80
   4  11   0  387.76   25.30
  -4  11   0  398.76   24.70
  -4  11   0  412.06   24.70
   5 -11   0   21.50   11.60
   5  11   0  -12.10   10.70
  -5  11   0    8.60   10.80
   6 -11   0    7.10   12.60
   6  11   0   12.50   12.60
  -6  11   0    8.00   11.30
   7 -11   0  278.67   25.30
  -7 -11   0  305.57   27.90
   7  11   0  277.47   25.50
  -7  11   0  267.67   23.50
  -8 -11   0   14.80   16.90
   8 -11   0    8.30   14.90
  -8  11   0   10.80   13.00
   8  11   0   -1.40   15.40
   9 -11   0    4.00   16.10
  -9 -11   0   22.20   18.40
  -9  11   0   14.70   15.10
   9  11   0    8.90   17.70
 -10 -11   0   12.90   20.20
  10 -11   0   14.50   19.00
 -10  11   0    0.60   16.20
  10  11   0  -20.60   17.40
  11 -11   0   -9.30   19.10
 -11 -11   0   -4.80   19.40
 -11  11   0  -11.60   16.70
  11  11   0    0.40   20.30
 -12 -11   0   26.60   23.60
  12 -11   0    2.70   23.00
  12  11   0   10.90   23.20
 -12  11   0   19.60   19.70
   0  12   0 1094.59   39.10
  -1  12   0 5005.30  123.19
  -1  12   0 4983.00  121.69
   1  12   0 4848.92  121.19
   2  12   0 2902.21   77.89
  -2  12   0 2939.01   78.99
  -2  12   0 2808.62   77.49
   3  12   0  418.06   25.40
  -3  12   0  481.35   27.10
  -3  12   0  442.76   25.60
   4  12   0 1247.68   45.20
  -4  12   0 1314.77   45.00
  -4  12   0 1228.98   44.90
  -5  12   0   67.39   15.50
   5  12   0   84.69   16.30
  -5  12   0   87.29   15.20
   6 -12   0    3.80   13.40
   6  12   0   -0.20   12.60
  -6  12   0   12.30   12.30
   7 -12   0   40.90   16.30
  -7 -12   0   16.60   15.40
  -7  12   0   40.40   14.90
   7  12   0   65.39   17.10
  -8 -12   0  169.68   26.10
   8 -12   0  139.29   22.90
   8  12   0  118.69   21.00
  -8  12   0  132.49   19.80
  -9 -12   0  241.08   30.20
   9 -12   0  249.48   27.90
   9  12   0  277.87   30.40
  -9  12   0  319.87   28.20
 -10 -12   0   73.39   23.90
  10 -12   0   81.19   22.20
 -10  12   0   78.19   19.80
  10  12   0  112.09   24.10
 -11 -12   0   -3.20   19.30
  11 -12   0   22.70   20.10
  11  12   0  -17.30   19.20
 -11  12   0  -11.50   18.10
   0  13   0    2.20   10.70
  -1  13   0   -6.10   10.30
  -1  13   0   25.40   11.10
   1  13   0  -10.00    9.50
  -2  13   0  346.17   23.60
  -2  13   0  330.37   24.30
   2  13   0  325.97   23.00
  -3  13   0  159.78   18.00
  -3  13   0  140.49   17.20
   3  13   0  159.88   17.90
  -4  13   0    9.90   11.50
   4  13   0  -20.00   10.60
  -4  13   0    8.70   12.50
   5  13   0   47.10   14.80
  -5  13   0   39.40   13.50
  -5  13   0   40.30   14.40
  -6  13   0   33.10   15.70
  -6  13   0   60.39   15.50
   6  13   0   30.50   15.40
   7 -13   0   79.79   18.80
  -7 -13   0  132.59   21.80
  -7  13   0   90.39   17.20
   7  13   0   63.89   17.90
  -8 -13   0  133.09   24.80
   8 -13   0   78.69   20.70
  -8  13   0  102.69   19.10
   8  13   0   71.59   21.00
  -9 -13   0   12.20   19.00
   9 -13   0   35.20   19.30
   9  13   0   26.90   19.90
  -9  13   0   33.10   16.70
 -10 -13   0   40.60   21.20
  10 -13   0   28.70   19.80
 -10  13   0   15.70   17.70
  10  13   0   31.30   21.90
  11 -13   0   28.80   21.60
 -11 -13   0   15.00   21.80
  11  13   0   42.70   22.70
 -11  13   0   19.00   19.10
   0  14   0  104.49   15.30
   0  14   0   62.39   13.20
  -1  14   0  365.56   25.80
  -1  14   0  359.36   25.20
   1  14   0  421.66   25.30
  -2  14   0   10.10   10.70
  -2  14   0    1.60   11.80
   2  14   0   22.50   12.20
  -3  14   0   30.40   12.40
  -3  14   0   -0.10   12.10
   3  14   0    7.40   11.90
   4  14   0 1268.37   47.10
  -4  14   0 1159.18   45.60
  -4  14   0 1201.78   46.00
  -5  14   0  565.64   32.40
  -5  14   0  421.76   29.00
   5  14   0  574.14   33.50
  -6  14   0   42.10   15.90
   6  14   0   59.69   17.20
  -6  14   0   30.40   15.60
  -7  14   0   67.39   17.30
  -7  14   0   96.39   20.30
   7  14   0   66.29   19.50
  -8 -14   0    5.70   17.20
  -8  14   0   -5.00   14.70
   8  14   0   25.60   18.90
  -9 -14   0   17.40   18.80
   9 -14   0   11.80   18.20
   9  14   0    5.70   18.40
  -9  14   0  -22.60   14.40
  10 -14   0   10.00   20.30
 -10 -14   0   11.80   19.30
 -10  14   0   55.69   19.90
  10  14   0   22.00   21.20
 -11 -14   0  -15.90   20.00
  11 -14   0  -10.10   20.50
 -11  14   0  -15.10   17.50
  11  14   0    2.00   21.90
   0  15   0    4.40   11.70
   0  15   0   -4.70   10.60
  -1  15   0   33.30   13.40
  -1  15   0   49.10   14.60
   1  15   0   44.50   14.30
   2  15   0  411.06   27.40
  -2  15   0  467.35   28.60
  -2  15   0  423.96   28.10
  -3  15   0   42.80   13.80
  -3  15   0   68.59   15.90
   3  15   0   61.79   15.80
   4  15   0   -1.00   13.10
  -4  15   0   13.30   13.50
  -4  15   0    0.90   12.20
  -5  15   0  367.76   28.90
   5  15   0  363.76   28.80
  -5  15   0  437.16   31.70
   6  15   0   -6.30   15.30
  -6  15   0    1.60   14.40
  -6  15   0    0.20   15.00
   7  15   0  203.28   25.80
  -7  15   0  219.58   26.10
  -7  15   0  209.58   24.90
  -8 -15   0    0.50   16.50
   8  15   0  -12.30   17.90
  -8  15   0   17.90   17.70
  -8  15   0    4.20   15.60
  -9 -15   0  114.89   25.90
  -9  15   0  106.29   24.30
   9  15   0  104.29   24.30
  -9  15   0   77.89   20.90
 -10 -15   0    2.20   20.00
 -10  15   0   18.20   18.40
  10  15   0   34.60   22.40
   0  16   0  112.49   17.90
   0  16   0  128.89   19.70
  -1  16   0  880.71   39.10
   1  16   0  919.21   39.70
  -1  16   0  827.22   39.40
  -2  16   0   48.20   15.40
  -2  16   0   44.90   15.20
   2  16   0   57.99   16.00
  -3  16   0   16.60   12.90
  -3  16   0   22.00   15.10
   3  16   0   -3.10   13.10
  -4  16   0    6.10   15.00
   4  16   0   15.90   14.60
  -4  16   0   -7.60   12.90
   5  16   0   48.20   17.80
  -5  16   0   36.70   15.00
  -5  16   0   10.20   15.30
  -6  16   0   -3.50   15.80
  -6  16   0   -2.80   14.80
   6  16   0   24.50   17.20
  -7  16   0  264.67   27.90
   7  16   0  272.07   29.50
  -7  16   0  221.88   25.70
  -8 -16   0   90.49   23.70
  -8  16   0   98.29   21.30
   8  16   0  123.69   24.20
  -8  16   0   98.99   22.60
  -9 -16   0  402.56   41.80
   9  16   0  464.75   39.50
  -9  16   0  507.85   38.10
  -9  16   0  526.25   40.80
 -10 -16   0   24.70   22.70
 -10  16   0   84.99   22.50
 -10  16   0   85.69   25.70
  10  16   0   62.79   23.50
   0  17   0  -14.50   12.90
   0  17   0   31.00   14.70
  -1  17   0    8.60   13.50
   1  17   0    9.10   13.50
  -1  17   0   21.50   14.50
  -2  17   0  222.38   24.00
  -2  17   0  241.98   24.60
   2  17   0  276.97   25.70
  -3  17   0    2.60   14.90
   3  17   0    5.20   14.30
  -3  17   0   12.20   14.20
  -4  17   0   58.39   17.90
  -4  17   0   34.60   16.10
   4  17   0   23.60   16.60
  -5  17   0  393.36   31.00
   5  17   0  450.25   34.30
  -5  17   0  344.77   31.20
   6  17   0   55.79   20.40
  -6  17   0   95.59   19.80
  -6  17   0   69.39   19.80
  -7  17   0   61.69   19.00
   7  17   0   58.39   21.20
  -7  17   0   47.30   20.50
  -8 -17   0   77.09   24.30
   8  17   0   88.99   23.60
  -8  17   0   64.99   19.60
  -8  17   0   85.89   23.50
  -9 -17   0   -6.20   19.20
  -9  17   0    9.10   19.50
   9  17   0    3.00   20.40
  -9  17   0   -1.10   17.20
 -10 -17   0   -6.10   20.70
 -10  17   0  -30.80   18.80
  10  17   0    6.50   22.50
 -10  17   0   13.10   18.80
   0  18   0   58.59   17.40
   0  18   0   79.59   19.30
  -1  18   0   64.09   17.20
  -1  18   0   42.30   17.10
   1  18   0   44.20   17.10
   1  18   0   72.99   18.60
   2  18   0    0.30   14.50
  -2  18   0    6.10   15.80
  -2  18   0    0.00   15.00
   3  18   0    2.90   15.30
  -3  18   0   -2.10   14.70
  -3  18   0    2.10   14.80
  -4  18   0  815.72   42.30
  -4  18   0  764.32   41.80
   4  18   0  950.10   45.10
   5  18   0   29.60   17.90
  -5  18   0   16.40   17.60
  -5  18   0   54.89   18.40
  -6  18   0  160.88   24.20
  -6  18   0  139.59   22.80
   6  18   0  153.68   25.30
   7  18   0   29.10   19.30
  -7  18   0   16.60   18.20
  -7  18   0   15.60   19.30
  -8 -18   0   -2.50   19.30
   8  18   0    8.20   20.90
  -8  18   0    7.00   17.60
  -8  18   0   16.80   18.70
  -9 -18   0    9.70   21.20
  -9  18   0    8.90   21.60
   9  18   0    6.20   22.40
  -9  18   0   22.20   19.90
   0  19   0    4.20   15.10
   0  19   0   20.70   16.60
   1  19   0   32.80   16.70
  -1  19   0   87.09   19.90
  -1  19   0   83.49   19.90
   1  19   0   57.99   18.10
  -2  19   0  134.09   22.70
  -2  19   0  195.88   24.80
   2  19   0  211.18   25.40
  -3  19   0  183.08   26.10
   3  19   0  253.47   27.80
  -3  19   0  195.88   25.20
   4  19   0   59.69   20.10
  -4  19   0    9.30   16.10
  -4  19   0   -1.00   17.20
  -5  19   0   10.30   16.90
   5  19   0   82.39   21.80
  -5  19   0   62.79   20.50
  -6  19   0   70.89   20.50
   6  19   0  110.69   24.20
  -6  19   0   80.39   22.60
  -7  19   0    7.60   19.50
   7  19   0   17.40   20.70
  -7  19   0   -5.20   18.50
  -8 -19   0   55.19   23.60
  -8  19   0   19.70   20.10
   8  19   0   91.89   25.90
  -8  19   0  -11.40   20.00
   0  20   0   96.09   21.60
   0  20   0  101.79   21.30
   1  20   0  680.73   42.50
  -1  20   0  656.63   39.90
  -1  20   0  681.53   41.40
   1  20   0  644.44   39.00
   2  20   0   99.59   22.10
  -2  20   0   69.09   20.50
  -2  20   0  118.39   22.70
  -3  20   0   79.39   20.80
   3  20   0  127.89   23.60
  -3  20   0  126.29   22.20
  -4  20   0    9.10   17.90
  -4  20   0   51.09   20.00
   4  20   0   13.30   19.40
   5  20   0   -9.00   18.00
  -5  20   0   28.80   19.10
  -5  20   0   -6.10   17.90
   6  20   0   31.30   21.30
  -6  20   0   17.20   20.00
  -6  20   0   -2.70   18.70
  -7  20   0  -13.40   18.80
  -7  20   0   22.50   21.20
   7  20   0   12.40   20.80
  -8 -20   0  -11.40   19.10
  -8  20   0    5.40   20.10
   8  20   0    3.70   22.50
  -8  20   0   -7.70   19.20
   0  21   0   -6.40   16.40
   0  21   0    9.20   18.50
  -1  21   0  112.49   24.50
   1  21   0   75.19   22.80
   1  21   0   85.09   22.00
  -1  21   0  120.59   23.60
  -2  21   0  120.29   24.10
   2  21   0  131.29   23.90
   2  21   0   90.29   22.90
  -2  21   0   85.19   21.90
   3  21   0  171.28   26.70
  -3  21   0  161.78   26.50
  -3  21   0  164.28   26.00
   4  21   0   12.30   20.40
  -4  21   0   12.50   19.20
  -4  21   0   17.20   19.50
  -5  21   0   -9.90   17.40
  -5  21   0  -19.90   17.70
   5  21   0   19.60   19.90
   6  21   0   13.10   21.50
  -6  21   0   20.90   20.40
  -6  21   0   15.00   19.70
   7  21   0   11.00   22.90
  -7  21   0   -9.60   18.50
  -7  21   0   -1.10   21.20
   0  22   0   14.40   19.10
   0  22   0  -13.50   18.40
  -1  22   0  105.79   23.30
   1  22   0   77.79   22.80
   1  22   0   97.09   23.30
  -1  22   0   33.30   21.30
   2  22   0   12.80   19.70
  -2  22   0   40.30   19.90
   2  22   0   -1.90   18.10
  -2  22   0    7.90   18.10
  -3  22   0   14.70   18.80
  -3  22   0   10.90   19.90
   3  22   0   49.60   21.60
  -4  22   0  149.19   28.20
   4  22   0  216.68   30.60
  -4  22   0  150.28   26.80
  -5  22   0  -15.90   18.80
   5  22   0   46.10   22.30
  -5  22   0    6.80   19.10
  -6  22   0   29.20   22.10
  -6  22   0   44.10   22.70
   6  22   0   48.40   24.20
   0  23   0   -2.50   19.40
   0  23   0   18.20   21.10
   1  23   0   12.80   20.00
  -1  23   0   19.80   20.90
  -1  23   0    6.40   19.80
   1  23   0   41.70   21.50
   2  23   0   60.29   22.80
   2  23   0    6.60   21.90
  -2  23   0   40.30   21.40
  -2  23   0   58.49   23.20
  -3  23   0    5.90   18.80
   3  23   0  -17.40   19.80
   3  23   0    0.00   20.60
  -3  23   0   14.70   21.00
  -4  23   0    2.50   19.70
   4  23   0   -7.60   20.50
  -4  23   0   10.30   20.00
   5  23   0    0.10   21.60
  -5  23   0   21.40   22.10
  -5  23   0   23.10   21.70
   0  24   0   26.30   23.60
   0  24   0   51.79   23.90
  -1  24   0  312.37   36.20
   1  24   0  317.37   36.70
   1  24   0  321.57   34.40
  -1  24   0  324.57   35.40
   2  24   0   38.40   22.90
  -2  24   0   -5.20   21.40
   2  24   0   12.10   21.20
  -2  24   0   -2.10   20.00
  -3  24   0  111.89   26.60
   3  24   0  117.99   28.50
   3  24   0  105.39   26.80
  -3  24   0   89.29   26.70
  -4  24   0   37.20   22.90
  -4  24   0    6.20   21.00
   4  24   0  -22.10   20.30
   0  25   0   10.40   22.00
   0  25   0  -25.60   21.50
  -1  25   0   23.40   22.90
   1  25   0    1.30   21.30
  -1  25   0   50.59   24.50
   1  25   0   14.90   23.30
 -13   0   1   46.20   23.60
  13   0  -1   59.69   23.20
 -12   0   1  -26.50   17.90
  12   0  -1   32.00   18.90
 -11   0   1  -27.40   16.60
  11   0  -1   21.10   18.40
  10   0  -1   -0.60   14.30
 -10   0   1  -12.40   15.40
  -9   0   1  -17.60   14.30
   9   0  -1  -22.20   11.00
   8   0  -1   -4.30   10.20
  -8   0   1  -13.00   11.80
  -8   0   1  -13.00    8.30
  -7   0   1  446.86   21.90
  -7   0   1  450.85   27.60
   7   0  -1  460.95   14.50
   7   0  -1  429.56   24.90
   6   0  -1  -14.70    8.10
  -6   0   1    5.60    7.60
  -6   0   1   -9.00   10.70
   6   0  -1   -5.60    3.70
   5   0  -1 1856.51   48.20
  -5   0   1 1851.71   48.10
   5   0  -1 1849.02   50.59
  -5   0   1 1870.01   53.69
   4   0  -1    0.80    6.20
   4   0  -1  -16.40    7.00
   4   0  -1   -4.00    5.70
  -4   0   1    9.50    6.00
  -4   0   1  -10.60    9.10
  -3   0   1   -6.90    3.80
   3   0  -1   -1.40    2.80
   3   0  -1   -3.30    4.30
  -3   0   1   -2.80    3.70
   2   0  -1   -9.70    4.00
  -2   0   1   -5.60    1.90
  -2   0   1   -7.90    1.60
  -2   0   1   -2.00    5.40
   2   0  -1   -5.50    1.60
   2   0  -1   -2.80    3.00
   2   0  -1   -9.20    1.20
   1   0  -1   -0.10    0.30
  -1   0   1   -0.30    0.20
   1   0  -1   -2.10    1.50
  -1   0   1    2.00    2.30
   0   0  -1    0.40    0.40
   0   0   1    2.40    3.10
   0   0   1   -2.40    2.30
   0   0  -1   -0.10    0.20
   1   0   1  711.53   18.50
  -2   0  -1    2.70    6.90
   2   0   1   -0.50    5.70
  -2   0  -1   -5.60    3.30
   2   0   1    0.90    5.90
  -2   0  -1   -2.20    3.00
   2   0   1    4.30    3.70
   2   0   1    7.50    4.30
   4   0   1   -5.20    7.70
  -4   0  -1    5.00    9.50
  -4   0  -1    9.70    7.60
  -5   0  -1 3364.86   83.59
   5   0   1 3305.27   83.99
  -5   0  -1 3272.67   86.09
   5   0   1 3305.27   75.69
  -6   0  -1   -7.30   10.90
   6   0   1    6.30    4.60
   6   0   1   -4.60    9.20
  -6   0  -1   -3.00    8.40
  -7   0  -1  316.47   24.70
   7   0   1  254.67   11.50
   7   0   1  204.48   20.50
  -7   0  -1  236.28   20.30
  -8   0  -1  -11.50   13.50
   8   0   1  -12.20   11.40
  -8   0  -1   -2.40   10.60
   9   0   1  174.98   22.50
  -9   0  -1  208.78   22.70
  -9   0  -1  233.68   28.00
  10   0   1  -17.50   15.20
 -10   0  -1  -22.70   15.40
 -10   0  -1    7.90   14.20
  11   0   1    3.00   18.40
 -11   0  -1   12.50   20.10
 -12   0  -1    3.00   20.90
  12   0   1    2.50   21.00
  13   0   1  214.38   32.60
 -13   0  -1  251.47   35.60
 -13  -1   1  -19.60   20.50
  13  -1  -1   26.60   20.80
  13   1  -1   38.30   21.30
 -13   1   1    6.30   22.30
 -12  -1   1  -25.40   17.70
  12  -1  -1  -11.60   16.50
  12   1  -1    0.70   17.60
 -12   1   1   -3.60   19.80
  11  -1  -1   73.09   19.80
 -11  -1   1   76.19   23.10
 -11   1   1   79.39   23.70
  11   1  -1   65.79   19.70
  10  -1  -1   69.39   18.60
 -10  -1   1   72.79   20.90
  10   1  -1   77.19   18.60
 -10   1   1   90.09   22.50
   9  -1  -1    8.40   12.80
  -9  -1   1   10.10   15.30
  -9   1   1    5.70   10.50
   9   1  -1    0.20   12.10
  -9   1   1    8.80   14.60
  -8  -1   1  136.39   20.10
   8  -1  -1  125.39   16.00
   8   1  -1  124.09   16.10
  -8   1   1   83.69   17.90
  -8   1   1  146.69   15.50
  -7  -1   1  364.06   25.90
   7  -1  -1  341.87   22.50
   7   1  -1  344.77   23.10
  -7   1   1  359.56   19.60
  -7   1   1  329.67   25.70
  -6  -1   1  761.42   31.60
   6  -1  -1  622.34   26.90
   6   1  -1  683.83   28.10
  -6   1   1  657.73   24.50
   5  -1  -1  101.29    9.90
   5  -1  -1   77.29   11.00
  -5  -1   1  106.49   14.80
   5   1  -1   93.49   10.10
  -5   1   1   94.09   13.70
  -5   1   1   96.59   10.00
   5   1  -1  125.09   12.40
  -4  -1   1 9159.88  202.78
   4  -1  -1 9140.19  197.28
   4  -1  -1 8970.30  199.68
   4   1  -1 8347.76  197.48
  -4   1   1 9177.18  197.48
  -4   1   1 8899.11  202.28
   4   1  -1 8907.61  199.58
  -1  -1   1   -0.20    0.30
   1  -1  -1    0.50    0.40
   1  -1  -1   -0.20    0.30
   1   1  -1    2.50    2.30
  -1   1   1    0.00    2.40
  -1   1   1   -0.30    0.30
  -1   1   1    3.60    2.20
   0  -1   1    3.40    2.80
   0  -1   1    1.90    2.50
   0  -1   1    0.10    0.30
   0  -1   1    1.20    1.80
   0  -1  -1    0.10    0.20
   0   1  -1    0.10    0.30
   0   1  -1   -0.20    0.30
   0   1   1    0.00    2.40
   0   1   1   -1.00    1.30
   0   1  -1   -1.20    1.90
   0   1  -1   -0.10    0.20
  -4  -1  -1   83.09   10.40
   4  -1   1   77.89    5.90
   4  -1   1   90.89   11.60
  -4  -1  -1   90.99   13.00
  -4   1  -1   86.89   13.20
  -4   1  -1   94.99   11.10
   4   1   1   64.39   10.40
   5  -1   1   12.40    8.90
  -5  -1  -1   24.30    9.30
  -5  -1  -1   12.10   10.60
  -5   1  -1    9.40    8.00
   5   1   1   25.30    9.80
  -5   1  -1   36.10   11.70
   6  -1   1   94.29   13.80
  -6  -1  -1   92.29   15.30
  -6  -1  -1  104.29   13.50
   6   1   1   93.49   13.80
  -6   1  -1   97.09   13.10
  -6   1  -1   78.19   14.80
  -7  -1  -1  412.16   27.70
  -7  -1  -1  469.75   25.40
   7  -1   1  476.35   27.50
  -7   1  -1  478.55   25.40
  -7   1  -1  448.76   29.40
   7   1   1  509.85   28.00
  -8  -1  -1   14.20   14.10
   8  -1   1   -0.70   12.20
  -8  -1  -1   -1.20   11.20
  -8   1  -1   -2.50   14.60
   8   1   1  -20.30   12.00
   8   1   1   -8.50    5.20
  -8   1  -1   -0.90   11.40
  -9  -1  -1   -6.60   14.80
   9  -1   1  -10.10   13.40
   9   1   1   -1.60   13.90
  -9   1  -1    3.10   15.90
  -9   1  -1    5.10   13.00
 -10  -1  -1   28.80   18.20
  10  -1   1   11.10   16.70
 -10   1  -1   37.70   19.40
 -10   1  -1   56.59   16.00
  10   1   1   32.00   18.60
  11  -1   1   10.10   18.60
 -11  -1  -1  -23.10   16.30
  11   1   1   -6.10   18.00
 -11   1  -1   12.90   20.30
 -11   1  -1   -8.10   15.40
 -12  -1  -1   45.60   23.60
  12  -1   1   44.00   22.50
 -12   1  -1  -13.10   21.00
  12   1   1  -17.00   20.00
 -13  -1  -1    5.60   23.40
  13  -1   1   22.90   23.20
 -13   1  -1   -1.10   21.80
  13   1   1   20.30   22.90
 -13  -2   1   -4.80   22.00
  13  -2  -1  -33.00   17.80
  13   2  -1   48.00   22.50
 -13   2   1  -10.50   20.20
  12  -2  -1   24.30   18.90
 -12  -2   1   17.30   21.70
 -12   2   1   27.30   20.60
  12   2  -1  -13.90   17.40
  11  -2  -1   10.70   17.00
 -11  -2   1    0.50   17.80
  11   2  -1    2.70   16.70
 -11   2   1  -17.50   17.20
 -11   2   1   -5.80   12.00
 -10  -2   1  492.65   35.60
  10  -2  -1  411.36   31.70
  10   2  -1  496.55   21.70
  10   2  -1  495.75   34.00
 -10   2   1  422.56   36.90
 -10   2   1  458.65   27.30
   9  -2  -1    6.90   13.30
  -9  -2   1   -8.90   14.90
   9   2  -1    9.20   12.90
  -9   2   1   14.60   15.90
  -9   2   1   15.90   10.60
  -8  -2   1  951.00   41.20
   8  -2  -1  875.51   36.40
   8   2  -1  876.51   36.60
  -8   2   1  779.62   31.70
  -8   2   1  853.91   40.20
  -7  -2   1   12.70   13.30
   7  -2  -1    7.90   10.20
  -7   2   1    0.30   11.90
   7   2  -1  -18.00    8.50
  -7   2   1    9.20    8.10
  -6  -2   1  381.56   24.30
   6  -2  -1  366.96   21.70
  -6   2   1  376.76   18.40
   6   2  -1  398.56   22.20
  -6   2   1  331.07   23.20
   5  -2  -1  259.47   18.00
  -5  -2   1  250.27   19.20
   5  -2  -1  271.57   14.40
  -5   2   1  238.88   18.80
   5   2  -1  248.78   17.00
   5   2  -1  283.27   18.00
  -5   2   1  231.88   14.20
  -4  -2   1  669.73   26.90
   4  -2  -1  704.43   21.80
   4  -2  -1  696.33   24.70
   4   2  -1  691.53   22.70
   4   2  -1  689.63   24.60
  -4   2   1  733.33   27.00
  -4   2   1  732.53   22.10
   0  -2   1 1623.44   37.70
  -3  -2  -1  609.24   24.40
   3  -2   1  654.23   23.00
   3  -2   1  676.73   23.90
   3   2   1  669.83   24.00
   3   2   1  670.13   23.50
  -3   2  -1  680.23   25.40
  -3   2  -1  653.73   17.30
  -4  -2  -1 1157.08   38.00
   4  -2   1 1179.98   36.60
  -4  -2  -1 1221.98   36.70
  -4   2  -1 1159.08   38.50
  -4   2  -1 1239.08   36.50
   4   2   1 1168.98   36.60
  -5  -2  -1   26.70   11.40
   5  -2   1   12.60    9.10
  -5  -2  -1   30.80    9.40
   5   2   1   38.60   10.60
  -5   2  -1   26.40   12.10
  -5   2  -1    8.30    8.20
   6  -2   1   27.20   10.30
  -6  -2  -1   37.90   10.70
  -6  -2  -1   30.50   13.10
  -6   2  -1   54.39   14.80
  -6   2  -1   34.30   10.50
   6   2   1   18.00   10.30
   7  -2   1   -3.80   10.50
  -7  -2  -1    8.80   12.80
  -7   2  -1   28.60   14.40
   7   2   1   -3.40   10.50
  -7   2  -1    8.20   10.70
  -8  -2  -1  524.95   33.20
   8  -2   1  490.55   29.90
   8   2   1  466.35   30.00
  -8   2  -1  476.55   27.70
  -8   2  -1  504.85   33.60
  -9  -2  -1   -2.30   15.60
   9  -2   1    0.00   14.00
  -9   2  -1   -6.70   15.60
  -9   2  -1  -22.30   12.00
   9   2   1  -14.40   13.60
  10  -2   1  118.49   22.70
 -10  -2  -1  145.89   25.40
 -10   2  -1  140.29   20.50
 -10   2  -1  145.19   26.20
  10   2   1  111.89   22.40
 -11  -2  -1   -1.50   18.70
  11  -2   1    4.20   19.10
 -11   2  -1   -0.70   18.70
 -11   2  -1   39.70   18.10
  11   2   1  -14.30   17.20
  12  -2   1  -25.40   20.30
 -12  -2  -1   35.00   22.80
 -12   2  -1   16.20   21.30
  12   2   1   83.39   24.20
 -12   2  -1   40.00   19.10
  13  -2   1  -41.50   19.50
 -13  -2  -1  -22.90   21.00
 -13   2  -1    6.10   23.90
  13   2   1   17.10   22.50
 -13  -3   1   70.29   26.60
  13  -3  -1   91.99   24.10
  13   3  -1   54.59   22.70
 -13   3   1   71.79   28.00
  12  -3  -1   81.99   21.70
 -12  -3   1   66.99   24.20
 -12   3   1   77.49   24.80
  12   3  -1   50.89   21.50
 -11  -3   1   38.70   20.00
  11  -3  -1   25.10   17.40
 -11   3   1   17.10   14.10
 -11   3   1   -6.00   19.00
  11   3  -1    8.50   17.00
  10  -3  -1   77.29   18.50
 -10  -3   1   83.59   22.10
  10   3  -1   87.59   19.30
 -10   3   1   68.89   15.80
 -10   3   1   89.09   23.60
  -9  -3   1   43.10   17.90
   9  -3  -1   24.90   14.30
  -9   3   1   29.70   16.30
   9   3  -1   37.80   15.00
  -9   3   1   10.00   11.30
   8  -3  -1   19.90   12.00
  -8  -3   1   53.29   17.10
  -8   3   1   -4.80   13.00
  -8   3   1   26.20   10.80
   8   3  -1   42.00   14.20
   7  -3  -1 1340.27   43.40
  -7  -3   1 1324.77   47.20
   7   3  -1 1323.67   43.30
  -7   3   1 1171.38   39.00
  -7   3   1 1280.27   47.40
   6  -3  -1    9.00    9.80
  -6  -3   1   13.60   11.70
  -6   3   1    7.20    7.70
  -6   3   1    4.40   11.40
   6   3  -1    8.60    9.70
  -5  -3   1  541.25   26.70
   5  -3  -1  618.34   21.70
   5  -3  -1  671.13   25.80
  -5   3   1  601.24   21.80
  -5   3   1  637.14   28.30
   5   3  -1  599.04   24.90
   4  -3  -1  615.74   20.30
   4  -3  -1  631.34   23.50
  -4  -3   1  662.23   25.90
  -4   3   1  621.54   25.90
   4   3  -1  592.84   23.80
  -4   3   1  643.94   20.80
  -1  -3   1   -5.00    1.40
   3  -3   1  569.84   23.20
   3  -3   1  566.04   22.30
  -3  -3  -1  549.25   22.50
  -3   3  -1  550.84   23.20
  -3   3  -1  541.45   15.70
   3   3   1  521.35   21.50
  -4  -3  -1   18.70   10.00
   4  -3   1    1.10    8.10
  -4   3  -1    5.20    9.90
  -4   3  -1  -12.60    6.70
   4   3   1   12.30    8.50
  -5  -3  -1  227.88   19.60
   5  -3   1  217.58   17.50
  -5   3  -1  181.68   15.30
   5   3   1  211.18   17.20
  -5   3  -1  146.49   17.50
  -6  -3  -1   11.40   11.20
   6  -3   1    1.10    9.00
  -6   3  -1    3.30   12.20
   6   3   1    4.10   10.30
  -6   3  -1   -4.70    9.10
  -7  -3  -1  200.38   22.70
   7  -3   1  177.18   19.00
   7   3   1  221.08   20.70
  -7   3  -1  212.28   19.10
  -7   3  -1  219.08   23.50
   8  -3   1   38.90   14.40
  -8  -3  -1   36.50   15.80
  -8   3  -1   19.30   12.40
  -8   3  -1   27.10   15.70
   8   3   1   33.60   14.30
   9  -3   1    8.00   15.10
  -9  -3  -1   -1.90   14.60
   9   3   1   -8.20   13.80
  -9   3  -1    1.90   13.40
  -9   3  -1   -3.70   15.50
  10  -3   1   -2.10   17.30
 -10  -3  -1   17.80   17.90
 -10   3  -1  -10.50   14.00
 -10   3  -1    1.50   17.70
  10   3   1   -5.50   17.50
  11  -3   1   35.20   20.70
 -11  -3  -1    3.50   18.50
 -11   3  -1   16.30   16.30
 -11   3  -1    7.10   19.40
  11   3   1   14.20   18.90
 -12  -3  -1   37.30   22.30
  12  -3   1   -7.30   19.20
  12   3   1   16.00   22.30
 -12   3  -1   42.50   23.60
 -12   3  -1   61.29   20.80
 -13  -3  -1  -18.40   21.30
  13  -3   1   20.40   22.80
  13   3   1   12.30   22.70
 -13   3  -1   -1.40   22.50
  13  -4  -1   16.60   21.80
 -13  -4   1   35.00   23.70
  13   4  -1   50.69   22.80
 -13   4   1   49.80   23.50
  12  -4  -1   35.30   19.70
 -12  -4   1    9.70   19.40
  12   4  -1   38.40   20.00
 -12   4   1   -4.00   14.30
 -12   4   1  -14.80   19.00
  11  -4  -1   19.70   17.10
 -11  -4   1    8.90   17.60
  11   4  -1  -15.30   15.40
 -11   4   1   13.80   14.00
 -11   4   1  -14.60   18.50
 -10  -4   1    6.40   17.20
  10  -4  -1   20.30   15.30
 -10   4   1  -21.40   11.70
  10   4  -1   20.00   15.20
 -10   4   1    3.80   18.10
   9  -4  -1    8.10   12.90
  -9  -4   1   14.50   15.60
  -9   4   1   -7.40   10.20
  -9   4   1    8.10   16.10
   9   4  -1   24.50   13.60
  -8  -4   1   31.70   15.50
   8  -4  -1    8.60   11.60
  -8   4   1   16.10   15.70
   8   4  -1   31.30   12.80
  -8   4   1   17.30   10.80
  -7  -4   1    9.80   12.20
   7  -4  -1    5.80   10.60
  -7   4   1    0.10   12.40
  -7   4   1   12.80    9.00
   7   4  -1   23.70   11.30
   6  -4  -1  842.52   31.70
  -6  -4   1  861.61   35.40
   6   4  -1  864.71   32.60
  -6   4   1  818.72   28.50
  -6   4   1  741.83   33.70
   5  -4  -1 3033.00   77.19
   5  -4  -1 3172.68   77.49
  -5  -4   1 3012.60   80.89
  -5   4   1 3182.98   80.89
   5   4  -1 2903.31   76.99
  -5   4   1 3048.40   74.59
   4  -4  -1   41.40    6.90
   4  -4  -1   29.40    8.70
  -4   4   1   32.40   10.70
   4   4  -1   13.60    8.80
  -4   4   1   33.90    7.30
   3  -4  -1  346.07   14.30
   3  -4  -1  352.06   17.00
   3   4  -1  355.16   17.40
  -3   4   1  359.96   14.50
  -3   4   1  343.37   17.90
  -2  -4   1   -0.30    3.60
   2  -4  -1   -5.10    4.00
   2   4  -1   45.70    7.60
  -2   4   1    4.10    3.90
  -2   4   1    2.50    4.00
  -1   4   1  830.12   23.50
   1   4  -1  874.51   24.70
   0  -4   1    1.00    2.70
   0  -4   1   46.50    6.90
   0   4   1   38.60    6.70
   0   4  -1   38.00    6.80
   1  -4   1   39.60    6.70
   1  -4   1   48.60    7.70
  -1   4  -1   33.80    7.00
   1   4   1   32.10    6.90
   3  -4   1 3536.15   86.39
  -3  -4  -1 3602.94   87.29
   3   4   1 3492.05   85.89
  -3   4  -1 3690.63   80.99
  -3   4  -1 3569.14   88.79
   4  -4   1   80.09   11.90
  -4  -4  -1   61.39   11.70
  -4   4  -1   63.79   10.50
  -4   4  -1   69.29    5.70
   4   4   1   84.19   12.00
  -4   4  -1   65.79   12.40
   5  -4   1 7693.73  182.78
  -5  -4  -1 8028.80  185.38
  -5   4  -1 8029.10  182.58
  -5   4  -1 7927.31  186.38
   5   4   1 7823.02  183.08
   6  -4   1  236.58   19.60
  -6  -4  -1  260.87   22.00
   6   4   1  251.37   20.20
  -6   4  -1  232.18   18.90
  -6   4  -1  203.88   20.50
   7  -4   1 1442.66   50.09
  -7  -4  -1 1577.84   53.59
  -7   4  -1 1503.65   49.30
   7   4   1 1410.46   49.99
  -7   4  -1 1443.76   53.39
  -8  -4  -1  325.87   29.70
   8  -4   1  310.07   26.20
   8   4   1  275.67   24.60
  -8   4  -1  266.67   23.30
  -8   4  -1  313.37   29.50
  -9  -4  -1  220.78   26.60
   9  -4   1  220.58   24.10
   9   4   1  256.57   25.90
  -9   4  -1  230.38   23.30
  -9   4  -1  195.78   25.60
  10  -4   1  -10.40   16.10
 -10  -4  -1   -9.70   16.10
  10   4   1   -7.40   16.30
 -10   4  -1  -15.80   14.00
 -10   4  -1   27.30   18.60
 -11  -4  -1    4.30   18.50
  11  -4   1  -29.90   18.30
 -11   4  -1   -8.10   18.60
  11   4   1    6.20   19.50
 -11   4  -1   -5.70   15.30
 -12  -4  -1   -8.20   20.20
  12  -4   1  -11.10   20.90
 -12   4  -1    3.90   20.70
 -12   4  -1   -8.00   17.30
  12   4   1   41.90   22.70
 -13  -4  -1  123.19   29.00
  13  -4   1  169.18   30.20
  13   4   1  205.88   32.30
 -13   4  -1  164.68   32.00
 -13   4  -1  114.49   25.40
  13  -5  -1   31.30   22.60
 -13  -5   1    7.20   21.10
 -13   5   1    5.10   22.10
  13   5  -1   49.80   24.00
 -12  -5   1    5.90   20.30
  12  -5  -1   38.20   20.10
 -12   5   1   66.89   17.80
 -12   5   1   65.29   25.20
  12   5  -1   -4.20   18.80
 -11  -5   1   39.30   21.60
  11  -5  -1   64.49   19.80
  11   5  -1   31.30   19.10
 -11   5   1   25.10   20.80
 -11   5   1   10.00   14.10
 -10  -5   1  201.88   27.60
  10  -5  -1  147.59   22.30
 -10   5   1  221.98   29.30
 -10   5   1  186.68   20.70
  10   5  -1  155.98   22.40
   9  -5  -1  196.88   22.10
  -9  -5   1  252.07   27.60
  -9   5   1  171.58   18.30
   9   5  -1  180.58   21.30
  -9   5   1  245.48   27.40
   8  -5  -1  301.07   24.00
  -8  -5   1  285.17   27.50
  -8   5   1  284.67   21.30
   8   5  -1  352.76   26.20
  -8   5   1  286.77   27.20
  -7  -5   1   86.59   17.40
   7  -5  -1   66.49   13.70
   7   5  -1  114.89   15.60
  -7   5   1  106.99   18.50
  -7   5   1   96.39   12.80
  -6  -5   1 4256.87  109.19
   6  -5  -1 4338.47  105.29
  -6   5   1 4246.98  108.99
  -6   5   1 4036.00  101.49
   6   5  -1 4308.27  105.59
  -5  -5   1   41.40   12.50
   5  -5  -1   53.19   10.80
  -5   5   1   44.10    8.90
   5   5  -1   36.80   10.50
  -5   5   1   65.09   13.30
   4  -5  -1   64.39   10.10
   4  -5  -1   62.89    8.20
  -4   5   1   51.19   10.90
   4   5  -1   63.99   10.30
  -4   5   1   75.79    9.10
   3  -5  -1   57.49    7.40
   3  -5  -1   67.29    9.30
   3   5  -1   61.89    9.60
  -3   5   1   67.29   10.60
  -3   5   1   66.99    8.00
   2  -5  -1    8.10    5.20
  -2  -5   1    2.30    4.30
  -2   5   1   -5.20    4.30
  -2   5   1   -1.70    4.30
   2   5  -1   39.80    8.00
   1   5  -1 2313.77   57.19
  -1   5   1 2383.96   56.99
  -1  -5  -1    1.80    4.30
   1  -5   1   17.90    6.80
   1  -5   1   14.90    6.60
   1   5   1    8.90    6.70
  -1   5  -1   16.70    7.20
  -1   5  -1   -3.90    4.30
  -1   5  -1   -1.00    4.40
   2  -5   1  135.29   12.20
  -3  -5  -1   99.09   12.20
   3  -5   1   87.59   11.40
  -3   5  -1  112.19   11.20
   3   5   1   84.99   10.70
   4  -5   1  431.56   23.00
  -4  -5  -1  412.76   22.80
  -4   5  -1  428.56   20.70
  -4   5  -1  440.66   14.60
  -4   5  -1  426.26   24.40
   4   5   1  474.35   22.50
  -5  -5  -1  390.56   23.00
   5  -5   1  342.67   21.80
  -5   5  -1  315.77   19.90
   5   5   1  341.57   22.00
  -5   5  -1  387.06   24.80
  -6  -5  -1  313.77   24.60
   6  -5   1  240.58   19.80
  -6   5  -1  259.47   20.10
  -6   5  -1  255.37   22.50
   6   5   1  265.47   20.80
   7  -5   1  939.01   39.80
  -7  -5  -1  950.30   41.20
   7   5   1  950.50   39.40
  -7   5  -1  979.60   38.00
  -7   5  -1  925.51   41.10
   8  -5   1   84.09   16.90
  -8  -5  -1   67.79   17.60
  -8   5  -1   48.00   14.00
  -8   5  -1   44.50   16.70
   8   5   1   75.79   17.20
   9  -5   1  136.59   20.50
  -9  -5  -1  143.39   23.40
  -9   5  -1  148.19   21.10
   9   5   1  139.69   22.10
  -9   5  -1  114.89   22.20
  10  -5   1   -4.30   17.00
 -10  -5  -1    3.50   17.30
  10   5   1    4.80   16.90
 -10   5  -1    7.20   17.90
 -10   5  -1   -0.20   14.80
 -11  -5  -1   12.90   19.10
  11  -5   1    8.50   19.60
 -11   5  -1    2.60   17.10
  11   5   1   33.50   20.60
 -11   5  -1   56.99   21.40
 -12  -5  -1   66.89   25.10
  12  -5   1   33.30   22.90
 -12   5  -1   51.79   24.00
  12   5   1   87.09   24.90
 -12   5  -1   54.29   19.70
  13  -5   1   -6.00   21.50
 -13   5  -1   24.10   21.00
  13   5   1   32.90   24.40
  13  -6  -1  -14.50   20.50
 -13  -6   1    9.70   22.20
 -13   6   1  -40.60   21.40
  13   6  -1  -16.40   19.50
  12  -6  -1  -17.20   17.50
 -12  -6   1    4.20   20.70
 -12   6   1  -14.40   19.90
  12   6  -1   17.90   20.70
 -12   6   1   19.20   16.20
 -11  -6   1   66.59   23.10
  11  -6  -1   61.89   19.90
 -11   6   1   40.90   16.10
  11   6  -1   48.50   19.10
 -11   6   1   60.79   23.50
 -10  -6   1  766.52   45.40
  10  -6  -1  788.62   41.30
  10   6  -1  794.42   41.60
 -10   6   1  819.52   46.00
 -10   6   1  787.52   36.40
  -9  -6   1  386.36   33.50
   9  -6  -1  380.96   29.40
   9   6  -1  379.96   29.50
  -9   6   1  395.76   25.70
  -9   6   1  410.46   32.30
   8  -6  -1 1127.99   43.10
  -8  -6   1 1094.49   47.20
  -8   6   1 1125.09   46.80
  -8   6   1 1071.69   38.70
   8   6  -1 1093.89   43.30
  -7  -6   1   56.59   16.20
   7  -6  -1   39.60   12.80
   7   6  -1   49.40   13.30
  -7   6   1   57.29   11.60
  -7   6   1   66.99   16.30
  -6  -6   1  629.84   32.50
   6  -6  -1  652.63   29.90
  -6   6   1  729.23   33.20
   6   6  -1  759.22   30.80
  -6   6   1  747.33   27.50
   5  -6  -1  102.79   12.80
   5   6  -1   97.19   13.20
  -5   6   1   69.99   13.10
  -5   6   1   96.69   11.40
   4  -6  -1   98.69   11.30
  -4   6   1   75.59   12.50
   4   6  -1   76.99   11.30
  -4   6   1   75.49    9.40
   3  -6  -1   30.20    7.00
   3  -6  -1   44.00    8.90
   3  -6  -1   43.30    9.00
  -3   6   1   43.70    7.70
   3   6  -1   40.60    9.70
   2   6  -1  261.97   15.70
  -1  -6   1   11.50    8.50
   1   6  -1    3.70    7.30
  -1   6   1   -6.70    6.80
  -1   6  -1   20.80    8.00
   1   6   1   14.40    7.50
  -1   6  -1   -2.40    5.30
   2  -6   1  123.99   11.80
   2   6   1  124.09   11.90
  -2   6  -1  104.59   11.60
   3  -6   1   46.40   10.00
   3   6   1   41.40    9.90
  -3   6  -1   33.40    9.20
   4  -6   1  494.65   24.30
  -4  -6  -1  540.35   24.90
  -4   6  -1  488.55   22.70
   4   6   1  528.75   24.60
   5  -6   1  347.87   22.30
  -5  -6  -1  283.57   22.00
  -5   6  -1  290.27   12.00
   5   6   1  286.97   20.80
  -5   6  -1  271.77   22.00
  -5   6  -1  307.77   19.60
   6  -6   1   -0.50   10.00
  -6  -6  -1    1.30   11.40
   6   6   1   -9.00    9.60
  -6   6  -1   -0.60    9.80
  -6   6  -1    3.20   11.40
   7  -6   1   29.60   13.90
  -7  -6  -1   44.00   15.80
   7   6   1   32.00   13.30
  -7   6  -1   33.80   12.60
  -7   6  -1   50.39   15.50
  -8  -6  -1 1335.77   52.59
   8  -6   1 1294.57   50.09
  -8   6  -1 1343.17   48.60
   8   6   1 1361.66   50.79
  -8   6  -1 1193.08   52.39
  -9  -6  -1    1.90   15.50
   9  -6   1   12.80   15.40
  -9   6  -1   23.00   17.20
  -9   6  -1   -6.20   13.30
   9   6   1   29.10   15.90
  10  -6   1  390.16   32.90
 -10  -6  -1  319.47   32.90
  10   6   1  322.47   31.40
 -10   6  -1  382.06   30.50
 -10   6  -1  279.57   31.80
 -11  -6  -1   21.60   20.30
  11  -6   1   42.10   21.60
  11   6   1   22.10   20.30
 -11   6  -1   29.40   17.40
 -11   6  -1   14.40   19.70
 -12  -6  -1  -33.10   18.80
  12  -6   1    9.00   23.00
 -12   6  -1   13.30   23.00
 -12   6  -1    8.10   19.10
  12   6   1   38.40   22.40
 -13  -7   1   91.79   26.80
  13  -7  -1  100.69   26.30
  13   7  -1   75.99   25.90
 -13   7   1   80.09   27.10
 -12  -7   1   91.89   25.60
  12  -7  -1  138.29   25.50
 -12   7   1  134.49   29.60
 -12   7   1  118.59   21.50
  12   7  -1  102.79   24.60
 -11  -7   1   23.90   19.80
  11  -7  -1  -20.20   16.60
 -11   7   1  -12.80   13.60
 -11   7   1    8.70   19.00
  11   7  -1   30.20   18.60
  10  -7  -1   32.60   17.50
 -10  -7   1   64.29   20.90
 -10   7   1   51.49   15.60
 -10   7   1   63.59   22.10
  10   7  -1  100.19   20.50
   9  -7  -1   19.10   15.30
  -9  -7   1   14.80   16.60
  -9   7   1   38.20   18.30
   9   7  -1   36.00   16.40
  -9   7   1   14.60   12.70
   8  -7  -1   16.50   13.40
  -8  -7   1   25.60   15.40
  -8   7   1   42.30   12.40
  -8   7   1   26.10   15.60
   8   7  -1   28.60   14.10
   7  -7  -1    1.40   11.30
  -7  -7   1    3.30   13.00
  -7   7   1   21.60   13.60
  -7   7   1   24.80    9.90
   7   7  -1    8.20   11.10
  -6  -7   1   24.20   12.30
   6  -7  -1   11.00   10.60
  -6   7   1    6.00   11.70
  -6   7   1   20.30    8.60
   6   7  -1   15.70   10.60
   5  -7  -1   -6.30    8.60
  -5   7   1   -5.40    7.40
   5   7  -1    4.40    9.20
  -5   7   1  -17.20    9.60
   4  -7  -1    9.00    8.70
  -4   7   1   -6.80    6.50
   4   7  -1    4.60    8.90
  -3   7   1  920.91   29.60
   3   7  -1  894.81   30.60
  -2   7   1  936.61   29.70
  -2   7   1  954.50   30.00
   2   7  -1  933.31   30.40
   1   7  -1 2038.80   53.49
  -1   7   1 2065.19   53.19
   0   7   1 4998.20  115.09
   0   7  -1 4921.51  115.39
  -1   7  -1  405.56   19.70
   1   7   1  431.96   19.90
   2  -7   1  131.79   12.60
   2   7   1  115.19   12.30
  -2   7  -1  115.69   12.40
  -2   7  -1  118.29   12.60
   3  -7   1   40.90   10.00
   3   7   1   58.69   10.70
  -3   7  -1   43.00   10.10
   4  -7   1   92.69   13.00
  -4  -7  -1   80.39   13.50
  -4   7  -1   75.19   11.70
   4   7   1   91.79   12.70
   5  -7   1   -9.30    9.70
  -5  -7  -1   -6.80   10.60
  -5   7  -1    0.60    8.50
  -5   7  -1   -1.50    4.90
   5   7   1   11.50   10.20
  -6  -7  -1 1124.09   42.50
   6  -7   1 1078.79   40.90
  -6   7  -1 1070.49   39.00
   6   7   1 1057.69   40.30
  -7  -7  -1  145.19   20.70
   7  -7   1  115.29   17.60
   7   7   1  137.69   18.90
  -7   7  -1  161.28   18.90
  -7   7  -1  134.29   20.00
  -8  -7  -1 1049.99   47.30
   8  -7   1 1033.20   46.00
  -8   7  -1 1211.28   51.19
  -8   7  -1 1004.80   41.90
   8   7   1 1078.89   45.00
  -9  -7  -1  -21.90   14.60
   9  -7   1    1.50   16.00
   9   7   1   16.40   16.30
  -9   7  -1    1.50   14.40
  -9   7  -1  -18.40   16.20
  10  -7   1    4.30   17.70
 -10  -7  -1   -1.90   17.10
 -10   7  -1  -22.90   18.00
  10   7   1    9.10   17.90
 -10   7  -1   22.10   16.20
  11  -7   1   -6.60   19.00
 -11  -7  -1   -7.30   17.50
  11   7   1  -19.10   17.90
 -11   7  -1  -15.60   16.30
 -11   7  -1   25.90   21.10
  12  -7   1  104.89   26.00
 -12  -7  -1   76.29   25.70
  12   7   1  115.29   26.00
 -12   7  -1   68.79   27.10
 -12   7  -1   86.49   23.20
  13  -8  -1  125.99   26.50
 -13  -8   1   97.69   26.90
  13   8  -1  158.58   29.70
 -13   8   1  122.69   29.80
 -12  -8   1  -18.70   20.00
  12  -8  -1   19.00   20.40
  12   8  -1  -36.60   18.10
 -12   8   1   21.60   22.40
 -12   8   1   22.20   16.80
 -11  -8   1   31.40   20.00
  11  -8  -1  -18.00   15.80
 -11   8   1   31.70   20.10
 -11   8   1    6.50   14.70
  11   8  -1    1.60   18.10
 -10  -8   1    0.40   17.50
  10  -8  -1  -36.00   13.90
 -10   8   1  -20.20   17.40
  10   8  -1   17.80   17.20
 -10   8   1   -1.00   13.60
  -9  -8   1   -3.10   16.40
   9  -8  -1   12.80   16.00
   9   8  -1   39.10   16.90
  -9   8   1   17.00   16.80
  -9   8   1   32.90   13.80
   8  -8  -1   80.29   16.90
  -8  -8   1   78.29   19.80
  -8   8   1   49.50   13.60
  -8   8   1   56.09   18.00
   8   8  -1   55.69   15.70
  -7  -8   1   -3.00   13.20
   7  -8  -1  -10.50   10.70
  -7   8   1   19.30   14.70
   7   8  -1    7.90   11.20
  -7   8   1    2.90    9.30
  -6  -8   1   67.69   15.40
   6  -8  -1   25.20   10.80
  -6   8   1   50.79   10.80
   6   8  -1   28.60   11.70
   5  -8  -1  820.82   32.30
  -5   8   1  845.32   30.50
   5   8  -1  863.51   32.80
   4  -8  -1  421.46   22.00
  -4   8   1  411.26   20.60
   4   8  -1  422.86   22.30
   3   8  -1 1714.43   48.70
  -3   8   1 1688.23   47.40
  -2   8   1  266.17   16.70
   2   8  -1  261.07   17.80
  -1   8   1  435.66   20.80
   1   8  -1  468.45   21.10
   0   8  -1  616.44   24.30
   0   8   1  587.14   24.10
   0   8  -1  623.14   24.50
   1   8   1  134.29   12.90
  -1   8  -1  137.79   13.00
  -1   8  -1  134.29   12.50
  -2   8  -1  734.53   28.00
  -2   8  -1  725.03   28.10
   2   8   1  809.02   28.70
   3  -8   1  834.92   31.60
  -3   8  -1  899.91   31.90
   3   8   1  882.71   31.60
  -3   8  -1  833.72   32.00
   4  -8   1 2915.71   77.29
  -4   8  -1 2965.30   77.29
   4   8   1 2864.51   76.99
  -5  -8  -1 2294.07   66.39
   5  -8   1 2220.38   65.09
   5   8   1 2239.58   64.89
  -5   8  -1 2304.27   64.59
   6  -8   1  214.98   20.50
  -6  -8  -1  193.78   21.60
  -6   8  -1  188.68   10.90
  -6   8  -1  164.78   17.40
   6   8   1  140.29   17.30
   7  -8   1  768.62   37.80
  -7  -8  -1  827.42   39.70
  -7   8  -1  830.42   36.10
   7   8   1  832.32   37.30
   8  -8   1  167.78   21.90
  -8  -8  -1  173.28   23.60
   8   8   1  233.58   24.80
  -8   8  -1  192.68   21.90
  -9  -8  -1  104.39   22.20
   9  -8   1  107.19   20.90
  -9   8  -1  110.99   20.30
   9   8   1   94.19   21.30
 -10  -8  -1   12.00   18.60
  10  -8   1   -1.10   18.60
  10   8   1    2.00   18.30
 -10   8  -1   16.50   19.40
 -10   8  -1    3.50   15.20
 -11  -8  -1   45.80   22.40
  11  -8   1   39.70   22.40
 -11   8  -1   49.40   19.90
  11   8   1   65.59   22.40
 -12  -8  -1   -6.10   20.70
  12  -8   1  -19.30   21.30
  12   8   1  -31.90   19.90
 -12   8  -1   16.60   19.80
  13  -9  -1    6.50   21.50
 -13  -9   1   -5.10   21.50
  13   9  -1    5.90   21.10
 -13   9   1  -41.70   20.60
 -12  -9   1   -9.40   19.40
  12  -9  -1   16.70   20.10
 -12   9   1   13.00   16.80
 -12   9   1  -16.60   21.00
  12   9  -1  -12.70   20.30
  11  -9  -1    8.20   19.60
 -11  -9   1   42.90   21.50
 -11   9   1   51.39   16.80
  11   9  -1   48.10   21.20
 -11   9   1   51.29   23.80
 -10  -9   1   20.00   18.90
  10  -9  -1   38.00   18.40
  10   9  -1   10.20   17.40
 -10   9   1   -0.60   19.90
 -10   9   1  -26.30   12.70
  -9  -9   1  -16.20   14.60
   9  -9  -1   14.00   15.30
  -9   9   1    4.90   12.70
  -9   9   1   13.20   18.90
   9   9  -1   -5.90   15.30
   8  -9  -1  184.98   20.90
  -8  -9   1  186.88   24.60
  -8   9   1  166.08   17.80
   8   9  -1  231.28   23.80
  -7  -9   1  110.39   19.60
   7  -9  -1  103.99   16.20
   7   9  -1   75.59   16.00
  -7   9   1   81.59   13.90
   6  -9  -1   -2.70   10.50
   6   9  -1   -2.40   11.00
  -6   9   1   -0.70    9.40
   5  -9  -1   75.59   12.80
  -5   9   1   89.49   12.70
   5   9  -1   84.09   13.50
   4   9  -1  886.81   33.20
  -4   9   1  844.32   30.80
   3   9  -1    4.40    9.60
  -3   9   1   -5.40    8.90
  -3   9   1    5.20    7.80
  -2   9   1  124.99   13.40
   2   9  -1  116.09   13.10
  -2   9   1  133.49   12.90
  -1   9   1 1076.89   35.50
   1   9  -1 1141.69   36.20
   0   9  -1  827.52   30.20
   0   9  -1  800.42   29.60
   0   9   1  769.52   29.10
   1   9   1  276.17   18.70
  -1   9  -1  313.57   19.90
   2   9   1 1106.29   36.80
  -2   9  -1 1125.39   37.60
   3  -9   1 1608.14   49.30
   3   9   1 1604.04   49.20
  -3   9  -1 1708.73   50.49
  -3   9  -1 1714.53   49.90
   4  -9   1  694.83   30.80
  -4   9  -1  747.93   30.50
   4   9   1  720.13   31.00
  -5  -9  -1   42.20   12.90
   5  -9   1   45.50   12.30
   5   9   1   30.40   12.10
  -5   9  -1   33.80   12.00
  -6  -9  -1    5.70   13.00
   6  -9   1    1.10   12.00
  -6   9  -1   18.30    6.40
   6   9   1   14.70   12.00
  -6   9  -1    5.40   11.10
   7  -9   1  413.96   30.80
  -7  -9  -1  386.06   30.10
   7   9   1  474.35   30.20
  -7   9  -1  425.46   27.80
   8  -9   1   31.50   16.90
  -8  -9  -1   50.39   17.40
  -8   9  -1   37.00   15.30
   8   9   1   62.89   18.20
   9  -9   1   14.10   17.60
  -9  -9  -1   23.10   18.00
  -9   9  -1   38.50   15.50
   9   9   1   13.40   17.20
 -10  -9  -1   15.80   19.10
  10  -9   1   -1.40   17.90
 -10   9  -1    9.60   16.90
  10   9   1  -17.10   18.30
 -11  -9  -1   82.39   24.00
  11  -9   1  143.69   27.40
  11   9   1  105.69   25.00
 -11   9  -1  135.69   24.60
 -12  -9  -1    1.50   21.00
  12  -9   1   24.70   24.20
 -12   9  -1    2.60   18.40
  12   9   1   35.20   22.90
 -12 -10   1    8.40   22.10
  12 -10  -1  -23.80   19.20
 -12  10   1   -4.80   23.70
  12  10  -1   -8.30   19.80
 -11 -10   1   10.10   20.60
  11 -10  -1    2.60   18.60
 -11  10   1   11.40   16.30
  11  10  -1   10.90   19.90
  10 -10  -1  188.38   26.20
 -10 -10   1  272.17   32.00
 -10  10   1  196.38   23.90
  10  10  -1  269.67   29.30
  -9 -10   1  287.27   30.80
   9 -10  -1  300.87   27.80
   9  10  -1  337.67   29.50
  -9  10   1  267.87   23.90
  -8 -10   1  101.79   21.80
   8 -10  -1   95.99   17.50
   8  10  -1   99.39   18.30
  -8  10   1   73.29   15.30
  -7 -10   1   78.29   17.90
   7 -10  -1   74.49   15.60
  -7  10   1  100.49   15.10
   7  10  -1   61.99   15.90
   6 -10  -1  200.18   19.30
   6  10  -1  149.09   18.40
  -6  10   1  171.98   16.90
  -5  10   1   83.49   13.30
   5  10  -1   95.59   14.50
   4  10  -1  422.46   24.00
  -4  10   1  431.76   22.80
  -4  10   1  424.46   24.60
   3  10  -1  145.19   14.80
  -3  10   1  170.68   16.10
  -3  10   1  153.38   14.70
  -2  10   1 1736.73   51.59
  -2  10   1 1865.71   52.49
   2  10  -1 1850.51   52.49
  -1  10   1 3128.19   79.29
   1  10  -1 3070.39   79.49
   0  10   1 9884.11  224.58
   0  10  -1 9811.02  224.78
   0  10  -1 9999.00  226.68
  -1  10  -1 2878.11   77.89
  -1  10  -1 3044.60   77.29
   1  10   1 3003.50   76.79
  -2  10  -1 2268.67   63.29
  -2  10  -1 2233.58   61.79
   2  10   1 2212.78   61.59
  -3  10  -1  272.27   21.30
  -3  10  -1  303.97   21.70
   3  10   1  283.87   21.50
   4 -10   1  253.27   20.40
   4  10   1  290.77   22.00
  -4  10  -1  302.07   22.50
  -4  10  -1  348.77   23.20
   5 -10   1   18.90   11.70
  -5  10  -1   31.50   12.10
   5  10   1   16.40   11.70
   6 -10   1  130.69   18.40
  -6 -10  -1  115.49   18.40
  -6  10  -1  107.59   16.90
   6  10   1  120.99   18.40
  -7 -10  -1   12.60   14.40
   7 -10   1    5.50   14.50
   7  10   1    1.10   13.50
  -7  10  -1   -0.10    5.70
  -7  10  -1   -0.90   12.40
  -8 -10  -1   78.19   19.70
   8 -10   1   78.09   19.40
   8  10   1   81.39   19.40
  -8  10  -1   84.29   17.70
   9 -10   1   67.99   20.30
  -9 -10  -1   88.99   22.20
  -9  10  -1   95.99   18.80
   9  10   1   97.59   22.00
 -10 -10  -1   61.39   22.00
  10 -10   1   68.09   21.70
  10  10   1   88.59   23.10
 -10  10  -1   70.89   20.70
  11 -10   1   29.70   21.30
 -11 -10  -1   33.80   21.60
  11  10   1    8.80   20.90
 -11  10  -1   16.90   18.90
 -12 -10  -1   17.00   21.70
  12 -10   1  -14.90   22.50
 -12  10  -1   -5.30   19.40
  12  10   1    8.20   22.70
  12 -11  -1    5.80   20.90
 -12 -11   1   19.80   21.50
  12  11  -1   14.10   21.70
 -11 -11   1  -10.80   19.30
  11 -11  -1    6.50   19.00
 -11  11   1  -33.60   14.70
  11  11  -1  -11.00   19.40
 -10 -11   1  134.49   26.70
  10 -11  -1  115.09   22.00
 -10  11   1  144.09   21.40
  10  11  -1  142.39   24.10
   9 -11  -1  108.29   20.40
  -9 -11   1   50.29   20.90
  -9  11   1   82.69   16.70
   9  11  -1   95.09   21.20
  -8 -11   1  -18.10   13.90
   8 -11  -1   10.80   14.30
   8  11  -1  -12.70   14.00
  -8  11   1   -6.90   11.70
  -7 -11   1   11.90   14.40
   7 -11  -1    5.90   12.30
   7  11  -1   -5.10   12.50
  -7  11   1   -4.10   10.90
   6  11  -1    9.40   11.70
  -6  11   1    3.80   10.00
  -5  11   1  125.29   15.10
   5  11  -1  119.79   16.70
  -4  11   1  376.06   23.00
  -4  11   1  393.26   23.90
   4  11  -1  411.96   24.50
  -3  11   1 1202.28   41.00
   3  11  -1 1249.97   41.70
  -3  11   1 1265.27   41.90
  -2  11   1 3157.28   81.79
  -2  11   1 3128.19   81.99
   2  11  -1 3112.29   81.39
  -1  11   1   64.29   12.10
   1  11  -1   82.59   13.30
   0  11  -1 3453.85   89.49
   0  11  -1 3379.26   87.49
   0  11   1 3441.06   87.59
   1  11   1   24.60   10.20
  -1  11  -1   23.50   10.30
  -1  11  -1   25.60   11.20
  -2  11  -1  106.49   14.00
  -2  11  -1  133.69   15.60
   2  11   1   97.99   14.10
  -3  11  -1  334.07   23.50
  -3  11  -1  349.57   24.00
   3  11   1  366.06   23.60
   4 -11   1  546.65   29.30
   4  11   1  619.74   30.30
  -4  11  -1  619.34   30.60
  -4  11  -1  625.54   29.80
   5 -11   1    3.80   11.40
   5  11   1    0.60   11.40
  -5  11  -1   -9.70   12.10
  -5  11  -1   10.40   11.10
  -6 -11  -1  182.98   22.40
   6 -11   1  195.28   21.60
  -6  11  -1  165.18   19.80
   6  11   1  192.18   22.10
  -7 -11  -1  135.59   21.40
   7 -11   1   99.39   18.70
  -7  11  -1  102.29   18.50
   7  11   1  104.29   19.20
  -7  11  -1  114.09   10.20
  -8 -11  -1  197.18   25.60
   8 -11   1  210.18   25.40
   8  11   1  162.88   23.90
  -8  11  -1  156.18   22.20
  -9 -11  -1   29.10   18.60
   9 -11   1   15.40   17.60
  -9  11  -1   24.70   16.60
   9  11   1    7.50   18.10
 -10 -11  -1   26.30   18.60
  10 -11   1    4.70   18.50
  10  11   1  -16.50   17.70
 -10  11  -1    3.30   16.90
  11 -11   1  -12.50   20.00
 -11 -11  -1   -0.50   19.60
 -11  11  -1  -47.20   16.10
  11  11   1   -1.10   21.20
 -12 -12   1   36.60   23.30
  12 -12  -1  -12.20   20.10
  12  12  -1   19.00   23.00
 -11 -12   1   19.10   21.70
  11 -12  -1    8.90   20.40
  11  12  -1   11.70   20.00
 -11  12   1   19.40   17.10
  10 -12  -1   55.09   20.40
 -10 -12   1    8.40   19.80
  10  12  -1   39.00   21.00
 -10  12   1   43.10   17.20
  -9 -12   1  -24.50   15.40
   9 -12  -1  -10.40   15.60
  -9  12   1    3.10   13.70
   9  12  -1   29.80   18.70
  -8 -12   1   29.90   17.90
   8 -12  -1    4.80   14.60
  -8  12   1   30.50   14.50
   8  12  -1   22.40   16.90
  -7  12   1  -11.00   11.40
   7  12  -1   -4.70   13.40
  -6  12   1   11.90   11.90
   6  12  -1   33.90   14.10
  -5  12   1  372.86   26.20
  -5  12   1  342.47   22.80
   5  12  -1  302.77   24.10
  -4  12   1 1612.64   52.69
   4  12  -1 1721.53   54.19
  -4  12   1 1721.13   53.89
  -3  12   1  437.46   26.00
  -3  12   1  463.65   25.60
   3  12  -1  466.35   25.60
  -2  12   1  177.78   16.80
   2  12  -1  228.78   19.20
  -2  12   1  154.48   16.50
   1  12  -1  557.74   27.40
  -1  12   1  554.24   26.90
   0  12  -1  268.17   20.40
   0  12   1  225.08   18.40
   0  12  -1  211.78   18.20
   1  12   1  158.58   16.30
  -1  12  -1  173.18   17.80
  -1  12  -1  152.48   16.20
   2  12   1   34.80   11.40
  -2  12  -1   48.00   12.70
  -2  12  -1   17.50   10.70
   3  12   1  937.81   37.10
  -3  12  -1  878.31   36.80
  -3  12  -1  939.61   37.60
  -4  12  -1  930.91   38.30
   4  12   1  958.70   38.80
  -4  12  -1  956.30   39.20
   5 -12   1  825.32   38.70
  -5  12  -1  938.01   39.30
   5  12   1  968.10   40.30
  -5  12  -1  947.41   39.70
  -6 -12  -1  202.28   23.30
   6 -12   1  149.88   20.50
  -6  12  -1  174.88   21.70
  -6  12  -1  225.38   21.80
   6  12   1  168.78   20.80
  -7 -12  -1  144.39   23.20
   7 -12   1   97.69   20.10
  -7  12  -1  124.79   11.60
  -7  12  -1  135.49   20.30
   7  12   1   96.29   19.10
   8 -12   1   62.39   18.90
  -8 -12  -1   95.79   21.70
   8  12   1   65.69   19.60
  -8  12  -1   84.89   19.60
   9 -12   1   20.90   18.80
  -9 -12  -1  -18.50   15.60
  -9  12  -1    0.80   14.50
   9  12   1    3.30   18.30
  10 -12   1   -9.50   18.40
 -10 -12  -1    3.00   19.70
  10  12   1   -3.50   20.00
 -10  12  -1  -20.00   16.10
  11 -12   1    6.80   22.10
 -11 -12  -1   -6.70   19.30
  11  12   1   -0.30   21.50
 -11  12  -1   23.20   19.60
  11 -13  -1   17.00   20.80
 -11 -13   1   15.00   21.20
 -11  13   1   12.40   18.00
  11  13  -1    3.80   20.50
  10 -13  -1   12.80   18.90
 -10 -13   1   67.29   23.00
 -10  13   1    5.10   16.10
  10  13  -1   -4.50   19.40
  -9 -13   1   27.50   20.10
   9 -13  -1   11.50   17.10
  -9  13   1   21.10   15.80
   9  13  -1   25.30   18.80
  -8 -13   1    8.70   17.10
  -8  13   1   15.80   14.50
   8  13  -1   48.30   18.10
   7  13  -1  177.48   22.80
  -7  13   1  213.08   21.40
   6  13  -1   92.99   18.00
  -6  13   1   79.39   17.90
  -6  13   1   38.50   13.40
  -5  13   1  100.39   16.20
   5  13  -1   96.79   17.00
  -5  13   1  111.69   17.40
  -4  13   1    8.80   10.50
  -4  13   1    7.70   12.20
   4  13  -1  -14.90   10.40
  -3  13   1  264.67   21.50
   3  13  -1  236.58   21.40
  -3  13   1  254.57   21.30
  -2  13   1  599.54   29.60
  -2  13   1  614.64   30.30
   2  13  -1  589.04   29.50
  -1  13   1  451.25   26.40
   1  13  -1  448.96   26.00
   0  13   1   58.99   12.70
   0  13  -1   72.69   13.80
   0  13  -1   76.59   13.20
   1  13   1    1.00   10.00
  -1  13  -1    1.30    9.70
  -1  13  -1   -4.50   10.90
  -2  13  -1   99.49   15.60
  -2  13  -1  136.99   16.90
   2  13   1  111.49   16.60
  -3  13  -1  793.32   35.40
  -3  13  -1  832.92   36.10
   3  13   1  838.02   35.40
   4  13   1   24.80   13.10
  -4  13  -1   37.70   13.10
  -4  13  -1   17.20   13.60
   5  13   1   69.19   16.80
  -5  13  -1   97.49   17.70
  -5  13  -1   92.19   17.60
   6 -13   1   14.10   14.40
  -6  13  -1   29.60   15.90
  -6  13  -1   19.10   14.60
   6  13   1   33.90   15.90
   7 -13   1  168.48   23.30
  -7 -13  -1  147.79   23.60
  -7  13  -1  186.78   24.50
  -7  13  -1  168.98   22.70
   7  13   1  201.38   23.90
   8 -13   1   18.30   17.90
  -8 -13  -1   10.30   16.20
   8  13   1   57.49   19.70
  -8  13  -1   -2.90   15.40
  -9 -13  -1   18.60   17.90
   9 -13   1   34.50   20.60
  -9  13  -1   19.80   17.80
   9  13   1  -11.10   18.00
 -10 -13  -1  -18.10   17.80
  10 -13   1    8.00   20.30
 -10  13  -1    4.70   18.40
  10  13   1   -0.60   20.20
 -11 -13  -1    6.20   19.20
  11 -13   1    4.70   21.10
 -11  13  -1  -46.60   16.60
  11  13   1   19.40   22.70
  11 -14  -1    8.40   20.60
 -11 -14   1  -27.60   20.20
 -11  14   1  -19.80   16.30
  11  14  -1  -25.20   19.50
 -10 -14   1   90.59   25.80
 -10  14   1  108.29   21.50
  10  14  -1   77.49   23.50
  -9 -14   1  497.35   40.20
   9  14  -1  465.85   37.60
  -9  14   1  464.05   33.20
  -8 -14   1  131.39   24.70
  -8  14   1  182.48   21.70
   8  14  -1  152.68   23.70
  -7  14   1  776.62   41.60
  -7  14   1  809.02   38.60
   7  14  -1  785.32   41.20
  -6  14   1  127.79   20.00
  -6  14   1  101.09   17.90
   6  14  -1  131.29   20.40
  -5  14   1  347.77   26.10
   5  14  -1  304.37   26.20
  -5  14   1  298.87   25.20
  -4  14   1   11.00   12.40
   4  14  -1   19.90   13.30
  -4  14   1   -9.10   10.20
  -3  14   1  180.38   19.20
   3  14  -1  171.78   19.10
  -3  14   1  184.88   19.80
  -2  14   1   -1.10   11.50
   2  14  -1   -5.50   11.10
  -2  14   1    5.20   10.50
   1  14  -1 2434.96   69.39
  -1  14   1 2421.36   69.49
  -1  14   1 2356.46   70.69
   1  14  -1 2368.16   71.59
   0  14  -1  236.98   21.20
   0  14  -1  270.07   22.20
   0  14   1  208.48   19.40
  -1  14  -1 1151.48   43.60
  -1  14  -1 1133.69   42.60
   1  14   1 1139.79   41.90
   2  14   1  125.49   17.70
  -2  14  -1  142.69   18.10
  -2  14  -1  133.29   17.80
   3  14   1   -5.50   11.60
  -3  14  -1   21.40   12.50
  -3  14  -1    2.90   12.70
  -4  14  -1   70.59   16.40
  -4  14  -1   53.49   15.40
   4  14   1   92.79   16.80
  -5  14  -1   30.00   13.80
  -5  14  -1   36.10   16.30
   5  14   1    5.10   14.50
  -6  14  -1   62.19   18.10
  -6  14  -1   97.09   19.40
   6  14   1  109.79   20.10
  -7 -14  -1   12.20   16.50
   7 -14   1   -0.80   16.80
   7  14   1    4.90   16.00
  -7  14  -1   18.90   17.10
  -7  14  -1   19.30   16.20
  -8 -14  -1  136.79   24.60
   8 -14   1  167.88   25.90
   8  14   1   88.09   22.40
  -8  14  -1  139.69   23.70
  -8  14  -1  104.09   21.90
   9 -14   1   92.99   23.80
  -9 -14  -1   93.39   23.50
  -9  14  -1   78.49   21.40
   9  14   1  107.39   23.90
  10 -14   1   11.10   20.90
 -10 -14  -1   13.50   20.70
  10  14   1   32.60   23.10
 -10  14  -1   34.90   19.70
 -11 -15   1   -6.00   21.50
  11  15  -1   45.40   23.70
 -11  15   1   42.30   21.70
 -10 -15   1   72.19   25.10
  10  15  -1   75.19   24.00
 -10  15   1   54.39   20.00
  -9 -15   1   93.39   25.40
  -9  15   1   99.49   20.40
   9  15  -1  122.69   25.00
  -8 -15   1   34.80   19.70
  -8  15   1   40.90   19.30
  -8  15   1   29.70   16.50
   8  15  -1   11.10   17.60
  -7  15   1   48.10   17.10
   7  15  -1   51.59   18.40
  -7  15   1   42.60   18.10
   6  15  -1  164.98   22.40
  -6  15   1  178.88   21.20
  -6  15   1  135.49   20.90
   5  15  -1   36.40   16.20
  -5  15   1   18.90   15.20
  -5  15   1   35.20   14.80
  -4  15   1   15.70   12.50
   4  15  -1  -11.70   12.10
  -4  15   1   14.70   14.00
  -3  15   1  203.38   21.10
  -3  15   1  196.58   21.10
   3  15  -1  196.98   20.70
  -2  15   1  810.12   36.20
  -2  15   1  740.23   35.70
   2  15  -1  856.31   36.30
  -1  15   1   17.10   12.30
   1  15  -1   14.10   12.00
   1  15  -1   29.80   13.40
  -1  15   1   15.60   11.80
   0  15  -1   89.49   16.90
   0  15  -1  108.19   16.70
   0  15   1   77.19   15.40
  -1  15  -1    8.20   12.50
  -1  15  -1   22.00   11.70
   1  15   1   14.40   12.40
  -2  15  -1   -6.10   10.70
   2  15   1   -8.00   11.30
  -2  15  -1   15.80   13.30
   3  15   1   45.70   15.00
  -3  15  -1   27.50   14.90
  -3  15  -1   41.80   14.30
  -4  15  -1  124.59   19.00
  -4  15  -1  133.99   20.00
   4  15   1   94.29   18.40
   5  15   1  117.49   19.90
  -5  15  -1  122.39   19.60
  -5  15  -1  119.99   20.20
   6  15   1  355.16   30.50
  -6  15  -1  368.66   30.40
  -6  15  -1  385.06   31.20
  -7 -15  -1    7.90   15.70
  -7  15  -1  -21.80   13.70
  -7  15  -1    1.70   17.10
   7  15   1    3.90   17.00
  -8 -15  -1   57.19   20.70
  -8  15  -1   -3.50   16.40
   8  15   1   16.50   19.40
  -8  15  -1   11.60   18.30
   9 -15   1   21.80   20.30
  -9 -15  -1   -8.70   18.00
  -9  15  -1   14.10   20.10
   9  15   1   10.50   20.90
  -9  15  -1    0.50   18.10
 -10 -15  -1   31.30   22.30
  10 -15   1   -1.60   21.50
 -10  15  -1    2.50   21.80
  10  15   1   12.40   21.80
 -10  15  -1   41.10   20.20
 -10 -16   1   44.90   22.80
  10  16  -1   39.50   22.90
 -10  16   1   41.90   19.60
 -10  16   1   21.70   21.20
  -9 -16   1    8.20   20.10
  -9  16   1   49.90   20.10
   9  16  -1   -2.80   19.80
  -9  16   1   21.40   18.10
   8  16  -1   34.30   20.30
  -8  16   1   46.90   17.70
  -8  16   1   21.90   17.90
  -7  16   1    2.40   16.40
  -7  16   1   -4.00   14.30
   7  16  -1   19.60   17.00
   6  16  -1   -2.10   16.20
  -6  16   1    9.70   14.90
  -6  16   1   10.50   16.30
  -5  16   1   65.59   17.40
   5  16  -1   48.40   17.20
  -5  16   1   47.50   17.30
  -4  16   1 1682.13   58.79
  -4  16   1 1742.73   59.59
   4  16  -1 1632.34   58.29
  -3  16   1   68.69   15.90
  -3  16   1   59.79   16.30
   3  16  -1   64.99   16.40
  -2  16   1  211.08   22.30
   2  16  -1  267.47   23.50
  -2  16   1  193.68   21.20
  -1  16   1   33.80   14.00
  -1  16   1   11.40   13.70
   1  16  -1   34.30   14.60
   1  16  -1   21.60   13.60
   0  16  -1   20.00   13.40
   0  16  -1   15.20   13.00
   0  16   1    0.50   12.10
  -1  16  -1  105.89   17.60
  -1  16  -1   92.69   17.00
   1  16   1  104.99   17.80
  -2  16  -1   78.99   16.50
   2  16   1   93.79   17.60
  -2  16  -1   89.99   18.00
   3  16   1  445.06   31.10
  -3  16  -1  432.36   30.30
  -3  16  -1  435.56   30.60
  -4  16  -1  927.31   43.10
  -4  16  -1  833.92   41.40
   4  16   1  878.01   41.50
   5  16   1  305.77   29.00
  -5  16  -1  244.28   26.00
  -5  16  -1  309.57   28.50
  -6  16  -1   90.29   19.80
  -6  16  -1   78.59   20.20
   6  16   1  124.69   21.90
  -7 -16  -1  115.39   23.90
   7  16   1   76.29   21.50
  -7  16  -1   73.39   20.60
  -7  16  -1  117.79   21.90
  -8 -16  -1  133.29   26.00
  -8  16  -1   85.79   22.80
   8  16   1  126.09   25.30
  -8  16  -1   76.89   20.30
  -9 -16  -1   61.29   22.50
  -9  16  -1   91.59   23.50
  -9  16  -1   74.49   21.20
   9  16   1   63.89   24.00
 -10 -16  -1   24.20   22.20
 -10  16  -1  -34.40   16.90
  10  16   1   20.30   21.90
 -10  16  -1    9.80   21.80
 -10 -17   1   11.60   22.40
  10  17  -1  -25.00   20.90
 -10  17   1  -18.10   17.10
 -10  17   1   38.50   21.60
  -9 -17   1   28.50   21.50
  -9  17   1    6.80   18.10
  -9  17   1   10.40   20.20
   9  17  -1  -14.40   20.50
  -8  17   1   12.40   18.90
  -8  17   1    6.40   16.70
   8  17  -1   13.90   19.20
  -7  17   1  114.79   23.80
  -7  17   1  127.59   22.10
   7  17  -1   88.59   22.40
   6  17  -1   28.60   18.10
  -6  17   1   17.00   16.30
  -6  17   1   36.00   17.80
  -5  17   1   85.79   19.30
  -5  17   1   73.29   18.90
   5  17  -1   81.99   19.40
  -4  17   1   20.50   16.00
   4  17  -1   32.70   17.10
  -4  17   1   38.90   16.00
   3  17  -1  345.47   27.40
  -3  17   1  332.47   28.30
  -3  17   1  331.47   27.50
   2  17  -1  237.08   24.00
  -2  17   1  200.18   23.00
  -2  17   1  244.08   24.10
   1  17  -1  179.78   22.50
  -1  17   1  186.38   21.60
  -1  17   1  168.28   21.40
   1  17  -1  203.78   23.50
   0  17  -1   18.80   14.70
   0  17  -1   31.60   15.40
   0  17   1   19.60   14.30
  -1  17  -1    8.30   13.60
   1  17   1   -5.20   12.70
  -1  17  -1    2.00   14.40
  -2  17  -1   -5.70   13.40
  -2  17  -1   -0.80   13.80
   2  17   1  -13.30   12.10
  -3  17  -1   56.39   17.50
   3  17   1   51.89   16.90
  -3  17  -1   58.69   17.90
   4  17   1    5.70   14.90
  -4  17  -1   16.80   16.50
  -4  17  -1    1.80   14.80
  -5  17  -1  221.18   26.40
  -5  17  -1  243.28   26.80
   5  17   1  294.07   28.50
  -6  17  -1   32.50   18.30
   6  17   1   20.00   18.50
  -6  17  -1  -13.30   15.50
  -7 -17  -1   23.70   18.10
  -7  17  -1    1.00   18.00
  -7  17  -1   -8.70   16.30
   7  17   1   26.80   19.10
  -8 -17  -1   23.60   19.40
  -8  17  -1   42.70   21.70
  -8  17  -1   16.90   19.50
   8  17   1   30.00   22.40
  -9 -17  -1  -18.50   18.50
  -9  17  -1  -25.70   17.20
   9  17   1   17.90   21.50
  -9  17  -1    7.90   20.00
  -9 -18   1  268.67   35.40
   9  18  -1  330.67   36.00
  -9  18   1  224.88   29.40
  -9  18   1  227.58   30.70
   8  18  -1   33.00   21.30
  -8  18   1   -1.70   17.00
  -8  18   1    9.50   19.80
  -7  18   1  249.97   29.60
  -7  18   1  248.78   27.40
   7  18  -1  254.47   31.00
  -6  18   1   26.30   18.10
   6  18  -1   30.90   18.60
  -6  18   1   37.30   18.00
   5  18  -1   70.49   20.10
  -5  18   1   38.50   18.00
  -5  18   1   51.89   19.40
  -4  18   1   -2.30   15.40
   4  18  -1   14.30   16.40
  -4  18   1    6.20   15.40
  -3  18   1   64.59   18.40
  -3  18   1   55.59   17.90
   3  18  -1   60.29   18.20
   2  18  -1   72.79   18.30
  -2  18   1  130.19   21.70
  -2  18   1  100.59   19.70
   2  18  -1   85.59   20.00
  -1  18   1  921.81   44.10
  -1  18   1  994.00   43.10
   1  18  -1  863.71   45.10
   1  18  -1  888.31   42.90
   0  18  -1  441.66   32.10
   0  18   1  421.36   32.10
   0  18   1  371.36   29.60
   0  18  -1  318.07   29.10
   1  18   1  268.17   26.80
  -1  18  -1  187.48   22.50
  -1  18  -1  186.68   24.20
  -2  18  -1   76.49   19.30
   2  18   1   45.10   17.60
  -2  18  -1   47.70   18.30
  -3  18  -1   -0.70   15.70
  -3  18  -1   17.90   15.90
   3  18   1   39.80   17.50
  -4  18  -1   17.20   17.00
   4  18   1    7.90   16.80
  -4  18  -1   -2.00   15.90
   5  18   1   13.70   17.40
  -5  18  -1    0.80   16.70
  -5  18  -1   12.00   18.00
  -6  18  -1   58.29   20.50
   6  18   1   28.70   19.90
  -6  18  -1   68.69   19.90
  -7 -18  -1   -7.70   17.50
   7  18   1   10.50   20.90
  -7  18  -1   20.20   19.70
  -7  18  -1   -2.10   16.60
  -8 -18  -1   14.20   18.90
  -8  18  -1   -1.50   16.70
   8  18   1   35.90   22.40
  -8  18  -1   -7.90   18.30
  -9 -18  -1  154.08   30.10
  -9  18  -1  167.48   28.70
   9  18   1  211.88   32.60
  -9  18  -1  126.19   27.30
  -9 -19   1   23.50   22.00
  -9  19   1   18.50   21.70
  -9  19   1   36.40   20.50
   9  19  -1    8.40   21.80
  -8  19   1   -5.80   16.80
   8  19  -1   -5.40   20.40
  -8  19   1   -9.20   19.30
  -7  19   1    4.90   18.00
   7  19  -1   55.99   22.50
  -7  19   1   22.60   17.90
   6  19  -1  -10.80   17.80
  -6  19   1    9.60   17.70
  -6  19   1   10.20   16.60
   5  19  -1   -0.70   17.30
  -5  19   1   13.40   17.70
  -5  19   1   47.00   19.30
   4  19  -1   12.70   17.90
  -4  19   1   -9.90   15.70
  -4  19   1    0.50   15.70
  -3  19   1  -24.40   14.50
  -3  19   1    6.50   16.10
   3  19  -1  -12.80   15.60
   2  19  -1  479.75   36.60
  -2  19   1  516.15   35.00
  -2  19   1  511.15   35.70
   2  19  -1  510.65   35.70
   1  19  -1   28.20   16.90
   1  19  -1   35.00   17.20
  -1  19   1   70.59   18.90
  -1  19   1   54.99   18.10
   0  19   1    7.80   15.40
   0  19  -1   -4.60   15.60
   0  19   1  -19.80   13.80
   0  19  -1   -7.60   15.40
  -1  19  -1   20.60   17.00
  -1  19  -1   37.60   17.00
   1  19   1   19.80   16.60
  -2  19  -1  125.49   22.30
  -2  19  -1  122.69   22.90
   2  19   1  136.59   22.40
   3  19   1   25.20   18.00
  -3  19  -1   25.70   18.10
  -3  19  -1   31.20   17.50
   4  19   1   12.40   17.00
  -4  19  -1   32.90   18.10
  -4  19  -1   -3.10   16.00
  -5  19  -1   22.90   18.10
   5  19   1   24.10   18.80
  -5  19  -1   30.20   19.40
  -6  19  -1   -0.70   17.30
   6  19   1   30.20   21.40
  -6  19  -1   64.39   21.40
  -7  19  -1   38.20   21.10
  -7  19  -1   56.59   21.60
   7  19   1   38.80   23.60
  -8 -19  -1    9.50   19.30
   8  19   1    6.20   22.90
  -8  19  -1    4.30   20.70
  -8  19  -1    7.70   18.90
   8  20  -1    8.60   21.60
  -8  20   1   -2.20   18.20
  -8  20   1   32.50   21.60
   7  20  -1   12.30   21.70
  -7  20   1    9.20   19.10
  -7  20   1   13.30   20.50
   6  20  -1   72.39   23.40
  -6  20   1   59.79   20.60
  -6  20   1   78.69   22.80
  -5  20   1    0.20   17.50
   5  20  -1   18.10   18.90
  -5  20   1    7.20   18.20
  -4  20   1  638.14   41.50
  -4  20   1  637.34   41.90
   4  20  -1  642.84   42.50
  -3  20   1  103.99   21.90
   3  20  -1   86.99   22.00
  -3  20   1  113.39   22.10
  -2  20   1   51.39   18.60
   2  20  -1    5.50   17.20
  -2  20   1   25.60   17.20
   2  20  -1   17.40   18.30
  -1  20   1   23.60   17.30
   1  20  -1   64.49   19.80
   1  20  -1   35.80   18.20
  -1  20   1   16.00   17.30
   0  20  -1   16.60   16.30
   0  20   1   12.90   16.50
   0  20   1   15.90   17.60
   0  20  -1   -5.00   16.40
  -1  20  -1   15.70   16.90
  -1  20  -1    5.40   16.30
   1  20   1    6.50   17.00
  -2  20  -1   48.10   20.90
   2  20   1  101.79   20.60
  -2  20  -1   96.59   21.80
  -3  20  -1   28.60   18.90
  -3  20  -1   48.10   19.90
   3  20   1   57.19   19.50
   4  20   1  541.35   39.40
  -4  20  -1  427.36   36.00
  -4  20  -1  504.15   37.40
  -5  20  -1   39.20   19.80
  -5  20  -1  -10.70   17.50
   5  20   1   -2.70   18.90
  -6  20  -1  186.58   28.10
  -6  20  -1  208.58   29.00
   6  20   1  264.77   32.80
  -7  20  -1   34.60   21.50
   7  20   1    2.70   22.20
  -7  20  -1   14.20   20.90
  -7  21   1   20.50   19.70
  -7  21   1    5.70   20.30
   7  21  -1  -24.50   19.70
  -6  21   1   -4.90   18.10
   6  21  -1   -3.50   19.80
  -6  21   1   14.20   20.30
  -5  21   1    8.00   18.40
  -5  21   1  -16.70   17.20
   5  21  -1   -4.40   18.80
  -4  21   1    8.00   18.70
   4  21  -1    5.80   19.40
  -4  21   1   -6.20   17.80
   3  21  -1  199.58   29.60
   3  21  -1  237.68   29.40
  -3  21   1  192.28   26.50
  -3  21   1  262.47   30.30
   2  21  -1   59.49   20.50
   2  21  -1   38.90   20.10
  -2  21   1   52.09   20.70
  -2  21   1   41.10   19.60
   1  21  -1  136.19   25.90
  -1  21   1  155.88   25.90
   1  21  -1  176.68   26.10
  -1  21   1  194.68   27.00
   0  21   1   34.10   20.30
   0  21  -1   44.20   19.50
   0  21  -1   44.10   19.80
   0  21   1   36.50   19.30
  -1  21  -1  -22.60   17.00
   1  21   1   10.60   18.30
  -1  21  -1   12.20   18.90
   1  21   1   16.20   18.10
  -2  21  -1   36.40   18.70
   2  21   1  -12.50   16.90
  -2  21  -1  -14.90   18.10
  -3  21  -1   49.20   21.60
  -3  21  -1   81.49   21.80
   3  21   1   86.99   23.20
   4  21   1   -0.30   20.00
  -4  21  -1    2.40   18.50
  -4  21  -1    8.40   18.70
   5  21   1   55.19   22.10
  -5  21  -1   -4.00   19.50
  -5  21  -1   18.40   19.50
  -6  21  -1   81.49   23.80
   6  21   1   53.39   23.90
  -6  21  -1   64.09   22.30
   7  21   1    5.60   22.60
  -7  21  -1   17.00   20.50
  -7  21  -1  -23.30   20.60
   6  22  -1  100.99   26.20
  -6  22   1   61.29   21.90
  -6  22   1   47.90   22.80
  -5  22   1   61.89   23.00
   5  22  -1   33.70   21.40
  -5  22   1   46.90   22.40
   4  22  -1   -3.60   20.30
  -4  22   1  -12.30   18.60
  -4  22   1   35.70   20.80
   3  22  -1   22.00   21.50
   3  22  -1   47.80   22.30
  -3  22   1   37.70   19.70
  -3  22   1   45.00   21.10
   2  22  -1   57.59   21.20
  -2  22   1   46.70   20.10
   2  22  -1   59.39   22.80
  -2  22   1    6.20   18.80
  -1  22   1  980.30   53.49
  -1  22   1 1040.10   51.89
   1  22  -1  892.81   51.49
   1  22  -1  971.40   50.09
   0  22  -1   44.10   20.40
   0  22   1   54.39   21.70
   0  22   1   62.99   21.90
   0  22  -1   40.30   21.00
  -1  22  -1  580.54   41.70
  -1  22  -1  517.95   40.80
   1  22   1  548.95   40.10
   1  22   1  509.85   42.70
   2  22   1   -2.10   19.20
  -2  22  -1   -1.00   17.80
  -2  22  -1   -1.80   20.00
   3  22   1  116.89   24.80
  -3  22  -1  161.78   27.50
  -3  22  -1  124.79   25.30
  -4  22  -1   28.50   21.70
   4  22   1   19.50   21.20
  -4  22  -1   31.50   20.60
  -5  22  -1  -23.80   17.60
  -5  22  -1    8.80   19.60
   5  22   1   17.40   22.30
   6  22   1   69.59   26.20
  -6  22  -1   36.20   23.30
  -6  22  -1   35.80   23.10
   5  23  -1   19.70   21.30
  -5  23   1   -0.90   20.60
  -5  23   1   36.80   21.60
  -4  23   1   64.29   22.90
   4  23  -1   55.59   24.20
  -4  23   1   82.69   25.20
   4  23  -1   48.00   24.10
   3  23  -1  147.69   27.60
  -3  23   1  146.79   27.20
  -3  23   1  122.89   24.90
   3  23  -1   93.09   26.40
  -2  23   1   40.80   22.50
   2  23  -1    4.30   19.60
   2  23  -1   34.20   21.70
  -2  23   1    8.90   19.80
   1  23  -1  104.69   24.30
  -1  23   1   53.39   22.40
  -1  23   1   82.39   23.90
   1  23  -1   92.19   25.60
   0  23   1    5.80   19.30
   0  23  -1   12.50   20.40
   0  23  -1    4.90   21.70
   0  23   1   14.90   20.60
  -1  23  -1    6.30   20.00
  -1  23  -1   61.59   22.50
   1  23   1   -9.40   19.40
   1  23   1   24.00   21.70
  -2  23  -1   -9.60   19.90
  -2  23  -1   15.20   20.20
   2  23   1   -2.80   19.80
  -3  23  -1  194.38   30.70
  -3  23  -1  238.78   31.10
   3  23   1  259.07   33.20
  -4  23  -1   14.60   21.00
   4  23   1    6.90   21.10
  -4  23  -1   24.30   21.20
  -5  23  -1   -7.40   20.30
   5  23   1   20.80   22.70
  -5  23  -1    5.00   21.50
   4  24  -1  132.59   27.90
  -4  24   1  103.89   25.90
   4  24  -1  140.39   30.50
  -4  24   1  150.88   28.60
  -3  24   1   33.10   22.40
   3  24  -1   74.09   25.00
  -3  24   1   50.99   24.00
   3  24  -1   21.40   23.70
   2  24  -1   73.29   25.20
   2  24  -1   87.49   26.60
  -2  24   1  102.39   26.20
  -2  24   1   37.20   23.40
  -1  24   1   47.20   23.10
  -1  24   1   28.90   21.70
   1  24  -1   70.19   22.90
   1  24  -1   32.50   23.10
   0  24   1   63.09   24.10
   0  24   1   41.30   22.80
   0  24  -1   72.99   25.30
   0  24  -1   77.69   25.30
   1  24   1   44.30   23.10
  -1  24  -1   65.39   24.20
  -1  24  -1   77.59   23.60
   1  24   1   40.50   23.90
   2  24   1   -6.50   20.70
  -2  24  -1  -10.80   20.40
   2  24   1   -7.00   21.60
  -2  24  -1   38.20   23.00
  -3  24  -1   12.70   22.30
  -3  24  -1   10.70   22.10
   3  24   1   31.40   23.20
  -1  25   1   28.40   23.20
   1  25  -1   17.70   21.80
  -1  25   1    2.60   21.90
   1  25  -1    7.10   21.60
   0  25   1  122.39   28.70
   0  25   1   77.99   25.20
   0  25  -1   28.90   23.90
   0  25  -1  120.39   27.90
  -1  25  -1   53.59   25.60
   1  25   1   68.09   25.20
  14   0  -2   66.09   22.90
 -14   0   2   57.59   26.40
 -13   0   2   19.70   21.60
  13   0  -2   12.80   19.20
  12   0  -2   70.09   20.20
 -12   0   2   27.80   21.40
 -11   0   2   15.70   18.10
  11   0  -2    1.10   15.40
  10   0  -2  290.17   26.60
 -10   0   2  314.97   30.80
   9   0  -2    5.90   11.40
  -9   0   2  -12.60   14.40
   8   0  -2  125.29   15.90
   8   0  -2  120.79    9.70
  -8   0   2  127.29   19.20
  -7   0   2   -1.30   12.20
   7   0  -2    7.30    5.00
   7   0  -2   -1.60    9.00
   6   0  -2 1262.07   35.20
  -6   0   2 1243.58   42.60
   6   0  -2 1255.17   33.20
   6   0  -2 1273.27   38.90
  -5   0   2    3.50    9.80
   5   0  -2   -8.60    4.90
   5   0  -2    0.80    5.70
   5   0  -2    1.40    7.50
   4   0  -2 4302.57   98.19
   4   0  -2 4445.46   99.89
  -4   0   2 4250.77  102.99
   4   0  -2 4315.77   96.79
   3   0  -2   -8.10    3.20
   3   0  -2   -6.30    4.90
   3   0  -2   -7.30    4.00
  -3   0   2    1.70    7.30
  -3   0   2    3.50    4.00
  -3   0   2   -6.90    5.00
  -2   0   2   67.09    6.70
  -2   0   2   68.69    7.10
  -1   0   2  -13.50    2.80
   1   0  -2  -14.20    0.60
  -1   0   2  -11.40    4.50
   1   0  -2  -13.60    1.10
  -1   0  -2  -15.20    5.50
   1   0   2   -2.90    5.70
  -1   0  -2   -6.50    3.40
  -1   0  -2  -11.70    2.90
   1   0   2   -4.20    5.00
   1   0   2   -2.30    6.10
  -1   0  -2  -12.80    3.50
   1   0   2  -13.20    3.00
   2   0   2   88.89    8.50
   2   0   2  112.59   10.30
   2   0   2   89.29   10.40
  -2   0  -2   91.79   10.40
  -3   0  -2    0.70    8.70
   3   0   2    4.10    6.40
   3   0   2  -14.10    7.30
   3   0   2   -4.70    5.60
  -3   0  -2   -3.70    6.10
  -4   0  -2  382.16   21.90
  -4   0  -2  391.76   20.40
   4   0   2  400.86   15.90
   4   0   2  439.96   21.60
   5   0   2   -0.90    5.40
  -5   0  -2    8.00    9.30
  -5   0  -2  -10.70   10.20
   5   0   2   -9.10    8.50
   6   0   2  524.85   27.50
  -6   0  -2  487.15   26.20
   6   0   2  509.95   18.50
  -6   0  -2  511.45   28.60
  -7   0  -2    3.40   10.60
  -7   0  -2   -2.30   12.20
   7   0   2    3.10   11.80
   7   0   2   -9.80    5.10
  -8   0  -2   46.10   17.20
   8   0   2    9.90   13.30
   8   0   2   24.70    5.90
  -8   0  -2   34.40   14.30
  -9   0  -2  -31.00   11.60
  -9   0  -2   -5.10   16.10
   9   0   2   -9.10   14.60
  10   0   2  118.49   23.30
 -10   0  -2   82.99   22.40
 -10   0  -2   49.80   18.80
 -11   0  -2   51.19   21.70
  11   0   2  -23.30   18.40
  12   0   2  125.19   28.10
 -12   0  -2  162.38   29.30
  14  -1  -2  -21.70   19.30
 -14  -1   2    4.20   21.00
 -14   1   2   -6.30   22.00
  14   1  -2   10.70   21.20
  13  -1  -2   53.99   20.10
 -13  -1   2   66.59   24.20
 -13   1   2   50.09   23.60
  13   1  -2   40.30   21.20
 -12  -1   2  -18.30   18.10
  12  -1  -2   -9.10   16.60
  12   1  -2  -23.50   15.80
 -12   1   2  -20.80   19.00
 -11  -1   2  136.59   25.30
  11  -1  -2  114.99   20.70
 -11   1   2  148.69   26.40
  11   1  -2   85.49   19.70
 -10  -1   2  284.07   31.30
  10  -1  -2  303.67   26.00
  10   1  -2  300.07   26.10
 -10   1   2  309.97   31.10
   9  -1  -2   71.29   14.80
  -9  -1   2   98.89   19.20
  -9   1   2   31.50   15.50
   9   1  -2   58.59    8.10
   9   1  -2   90.39   15.50
   8  -1  -2  337.17   23.10
  -8  -1   2  268.17   24.60
   8   1  -2  301.87   14.60
  -8   1   2  294.07   17.70
  -8   1   2  296.17   25.70
   8   1  -2  299.67   22.50
   7  -1  -2  217.78   17.20
  -7  -1   2  252.17   23.00
   7  -1  -2  197.38   10.10
  -7   1   2  223.88   14.90
  -7   1   2  244.68   22.40
   7   1  -2  231.88   12.80
   7   1  -2  220.08   17.60
   6  -1  -2   60.79    8.20
  -6  -1   2   80.19   14.20
   6  -1  -2   59.39   10.40
   6  -1  -2   52.69    6.30
   6   1  -2   66.59    7.90
   6   1  -2   52.49    8.60
   6   1  -2   71.79   11.20
  -6   1   2   49.70   12.90
  -6   1   2   56.49    8.10
   5  -1  -2 1229.18   31.60
   5  -1  -2 1221.48   32.20
  -5  -1   2 1162.18   39.20
   5  -1  -2 1228.48   36.10
   5   1  -2 1200.38   33.00
  -5   1   2 1246.48   39.90
   5   1  -2 1203.78   36.20
  -5   1   2 1257.27   32.50
   5   1  -2 1237.88   33.10
   4  -1  -2 3247.07   72.19
   4  -1  -2 3144.39   70.69
  -4  -1   2 3100.69   77.79
   4  -1  -2 3190.38   74.09
   4   1  -2 3122.09   74.09
  -4   1   2 2913.41   70.59
   4   1  -2 3170.88   71.79
  -4   1   2 3072.69   77.19
   4   1  -2 3177.08   73.29
  -3  -1   2   10.00    7.80
   3  -1  -2    9.50    3.10
   3  -1  -2    1.60    4.60
  -3  -1   2   -6.30    3.70
   3  -1  -2   21.20    5.60
   3  -1  -2   -7.70    4.20
   3   1  -2   -1.90    4.10
   3   1  -2   14.10    5.50
  -3   1   2    4.80    2.90
  -3   1   2    3.00    7.60
  -3   1   2    3.10    4.20
  -3   1   2   17.50    5.40
  -1  -1  -2    1.30    3.10
   1  -1   2   -2.90    3.10
   1  -1   2    0.40    5.10
  -1  -1  -2   -1.10    5.20
   1  -1   2    5.30    6.10
   1  -1   2    5.80    5.00
  -1  -1  -2    1.90    3.50
   1   1   2    0.70    3.50
  -1   1  -2   -3.90    3.10
   1   1   2   -3.60    6.00
   1   1   2   -1.80    4.70
   1   1   2    4.80    6.20
  -1   1  -2   -1.50    3.20
  -1   1  -2   -0.30    3.30
  -3  -1  -2    2.50    6.60
   3  -1   2   -4.00    6.10
  -3  -1  -2   29.90    9.30
   3  -1   2   12.50    8.20
   3  -1   2   19.90    5.80
   3   1   2    7.40    6.90
  -3   1  -2   -0.40    6.00
   3   1   2   14.20    8.20
  -3   1  -2   18.80   10.00
  -4  -1  -2 1162.78   37.90
  -4  -1  -2 1151.68   37.30
   4  -1   2 1177.08   37.10
   4  -1   2 1133.19   30.50
   4   1   2 1086.89   36.20
  -4   1  -2 1104.79   38.10
  -4   1  -2 1167.68   36.90
   5  -1   2   21.70   10.10
   5  -1   2   16.80    5.30
  -5  -1  -2    7.80    9.40
  -5  -1  -2   15.30   10.70
   5   1   2   15.80    9.80
  -5   1  -2   10.50   11.80
  -5   1  -2   18.80    9.80
   5   1   2   14.90    6.50
  -6  -1  -2  381.56   26.00
  -6  -1  -2  391.46   24.20
   6  -1   2  392.16   24.00
   6  -1   2  387.66   14.50
  -6   1  -2  418.26   26.70
  -6   1  -2  393.66   23.20
   6   1   2  417.96   24.30
   6   1   2  411.46   17.20
  -7  -1  -2   40.80   15.00
   7  -1   2   22.30   12.60
  -7  -1  -2   21.90   12.00
  -7   1  -2   52.79   15.70
   7   1   2   28.70   13.20
  -7   1  -2   31.00   12.70
   7   1   2   33.90    7.60
   8  -1   2  -18.80   11.60
  -8  -1  -2   18.50   13.30
  -8  -1  -2    3.70   14.70
   8   1   2  -21.20   12.30
  -8   1  -2    6.80   14.00
  -8   1  -2    0.40   12.10
   8   1   2    0.90    6.40
  -9  -1  -2    1.50   13.40
  -9  -1  -2    4.60   15.70
   9  -1   2   -8.10   14.30
  -9   1  -2  -16.60   14.70
   9   1   2   -5.30   14.20
  -9   1  -2  -15.10   12.50
  10  -1   2   -8.60   16.60
 -10  -1  -2   13.70   17.80
 -10   1  -2  -10.00   18.20
 -10   1  -2  -15.10   15.30
  10   1   2   19.50   18.50
 -11  -1  -2   -4.30   18.90
  11  -1   2  -27.70   19.70
 -11   1  -2    8.70   20.20
  11   1   2  -11.20   19.20
 -11   1  -2   -6.90   16.70
  12  -1   2   90.39   26.40
 -12  -1  -2   45.20   24.10
  12   1   2   87.59   26.30
 -12   1  -2   42.30   22.60
 -14  -2   2   20.40   23.80
  14  -2  -2  -20.10   19.10
 -14   2   2   23.20   25.10
  14   2  -2   -3.30   20.50
 -13  -2   2  131.69   28.90
  13  -2  -2   89.99   21.90
 -13   2   2   43.50   25.60
  13   2  -2   76.09   23.00
  12  -2  -2  -16.90   16.50
 -12  -2   2   10.10   19.40
 -12   2   2   20.30   21.10
  12   2  -2    4.30   17.30
 -11  -2   2  162.08   26.50
  11  -2  -2  209.78   24.60
  11   2  -2  188.78   23.90
 -11   2   2  157.78   25.80
 -10  -2   2   47.20   19.20
  10  -2  -2   30.70   15.30
 -10   2   2   21.90   19.10
 -10   2   2   18.70   11.30
  10   2  -2   26.20    8.10
  10   2  -2   43.10   16.10
  -9  -2   2   25.20   15.80
   9  -2  -2   13.60   12.30
   9   2  -2   -3.20   11.40
   9   2  -2   29.20    7.90
  -9   2   2   12.10    9.70
  -9   2   2   22.30   15.90
   8  -2  -2   14.70   11.00
  -8  -2   2   12.10   13.90
  -8   2   2   -8.30   14.10
   8   2  -2    5.50    6.60
   8   2  -2   -6.10    9.60
  -8   2   2   14.30    8.60
   7  -2  -2  172.98   16.50
  -7  -2   2  143.29   19.00
   7   2  -2  123.19   14.30
  -7   2   2  134.69   18.90
  -7   2   2  155.88   12.60
   6  -2  -2    9.30    4.10
  -6  -2   2   16.60   11.60
   6  -2  -2   20.00    6.70
   6  -2  -2   14.00    8.70
   6   2  -2    6.30    8.60
  -6   2   2   13.10   11.50
  -6   2   2    7.70    6.50
  -5  -2   2 2216.88   61.79
   5  -2  -2 2259.37   53.79
   5  -2  -2 2305.97   57.79
   5  -2  -2 2199.68   52.39
  -5   2   2 2259.47   54.09
  -5   2   2 2241.88   61.39
   5   2  -2 2227.68   57.79
   5   2  -2 2206.98   55.19
  -4  -2   2   57.39   11.20
   4  -2  -2   65.19    6.90
   4  -2  -2   58.79    8.90
   4  -2  -2   70.59    6.10
  -4  -2   2   38.10    8.20
   4   2  -2   65.29    9.00
  -4   2   2   58.99    6.00
  -4   2   2   62.69   11.20
  -4   2   2   74.39    7.00
  -4   2   2   58.89    8.50
   3  -2  -2 2716.13   63.39
  -1  -2   2   -0.70    2.10
   1  -2  -2    0.10    0.40
  -1  -2   2    3.10    3.90
   1   2  -2    7.70    3.50
   1   2  -2   -1.60    2.10
  -1   2   2   -1.80    5.80
   1   2  -2   -1.80    2.10
   1   2  -2   -1.20    1.50
  -1   2   2    2.10    2.50
   3  -2   2 2683.53   61.19
   3  -2   2 2596.94   65.89
  -3  -2  -2 2568.64   65.79
   3   2   2 2526.85   65.19
  -3   2  -2 2606.44   61.09
   3   2   2 2580.24   65.29
  -3   2  -2 2611.74   67.39
   4  -2   2  174.08   10.10
   4  -2   2  176.18   15.40
  -4  -2  -2  173.98   15.90
  -4  -2  -2  211.48   16.50
  -4   2  -2  179.48   16.40
   4   2   2  160.88   14.40
  -4   2  -2  171.78   14.70
   5  -2   2  991.40   27.20
   5  -2   2 1037.10   36.60
  -5  -2  -2  976.30   37.30
  -5  -2  -2 1098.19   37.70
   5   2   2 1077.69   37.20
  -5   2  -2 1071.49   37.30
  -5   2  -2 1028.90   39.00
   6  -2   2    4.30    9.70
  -6  -2  -2    9.50   10.10
   6  -2   2    7.00    4.20
  -6  -2  -2    9.90   11.20
  -6   2  -2   16.60   10.20
  -6   2  -2   28.20   12.70
   6   2   2    1.20    9.90
   7  -2   2  908.51   38.70
  -7  -2  -2  912.71   40.30
  -7  -2  -2  948.51   38.60
   7   2   2  936.91   39.10
  -7   2  -2  817.72   36.20
   7   2   2  933.31   29.70
  -7   2  -2  940.01   41.60
  -8  -2  -2    8.00   14.90
   8  -2   2   -0.40   13.40
   8   2   2   -5.10   12.60
   8   2   2    1.60    7.00
  -8   2  -2   15.70   13.50
  -8   2  -2   -8.70   14.20
   9  -2   2   72.19   19.30
  -9  -2  -2  117.69   22.80
   9   2   2  100.09   21.10
  -9   2  -2  119.79   19.90
  -9   2  -2   90.69   21.90
 -10  -2  -2   15.10   18.80
  10  -2   2   30.50   19.10
  10   2   2   41.00   19.60
 -10   2  -2   41.10   20.60
 -10   2  -2   25.10   16.10
 -11  -2  -2   36.50   21.30
  11  -2   2   -3.50   19.80
  11   2   2   22.50   21.20
 -11   2  -2   11.50   18.00
 -11   2  -2   10.00   19.40
  12  -2   2   14.00   22.80
 -12  -2  -2   43.80   24.20
  12   2   2   -4.80   21.30
 -12   2  -2   60.89   24.90
 -12   2  -2   18.40   18.80
 -14  -3   2   33.70   24.90
  14  -3  -2    8.30   20.80
 -14   3   2    1.30   22.00
  14   3  -2   13.60   22.10
 -13  -3   2   44.90   24.60
  13  -3  -2    6.10   19.10
  13   3  -2   23.20   20.60
 -13   3   2   22.20   23.20
  12  -3  -2   20.80   18.60
 -12  -3   2    8.60   18.60
 -12   3   2   37.00   22.10
  12   3  -2   14.40   17.50
  11  -3  -2   65.39   19.30
 -11  -3   2   79.39   21.80
 -11   3   2   89.89   23.60
 -11   3   2   66.69   15.40
  11   3  -2   94.49   20.10
  10  -3  -2  290.07   26.00
 -10  -3   2  274.67   30.20
 -10   3   2  298.57   31.20
  10   3  -2  314.97   26.70
  10   3  -2  293.57   18.40
 -10   3   2  262.47   21.20
   9  -3  -2  230.08   21.70
  -9  -3   2  184.78   23.80
  -9   3   2  150.58   21.80
   9   3  -2  197.88   21.40
  -9   3   2  157.38   16.10
  -8  -3   2  174.08   21.80
   8  -3  -2  192.58   18.40
   8   3  -2  154.88   17.10
  -8   3   2  172.68   15.10
  -8   3   2  160.68   21.50
  -7  -3   2   -4.50   10.60
   7  -3  -2   -3.70    9.00
  -7   3   2   -0.70    7.10
   7   3  -2    5.40    9.70
  -7   3   2   18.20   12.90
   6  -3  -2  735.73   27.80
   6  -3  -2  696.03   23.20
  -6  -3   2  785.62   32.30
  -6   3   2  759.42   32.10
  -6   3   2  692.43   23.70
   6   3  -2  710.43   28.10
   5  -3  -2  169.68   13.30
   5  -3  -2  150.18   10.30
  -5  -3   2  164.68   16.60
   5   3  -2  144.99   11.50
  -5   3   2  161.38   16.10
  -5   3   2  154.58    9.20
  -5   3   2  166.38   11.00
   5   3  -2  166.88   14.10
   4  -3  -2   22.50    7.60
   4  -3  -2   24.70    7.70
   4  -3  -2   18.20    5.00
   4   3  -2   25.70    7.90
  -4   3   2    9.40    5.40
  -4   3   2   21.30    7.50
  -4   3   2   30.90    9.40
  -4   3   2   30.30    5.60
   3  -3  -2  276.97   13.00
   3   3  -2  286.47   14.10
  -3   3   2  259.67   14.80
  -3   3   2  245.28   12.60
  -3   3   2  269.17   10.20
   2  -3  -2   -1.90    3.80
  -2  -3   2   -0.70    3.50
  -2   3   2   20.70    5.70
  -2   3   2   -4.80    3.20
   2   3  -2   16.50    5.50
  -1  -3  -2   24.60    6.00
   1  -3   2   29.20    6.80
   1  -3   2   17.30    6.30
   1   3   2   18.20    7.20
  -1   3  -2   16.10    6.30
   1   3   2   39.90    6.80
  -1   3  -2    1.50    4.80
  -1   3  -2   12.30    4.60
  -1   3  -2   -0.60    4.00
   3  -3   2 1480.65   42.30
  -3  -3  -2 1443.86   41.60
   3   3   2 1468.05   41.20
  -3   3  -2 1478.65   42.30
  -3   3  -2 1464.85   43.60
   3   3   2 1431.66   41.60
  -3   3  -2 1470.55   37.10
   4  -3   2  278.47   19.20
  -4  -3  -2  281.87   19.40
   4   3   2  312.17   18.90
  -4   3  -2  288.27   18.40
  -4   3  -2  305.87   21.30
  -4   3  -2  298.47   12.60
  -5  -3  -2  360.06   22.90
   5  -3   2  391.36   22.60
  -5   3  -2  359.66   21.50
   5   3   2  362.76   22.20
  -5   3  -2  391.86   24.80
  -6  -3  -2   -1.30   11.00
   6  -3   2    1.40   10.50
   6   3   2  -12.90   10.30
  -6   3  -2  -18.10    9.10
  -6   3  -2   -5.60   11.00
   7  -3   2  378.46   26.80
  -7  -3  -2  348.47   28.10
  -7   3  -2  349.96   24.90
  -7   3  -2  422.36   28.70
   7   3   2  392.16   26.70
   8  -3   2  -23.40   11.70
  -8  -3  -2    4.20   14.10
   8   3   2   -2.50   13.50
  -8   3  -2   -1.50   14.60
  -8   3  -2  -13.60   11.80
   9  -3   2   10.60   16.10
  -9  -3  -2   18.10   17.30
  -9   3  -2   19.40   16.40
   9   3   2    0.80   15.50
  -9   3  -2    5.80   14.60
 -10  -3  -2    1.10   16.40
  10  -3   2    6.20   18.30
 -10   3  -2   -6.20   18.10
 -10   3  -2  -18.00   14.80
  10   3   2   -5.30   16.80
 -11  -3  -2   15.40   19.30
  11  -3   2   11.30   19.80
  11   3   2   39.90   21.40
 -11   3  -2    2.00   20.70
 -11   3  -2   21.30   18.40
 -12  -3  -2   57.89   22.90
  12  -3   2  133.19   27.70
 -12   3  -2   61.79   22.30
  12   3   2   46.80   26.30
 -12   3  -2  128.79   29.20
  14  -4  -2    3.50   20.60
  13  -4  -2    7.10   19.70
 -13  -4   2   -0.60   21.50
 -13   4   2   -3.20   20.70
  13   4  -2  -42.30   17.70
 -12  -4   2   97.69   25.50
  12  -4  -2   11.90   19.20
 -12   4   2   69.19   16.40
 -12   4   2   12.50   21.40
  12   4  -2   44.30   20.60
  11  -4  -2    3.80   15.90
 -11  -4   2    2.30   18.10
  11   4  -2    2.20   15.50
 -11   4   2   -5.80   11.50
 -11   4   2  -14.30   18.20
 -10  -4   2  430.06   36.30
  10  -4  -2  434.56   31.10
  10   4  -2  432.06   31.40
 -10   4   2  316.37   23.30
 -10   4   2  344.27   31.70
  -9  -4   2    6.90   15.00
   9  -4  -2    9.50   12.80
   9   4  -2   -1.50   12.10
  -9   4   2  -15.20   13.80
  -9   4   2   19.50   10.40
  -8  -4   2  806.02   38.40
   8  -4  -2  824.02   34.40
  -8   4   2  784.92   38.30
   8   4  -2  794.42   34.30
  -8   4   2  777.42   29.10
   7  -4  -2   79.29   12.80
  -7  -4   2   92.49   16.80
   7   4  -2   83.29   13.00
  -7   4   2   73.29   10.40
  -7   4   2   76.49   16.30
   6  -4  -2 1291.27   36.00
   6  -4  -2 1327.57   40.30
  -6  -4   2 1278.27   44.70
  -6   4   2 1196.48   35.90
  -6   4   2 1318.17   44.10
   6   4  -2 1312.17   40.80
  -5  -4   2  576.84   26.80
   5  -4  -2  546.95   18.80
   5  -4  -2  513.65   22.40
   5   4  -2  492.45   22.90
  -5   4   2  566.74   19.20
  -5   4   2  588.14   25.50
  -5   4   2  515.35   17.10
   4  -4  -2 1654.43   43.80
   4  -4  -2 1660.23   41.00
  -4   4   2 1671.53   41.40
  -4   4   2 1658.63   41.40
   4   4  -2 1605.74   44.60
  -4   4   2 1670.83   46.60
   3   4  -2  100.89    9.70
  -3   4   2   97.59   10.50
  -1  -4   2   -1.90    3.30
   1   4  -2   -0.60    3.80
   1   4  -2    5.70    5.70
  -1   4   2    9.40    5.10
  -2  -4  -2   84.99   10.00
   2  -4   2   70.99    9.80
   2   4   2   77.99    9.60
  -2   4  -2  103.49    8.90
   3  -4   2   29.70    9.50
  -3  -4  -2   45.70   10.10
   3   4   2   19.40    8.40
  -3   4  -2   27.50    8.40
  -3   4  -2   31.80    6.40
   4  -4   2   48.20   11.20
  -4  -4  -2   73.19   12.50
   4   4   2   43.20   10.70
  -4   4  -2   51.49    6.70
  -4   4  -2   68.69   11.20
  -4   4  -2   32.70   11.10
  -5  -4  -2 1608.74   50.89
   5  -4   2 1631.24   50.79
  -5   4  -2 1574.74   50.09
   5   4   2 1734.63   51.09
  -5   4  -2 1692.73   52.99
  -6  -4  -2   54.09   14.30
   6  -4   2   50.59   12.90
  -6   4  -2   45.50   12.30
  -6   4  -2   48.60   14.70
   6   4   2   42.50   13.10
  -7  -4  -2   -0.80   12.90
   7  -4   2    5.10   12.70
  -7   4  -2   20.00   11.80
   7   4   2    5.50   11.90
  -7   4  -2   17.90   13.70
   8  -4   2  302.07   26.70
  -8  -4  -2  279.77   27.10
   8   4   2  277.27   25.60
  -8   4  -2  304.27   28.80
  -8   4  -2  289.67   25.00
   9  -4   2   72.09   19.70
  -9  -4  -2   99.59   21.30
   9   4   2   78.99   19.40
  -9   4  -2   65.49   20.90
  -9   4  -2   66.69   17.10
  10  -4   2  161.08   25.30
 -10  -4  -2   88.29   22.30
 -10   4  -2  118.19   21.80
  10   4   2  116.09   22.70
 -10   4  -2   82.09   23.10
  11  -4   2   12.20   20.60
 -11  -4  -2   19.00   19.50
  11   4   2   -5.20   19.60
 -11   4  -2   19.00   18.70
 -11   4  -2  -12.50   18.70
  12  -4   2   26.70   23.10
 -12  -4  -2   86.29   26.10
  12   4   2   96.99   27.10
 -12   4  -2   66.39   25.40
 -12   4  -2   37.40   20.80
  13  -5  -2   20.40   19.70
 -13  -5   2   26.80   23.60
 -13   5   2   22.10   21.70
  13   5  -2   36.90   22.00
  12  -5  -2   66.59   20.60
 -12  -5   2    5.60   22.30
 -12   5   2   15.40   21.70
 -12   5   2   32.50   15.80
  12   5  -2  -10.40   18.00
  11  -5  -2    8.60   16.00
 -11  -5   2   30.40   18.90
 -11   5   2  -19.10   18.00
 -11   5   2   42.40   13.70
  11   5  -2    8.40   17.70
 -10  -5   2  292.17   32.10
  10  -5  -2  233.68   24.60
 -10   5   2  286.77   22.70
  10   5  -2  285.17   26.30
 -10   5   2  248.38   29.40
  -9  -5   2  101.49   21.30
   9  -5  -2   77.79   16.10
   9   5  -2  109.09   17.60
  -9   5   2   89.29   14.00
  -9   5   2   48.20   18.00
  -8  -5   2   68.19   17.70
   8  -5  -2   97.59   15.40
   8   5  -2   89.19   15.20
  -8   5   2  105.09   19.20
  -8   5   2  109.29   13.60
   7  -5  -2  -11.60    8.90
  -7  -5   2    1.50   12.80
   7   5  -2   10.10   10.60
  -7   5   2   -5.20    7.30
  -7   5   2    1.40   12.40
   6  -5  -2  414.96   22.40
  -6  -5   2  411.16   24.90
  -6   5   2  457.35   25.70
   6   5  -2  379.26   22.20
  -6   5   2  373.86   13.80
  -6   5   2  390.56   17.80
   5  -5  -2  250.27   17.20
   5  -5  -2  224.68   12.90
   5   5  -2  249.28   17.60
  -5   5   2  255.37   19.40
  -5   5   2  226.08   11.80
  -5   5   2  238.58   13.40
   4  -5  -2   79.49    8.00
   4  -5  -2   88.09   10.40
   4   5  -2   85.49   11.10
  -4   5   2   66.59   11.00
  -4   5   2   85.59    8.20
   3  -5  -2 1720.33   46.70
   3   5  -2 1754.62   46.90
  -3   5   2 1823.92   46.30
  -3   5   2 1850.21   47.80
  -3   5   2 1815.92   44.90
  -2  -5   2    3.30    4.60
   2  -5  -2    8.60    5.60
   2   5  -2    2.20    6.40
   2  -5   2   53.99    9.70
  -2  -5  -2   25.30    8.20
  -2   5  -2   -0.80    6.40
   2   5   2   42.20    9.00
   3  -5   2   11.90    8.60
  -3  -5  -2   32.90    9.90
   3   5   2   21.60    8.60
  -3   5  -2   19.80    6.30
  -3   5  -2   15.90    8.70
  -4  -5  -2  521.15   25.00
   4  -5   2  511.85   25.00
  -4   5  -2  578.74   19.20
   4   5   2  600.14   25.70
  -4   5  -2  577.44   25.70
   5  -5   2    5.40   10.10
  -5  -5  -2   -2.80   10.50
  -5   5  -2    3.40    5.20
  -5   5  -2   10.60    9.40
  -5   5  -2    3.80   11.70
   5   5   2    5.80    9.70
  -6  -5  -2  192.98   20.80
   6  -5   2  240.68   21.40
  -6   5  -2  235.38   21.00
   6   5   2  217.18   19.50
  -6   5  -2  157.38   19.70
   7  -5   2  176.28   20.60
  -7  -5  -2  200.78   22.60
  -7   5  -2  172.28   22.90
  -7   5  -2  187.08   20.80
   7   5   2  200.68   20.50
  -8  -5  -2   82.49   19.30
   8  -5   2  135.89   20.30
  -8   5  -2   78.19   19.40
  -8   5  -2  122.49   18.70
   8   5   2   82.29   18.10
   9  -5   2    1.10   15.80
  -9  -5  -2  -12.70   14.90
  -9   5  -2  -18.20   15.80
  -9   5  -2    6.80   14.90
   9   5   2  -23.30   14.20
  10  -5   2   58.79   20.80
 -10  -5  -2  103.49   23.10
 -10   5  -2   62.49   22.10
  10   5   2   71.69   20.90
 -10   5  -2   33.50   16.40
  11  -5   2   37.70   21.70
 -11  -5  -2   74.29   23.20
 -11   5  -2   36.60   18.70
  11   5   2   24.80   21.90
 -11   5  -2    8.20   19.40
 -12  -5  -2   67.09   25.80
  12  -5   2   87.19   26.30
 -12   5  -2  121.59   25.10
 -12   5  -2   58.29   25.60
  12   5   2  163.08   29.60
  13  -6  -2   55.89   22.70
 -13  -6   2   15.30   23.00
  13   6  -2   14.30   20.20
 -13   6   2  -10.20   20.50
  12  -6  -2    2.70   18.30
 -12  -6   2   -4.20   19.60
 -12   6   2  -11.40   20.80
 -12   6   2  -15.60   15.70
  12   6  -2   -6.70   18.40
  11  -6  -2   50.99   18.10
 -11  -6   2  103.09   24.70
 -11   6   2   53.79   15.70
 -11   6   2   48.00   20.70
  11   6  -2   34.40   19.00
  10  -6  -2   44.60   17.30
 -10  -6   2   78.39   21.90
  10   6  -2   45.30   16.70
 -10   6   2   63.29   14.30
 -10   6   2   59.29   21.00
  -9  -6   2  -13.00   13.80
   9  -6  -2   -4.20   12.90
  -9   6   2   11.50   10.60
   9   6  -2    7.40   13.90
  -9   6   2    8.00   15.00
  -8  -6   2    8.30   13.90
   8  -6  -2  -10.70   11.10
  -8   6   2  -17.60   12.00
   8   6  -2    6.00   12.00
  -8   6   2    3.80    9.20
  -7  -6   2    0.70   13.20
   7  -6  -2   28.30   10.80
  -7   6   2   11.20    8.30
   7   6  -2   10.40   11.00
  -7   6   2   33.30   14.20
   6  -6  -2   -3.60    9.00
  -6  -6   2    6.20   10.90
  -6   6   2   -0.20   11.10
   6   6  -2    6.70    9.40
  -6   6   2    7.20    7.70
  -6   6   2    8.60    5.20
   5  -6  -2 2873.11   72.69
   5  -6  -2 2934.11   72.29
  -5   6   2 2788.32   69.99
   5   6  -2 2801.32   73.39
  -5   6   2 2850.81   67.99
   4  -6  -2  235.08   15.90
  -4   6   2  210.68   13.20
  -4   6   2  224.08   17.00
   4   6  -2  228.88   16.60
   3  -6  -2 3108.39   77.59
   3   6  -2 3260.57   78.09
  -3   6   2 3236.98   76.09
   2  -6  -2 2866.51   68.69
   2   6  -2 2870.41   69.79
   1  -6   2   94.99   10.70
   1   6   2   95.49   10.40
  -1   6  -2   71.99   10.00
   2  -6   2   77.79   11.00
  -2   6  -2   81.19   10.60
  -2   6  -2   50.59   10.20
   2   6   2   71.89   10.30
  -3  -6  -2 2497.65   65.59
   3  -6   2 2481.15   66.59
   3   6   2 2531.45   65.99
  -3   6  -2 2587.44   62.19
  -3   6  -2 2534.85   67.09
  -4  -6  -2 1420.46   44.40
   4  -6   2 1419.26   44.80
  -4   6  -2 1385.36   44.20
  -4   6  -2 1368.56   37.50
   4   6   2 1447.46   44.30
   5  -6   2 1859.31   55.89
  -5  -6  -2 1797.82   55.89
  -5   6  -2 1816.22   55.19
  -5   6  -2 1821.62   45.90
   5   6   2 1889.01   55.89
   6  -6   2  252.07   21.20
  -6  -6  -2  281.17   23.70
   6   6   2  245.78   20.70
  -6   6  -2  245.58   20.50
  -6   6  -2  271.87   24.50
   7  -6   2  801.02   38.60
  -7  -6  -2  859.51   39.70
   7   6   2  887.21   39.10
  -7   6  -2  897.31   38.70
  -7   6  -2  772.22   39.70
   8  -6   2   81.79   18.20
  -8  -6  -2   70.09   18.70
  -8   6  -2   82.09   20.10
  -8   6  -2   61.79   16.40
   8   6   2   13.60   15.40
   9  -6   2   18.40   17.10
  -9  -6  -2   66.59   18.90
   9   6   2   19.60   16.50
  -9   6  -2   35.00   18.70
  -9   6  -2   24.00   16.90
  10  -6   2   92.69   22.90
 -10  -6  -2   79.09   22.10
  10   6   2   41.90   20.50
 -10   6  -2   40.20   19.90
 -10   6  -2   75.69   19.10
  11  -6   2   -6.00   20.90
 -11  -6  -2    3.20   18.80
 -11   6  -2    6.20   18.40
  11   6   2   -5.90   19.00
 -11   6  -2   13.90   21.50
 -12  -6  -2   20.70   23.10
  12  -6   2   17.90   24.00
  12   6   2    5.80   22.00
 -12   6  -2   34.40   23.60
 -12   6  -2   22.20   20.40
  13  -7  -2   14.20   20.30
 -13  -7   2  -25.40   20.50
 -13   7   2   -3.30   20.10
  13   7  -2    4.90   20.10
 -12  -7   2    1.90   20.40
  12  -7  -2   12.60   19.10
  12   7  -2   14.30   19.90
 -12   7   2   13.40   20.40
  11  -7  -2   78.29   20.50
 -11  -7   2   77.49   23.60
  11   7  -2  127.09   23.20
 -11   7   2  133.49   25.90
 -11   7   2   68.39   16.60
 -10  -7   2    3.10   17.10
  10  -7  -2   14.90   15.20
 -10   7   2    4.20   16.80
 -10   7   2    9.70   12.40
  10   7  -2  -15.90   15.10
  -9  -7   2   -0.40   15.70
   9  -7  -2   -2.10   13.30
  -9   7   2    8.70   11.00
  -9   7   2   12.70   15.90
   9   7  -2   13.70   14.50
   8  -7  -2  123.09   16.80
  -8  -7   2  138.89   21.20
   8   7  -2  132.89   17.80
  -8   7   2  107.79   18.70
  -8   7   2  111.99   14.20
   7  -7  -2   81.39   13.70
  -7  -7   2   98.39   17.10
  -7   7   2   99.19   16.70
   7   7  -2  100.09   15.60
  -7   7   2   97.29   12.20
  -7   7   2   91.49    7.40
   6  -7  -2   41.70   10.80
  -6   7   2   50.19    9.50
  -6   7   2   39.40   12.50
   6   7  -2   48.40   11.50
  -6   7   2   47.00    7.30
   5  -7  -2  472.35   22.50
  -5   7   2  460.15   19.90
   5   7  -2  488.15   23.60
  -4   7   2  478.75   19.40
   4   7  -2  453.05   22.30
   3  -7  -2   52.89    9.00
  -3   7   2   67.99    8.90
   3   7  -2   40.80    9.50
  -2   7   2  123.79   11.10
   2   7  -2   93.19   10.70
  -1   7   2 1250.57   35.00
   1   7  -2 1149.48   34.90
   0   7  -2  612.94   23.10
   0   7   2  571.64   22.40
   1  -7   2 1314.77   39.40
  -1   7  -2 1323.87   40.10
   1   7   2 1342.27   38.40
  -1   7  -2 1374.06   39.50
   2  -7   2  212.38   16.40
  -2   7  -2  219.68   16.80
  -2   7  -2  233.88   17.60
   2   7   2  239.18   17.00
   3  -7   2 1374.76   42.90
   3   7   2 1344.47   42.00
  -3   7  -2 1410.46   43.50
   4  -7   2    9.80   10.30
  -4  -7  -2   16.00   10.50
  -4   7  -2   16.90    6.70
  -4   7  -2   17.30   10.10
   4   7   2    4.70    9.40
   5  -7   2  587.74   29.40
  -5  -7  -2  573.04   28.30
  -5   7  -2  631.04   29.40
   5   7   2  570.44   28.40
  -5   7  -2  559.84   20.30
   6  -7   2  128.09   17.30
  -6  -7  -2  126.29   18.30
  -6   7  -2  141.29   10.10
   6   7   2  112.29   16.90
  -6   7  -2  139.59   16.80
  -7  -7  -2  306.37   27.10
   7  -7   2  258.07   24.80
   7   7   2  262.67   23.70
  -7   7  -2  258.07   23.20
   8  -7   2   81.29   19.10
  -8  -7  -2   80.49   19.00
   8   7   2   81.79   18.50
  -8   7  -2  100.19   18.90
   9  -7   2   25.50   17.90
  -9  -7  -2   -3.40   15.40
  -9   7  -2   14.50   18.00
  -9   7  -2   32.10   16.70
   9   7   2    4.00   16.40
 -10  -7  -2   17.90   17.40
  10  -7   2   17.40   19.30
  10   7   2   15.40   18.10
 -10   7  -2  -32.80   15.90
 -10   7  -2   -3.70   14.90
 -11  -7  -2   34.00   20.30
  11  -7   2   45.60   23.90
 -11   7  -2   25.80   19.30
  11   7   2    3.50   20.70
 -11   7  -2   19.40   23.10
  12  -7   2   21.90   23.40
 -12  -7  -2   24.30   20.90
  12   7   2   57.29   25.10
 -12   7  -2  -14.00   18.70
  13  -8  -2   -1.60   20.10
 -13  -8   2   -2.20   21.30
  13   8  -2   -2.80   21.20
 -13   8   2  -13.30   20.60
 -12  -8   2   -2.50   20.50
  12  -8  -2   -3.10   18.10
 -12   8   2   -1.50   19.90
  12   8  -2  -13.00   18.50
  11  -8  -2   43.20   19.40
 -11  -8   2   65.19   22.60
  11   8  -2   -2.30   17.40
 -11   8   2   16.30   13.80
 -11   8   2   26.80   21.50
 -10  -8   2   98.79   23.00
  10  -8  -2   55.39   18.10
 -10   8   2   97.89   22.80
 -10   8   2   64.09   15.30
  10   8  -2   73.39   18.80
   9  -8  -2   86.09   17.80
  -9  -8   2  111.19   21.70
   9   8  -2  116.59   19.40
  -9   8   2   77.69   14.80
  -9   8   2   88.19   20.40
  -8  -8   2   94.19   20.40
   8  -8  -2  115.09   16.90
  -8   8   2  101.39   13.90
  -8   8   2  113.49   19.60
   8   8  -2  132.59   18.30
   7  -8  -2   58.39   12.90
  -7  -8   2   66.39   15.90
   7   8  -2   81.49   14.80
  -7   8   2   91.39   18.10
  -7   8   2   66.49   11.90
  -7   8   2   75.39    8.00
   6  -8  -2   78.79   12.60
  -6   8   2   91.49   12.10
   6   8  -2   75.99   13.40
  -6   8   2   88.49   15.80
   5   8  -2   49.20   11.40
  -5   8   2   64.69   10.10
  -4   8   2   13.10    7.10
   4   8  -2   18.10    9.80
  -3   8   2 1491.65   41.80
   3   8  -2 1416.86   42.50
   2   8  -2   59.99   10.30
  -2   8   2   68.19   10.50
   1   8  -2   30.50    8.80
   1   8  -2   29.40    9.00
  -1   8   2   27.20    8.60
   0   8  -2 3183.18   79.19
   0   8   2 3065.29   76.59
   0   8  -2 3097.69   77.29
   1   8   2  684.13   26.00
  -1   8  -2  685.23   27.10
  -1   8  -2  691.63   26.40
   2  -8   2  850.61   31.10
   2   8   2  827.42   30.50
  -2   8  -2  863.61   31.70
  -2   8  -2  893.41   31.70
   3  -8   2  169.28   15.80
   3   8   2  149.69   15.20
  -3   8  -2  188.48   16.10
  -3   8  -2  183.58   16.50
   4  -8   2   22.20   10.90
  -4  -8  -2   25.80   10.70
   4   8   2   17.40   10.50
  -4   8  -2   44.70   11.90
  -5  -8  -2  310.27   22.80
   5  -8   2  301.97   23.00
   5   8   2  267.47   21.80
  -5   8  -2  306.07   15.60
  -5   8  -2  238.28   20.40
  -6  -8  -2  275.77   24.20
   6  -8   2  237.38   22.30
  -6   8  -2  290.67   23.90
  -6   8  -2  248.78   13.30
   6   8   2  258.87   22.50
  -7  -8  -2  -11.60   12.60
   7  -8   2   10.10   13.70
  -7   8  -2   -6.70   11.60
   7   8   2    3.60   12.90
  -8  -8  -2  261.27   27.50
   8  -8   2  185.78   23.30
  -8   8  -2  177.48   22.80
   8   8   2  197.28   23.90
   9  -8   2   37.20   20.00
  -9  -8  -2   54.59   19.40
   9   8   2   80.39   19.80
  -9   8  -2   93.69   20.50
 -10  -8  -2  105.49   24.10
  10  -8   2   90.99   23.30
  10   8   2  160.18   26.60
 -10   8  -2  150.48   23.70
 -11  -8  -2    9.30   19.80
  11  -8   2    0.60   20.60
 -11   8  -2   -6.80   17.70
  11   8   2   11.30   20.90
 -12  -8  -2   31.30   22.80
  12  -8   2   40.30   25.40
 -12   8  -2   42.10   21.80
  12   8   2    0.40   23.00
 -13  -9   2    0.20   21.90
  13  -9  -2    7.30   20.60
 -13   9   2   17.90   21.90
  13   9  -2  -16.90   20.00
 -12  -9   2   58.99   24.00
  12  -9  -2   50.19   19.90
 -12   9   2   34.00   23.60
  12   9  -2   40.70   21.40
 -11  -9   2   29.00   20.60
  11  -9  -2    2.60   16.60
  11   9  -2   32.50   19.80
 -11   9   2   17.90   14.40
 -11   9   2    5.40   19.70
  10  -9  -2  192.88   23.90
 -10  -9   2  188.08   28.00
 -10   9   2  283.37   32.80
  10   9  -2  220.48   25.80
 -10   9   2  210.78   21.70
   9  -9  -2   85.79   17.70
  -9  -9   2   88.79   21.30
  -9   9   2   78.39   15.00
  -9   9   2   80.19   21.10
   9   9  -2   97.29   18.90
  -8  -9   2   74.89   18.20
   8  -9  -2   53.19   14.40
  -8   9   2   45.00   16.70
  -8   9   2   46.40   12.60
   8   9  -2   51.99   15.60
   7  -9  -2   82.09   14.40
  -7  -9   2  101.49   18.90
  -7   9   2   71.39    8.90
   7   9  -2   99.09   15.60
  -7   9   2   76.49   12.60
   6  -9  -2   11.60    9.80
   6   9  -2   19.00   10.60
  -6   9   2    6.80    8.80
  -5   9   2   33.20    9.20
   5   9  -2    8.50   10.10
  -4   9   2   59.49   10.00
   4   9  -2   63.99   11.90
  -3   9   2   -2.60    7.40
   3   9  -2   -2.20    8.30
  -3   9   2    7.60    8.70
  -2   9   2 1055.69   34.30
   2   9  -2 1070.39   34.80
   1   9  -2   10.10    8.60
   1   9  -2   -1.20    8.20
  -1   9   2    8.80    8.80
   0   9  -2  889.61   32.50
   0   9  -2  914.31   32.00
   0   9   2  919.21   31.30
  -1   9  -2    3.00    8.90
  -1   9  -2   -4.50    8.10
   1   9   2   -9.00    8.10
   2  -9   2  155.78   15.20
  -2   9  -2  127.09   14.70
  -2   9  -2  137.09   14.60
   2   9   2  153.58   15.00
   3  -9   2   14.20    9.40
   3   9   2   10.20    9.50
  -3   9  -2   14.10   10.50
  -3   9  -2   19.50   10.30
   4  -9   2 2197.68   65.09
  -4  -9  -2 2349.36   65.19
  -4   9  -2 2334.57   65.49
   4   9   2 2224.88   64.29
  -4   9  -2 2172.88   64.99
   5  -9   2  116.79   16.50
  -5  -9  -2  170.98   19.30
   5   9   2  103.59   14.90
  -5   9  -2  141.99   17.30
  -5   9  -2  122.09   11.40
  -6  -9  -2   67.89   15.70
   6  -9   2   37.80   14.70
  -6   9  -2   54.89    8.40
   6   9   2   63.99   15.00
  -6   9  -2   59.69   14.80
   7  -9   2  111.79   19.80
  -7  -9  -2  101.79   18.80
   7   9   2  108.09   18.70
  -7   9  -2  104.19   18.00
  -8  -9  -2  115.19   21.00
   8  -9   2   77.69   19.60
   8   9   2   73.19   18.70
  -8   9  -2   97.89   18.60
  -9  -9  -2    7.40   16.40
   9  -9   2    9.40   17.80
  -9   9  -2   19.70   16.80
   9   9   2   16.80   17.70
 -10  -9  -2   -8.90   17.70
  10  -9   2   31.20   21.00
 -10   9  -2    7.20   16.00
  10   9   2    4.30   20.40
  11  -9   2   16.60   23.00
 -11  -9  -2   56.89   23.70
  11   9   2   26.70   22.50
 -11   9  -2   24.40   20.70
  13 -10  -2    7.10   20.30
 -13 -10   2   31.20   24.40
  13  10  -2   25.40   22.50
  12 -10  -2   37.10   19.90
 -12 -10   2   43.90   22.90
  12  10  -2   -4.80   20.00
 -11 -10   2   73.29   24.10
  11 -10  -2   28.80   18.70
  11  10  -2   64.19   21.20
 -11  10   2   48.50   17.20
  10 -10  -2   97.69   20.20
 -10 -10   2   58.39   20.70
 -10  10   2   76.79   16.90
  10  10  -2   40.00   18.30
   9 -10  -2    9.20   15.10
  -9 -10   2   11.10   18.20
   9  10  -2  -20.30   14.20
  -9  10   2   26.60   12.00
  -8 -10   2   15.80   15.20
   8 -10  -2   -1.10   12.60
  -8  10   2   -5.70   10.30
   8  10  -2  -17.20   12.60
   7 -10  -2   14.00   11.50
  -7  10   2    6.30   10.10
   7  10  -2   25.10   13.20
   6  10  -2  311.37   23.20
  -6  10   2  310.97   20.30
  -5  10   2  551.94   25.30
   5  10  -2  557.44   28.30
  -4  10   2  700.83   29.50
  -4  10   2  706.33   28.00
   4  10  -2  698.63   30.20
  -3  10   2  557.44   25.40
   3  10  -2  625.14   27.00
  -3  10   2  608.84   25.80
  -2  10   2 1677.93   48.40
   2  10  -2 1634.24   48.30
   1  10  -2 1310.17   41.60
  -1  10   2 1377.16   41.40
   1  10  -2 1298.17   42.30
   0  10  -2    1.40    8.40
   0  10   2    8.40    8.90
   0  10  -2   -3.00    8.80
   1  10   2  258.27   18.60
  -1  10  -2  275.27   19.40
  -1  10  -2  274.47   19.90
   2  10   2   18.00   10.00
  -2  10  -2   26.00   10.80
  -2  10  -2   15.70   10.40
   3 -10   2  325.97   22.50
   3  10   2  328.87   21.90
  -3  10  -2  349.17   22.80
  -3  10  -2  334.87   22.60
   4 -10   2 1266.37   45.10
  -4  10  -2 1343.97   46.00
  -4  10  -2 1260.27   44.50
   4  10   2 1353.96   45.10
   5 -10   2 1028.70   41.00
  -5 -10  -2  954.80   38.90
   5  10   2 1008.50   39.80
  -5  10  -2  936.61   31.90
  -5  10  -2  967.70   39.20
   6 -10   2  246.48   24.10
  -6 -10  -2  241.88   24.30
  -6  10  -2  231.18   22.60
   6  10   2  228.78   23.70
  -6  10  -2  211.98   14.90
   7 -10   2  306.17   27.60
  -7 -10  -2  374.06   30.10
  -7  10  -2  331.87   15.80
   7  10   2  353.56   28.10
  -7  10  -2  351.76   27.50
   8 -10   2   69.39   19.20
  -8 -10  -2   73.89   20.20
   8  10   2  131.79   21.90
  -8  10  -2   78.79   18.80
  -9 -10  -2   16.20   16.80
   9 -10   2   33.50   19.80
   9  10   2   25.40   19.00
  -9  10  -2   12.70   18.40
 -10 -10  -2   13.70   19.40
  10 -10   2   14.00   21.20
  10  10   2   19.10   20.20
 -10  10  -2   42.00   20.20
  11 -10   2   -8.40   22.10
 -11 -10  -2   67.29   22.70
  11  10   2  -13.20   20.30
 -11  10  -2    3.60   18.70
  12 -11  -2   17.80   20.60
 -12 -11   2   29.10   23.20
  12  11  -2   49.30   22.70
 -11 -11   2   28.00   22.20
  11 -11  -2   29.60   18.40
  11  11  -2   45.50   21.80
 -11  11   2   35.20   16.50
 -10 -11   2   16.10   18.60
  10 -11  -2   -0.30   16.30
 -10  11   2    3.00   13.50
  10  11  -2   -4.60   17.30
   9 -11  -2   33.30   16.30
  -9 -11   2   85.29   22.20
   9  11  -2   67.49   19.70
  -9  11   2   37.40   13.90
   8 -11  -2   92.19   17.30
  -8 -11   2   29.10   17.10
   8  11  -2   99.59   18.80
  -8  11   2   83.79   14.90
  -7  11   2    3.00   10.90
   7  11  -2    8.50   13.00
   6  11  -2  153.18   18.30
  -6  11   2  159.68   16.90
  -5  11   2   -4.10    8.70
   5  11  -2    5.90   10.90
  -4  11   2  346.87   22.80
  -4  11   2  361.26   21.20
   4  11  -2  297.27   21.70
  -3  11   2  301.97   20.80
  -3  11   2  359.06   21.30
   3  11  -2  370.96   22.80
   2  11  -2  339.47   22.00
  -2  11   2  359.16   21.80
  -1  11   2  585.24   25.80
   1  11  -2  575.94   27.60
   1  11  -2  550.54   26.40
   0  11  -2  291.77   20.70
   0  11  -2  298.77   20.50
   0  11   2  309.67   20.50
  -1  11  -2   15.70    9.30
   1  11   2   -1.90    9.40
  -1  11  -2   16.10   10.50
  -2  11  -2  110.09   16.00
  -2  11  -2   84.09   14.30
   2  11   2  103.79   14.10
   3  11   2 1365.26   46.30
  -3  11  -2 1445.06   48.10
  -3  11  -2 1406.66   46.80
   4 -11   2   45.50   12.80
   4  11   2   60.29   14.20
  -4  11  -2   73.59   14.60
  -4  11  -2   91.29   15.30
   5 -11   2  188.28   19.90
  -5 -11  -2  172.48   20.30
  -5  11  -2  168.28   19.20
   5  11   2  146.99   18.50
  -5  11  -2  161.78   19.70
  -6 -11  -2   44.80   15.80
   6 -11   2   40.80   14.70
  -6  11  -2    4.80    7.80
  -6  11  -2   31.20   14.30
   6  11   2    7.60   13.80
   7 -11   2   98.09   19.60
  -7 -11  -2   74.99   18.30
  -7  11  -2   90.49   18.50
   7  11   2   82.39   18.80
  -7  11  -2  101.09   11.20
  -8 -11  -2  -15.00   14.70
   8 -11   2  -19.70   15.90
   8  11   2  -27.50   14.10
  -8  11  -2   -1.70   15.30
  -9 -11  -2   -6.60   15.20
   9 -11   2   18.50   19.30
   9  11   2   16.40   18.50
  -9  11  -2  -13.20   16.20
 -10 -11  -2  -20.10   15.40
  10 -11   2  -16.40   19.90
  10  11   2    9.30   20.90
 -10  11  -2   -1.20   18.60
  11 -11   2   83.39   26.80
 -11 -11  -2   75.79   24.70
  11  11   2   89.49   27.60
 -11  11  -2   40.70   21.10
  12 -12  -2  -18.70   17.80
 -12 -12   2   52.19   25.10
  12  12  -2    4.70   20.70
  11 -12  -2  -22.30   16.20
 -11 -12   2   17.70   20.70
  11  12  -2   24.10   19.90
 -11  12   2    8.20   15.80
 -10 -12   2  152.78   27.50
  10 -12  -2  113.79   21.80
  10  12  -2  120.69   23.10
 -10  12   2  123.09   19.90
   9 -12  -2  199.98   23.70
  -9 -12   2  222.88   29.30
  -9  12   2  238.48   22.70
   9  12  -2  179.18   24.20
  -8 -12   2  155.48   24.10
   8  12  -2  152.08   21.40
  -8  12   2  135.29   18.00
  -7  12   2  124.69   16.90
   7  12  -2  146.39   20.60
  -6  12   2  174.78   17.90
   6  12  -2  220.68   21.80
  -5  12   2  151.78   17.80
   5  12  -2   91.09   16.20
  -5  12   2  130.19   15.90
   4  12  -2   12.40   11.00
  -4  12   2   20.00   11.40
  -4  12   2   18.30    9.60
   3  12  -2  155.18   17.30
  -3  12   2  122.09   14.90
  -3  12   2  117.39   14.90
  -2  12   2   23.10   10.90
   2  12  -2   17.50   11.00
   1  12  -2  950.60   35.50
  -1  12   2  912.61   34.90
   1  12  -2  905.81   36.30
   0  12  -2  308.27   22.50
   0  12  -2  337.97   22.50
   0  12   2  339.87   22.10
  -1  12  -2  768.92   33.20
  -1  12  -2  846.52   34.80
   1  12   2  814.02   32.90
  -2  12  -2  942.01   37.30
  -2  12  -2  985.40   38.40
   2  12   2  948.21   36.70
  -3  12  -2   94.89   15.70
  -3  12  -2   91.69   14.90
   3  12   2   66.99   14.00
   4 -12   2   63.49   14.60
  -4  12  -2   51.99   14.70
   4  12   2   96.79   15.80
  -4  12  -2   90.09   16.20
   5 -12   2  121.19   18.20
  -5 -12  -2  108.69   18.00
  -5  12  -2  124.19   18.50
  -5  12  -2  118.59   18.50
   5  12   2  110.69   17.70
  -6 -12  -2   23.00   14.10
   6 -12   2   35.60   15.50
  -6  12  -2   -9.90   12.50
  -6  12  -2   31.20    9.30
  -6  12  -2   16.50   15.60
   6  12   2    6.10   13.30
  -7 -12  -2   23.70   15.50
   7 -12   2   11.60   14.90
  -7  12  -2   12.30   16.00
   7  12   2   31.00   16.50
  -8 -12  -2  210.98   27.60
   8 -12   2  190.08   26.10
   8  12   2  280.57   29.50
  -8  12  -2  209.78   25.40
  -9 -12  -2   48.40   20.10
   9 -12   2   -0.50   18.70
   9  12   2   39.70   21.00
  -9  12  -2   10.40   17.90
 -10 -12  -2   79.19   23.80
  10 -12   2   90.89   25.50
 -10  12  -2   80.29   23.60
  10  12   2   78.39   25.80
  11 -12   2  -12.40   21.40
 -11 -12  -2   16.70   21.80
 -11  12  -2   -6.90   19.60
  11  12   2  -13.00   21.60
 -12 -13   2   37.20   24.10
  12 -13  -2  -30.60   18.40
  12  13  -2   61.79   24.40
 -11 -13   2    5.80   21.40
  11 -13  -2  -14.40   17.50
  11  13  -2   51.89   21.90
 -11  13   2   56.19   29.60
 -10 -13   2  147.99   27.70
 -10  13   2  157.68   21.50
  10  13  -2  137.59   25.20
  -9 -13   2  419.66   38.50
   9  13  -2  337.97   31.10
  -9  13   2  265.57   24.80
  -8  13   2   41.60   14.80
   8  13  -2   32.00   17.60
  -7  13   2    7.80   11.80
   7  13  -2   -6.60   13.90
  -6  13   2   12.70   11.00
   6  13  -2    7.60   14.70
  -6  13   2   40.20   14.90
  -5  13   2   75.39   15.40
  -5  13   2   94.29   14.80
   5  13  -2   72.09   15.50
  -4  13   2  -16.30   11.00
   4  13  -2    5.30   12.30
  -4  13   2   14.20   10.30
  -3  13   2  629.94   29.70
  -3  13   2  655.93   30.90
   3  13  -2  666.73   30.80
  -2  13   2 1218.98   43.40
   2  13  -2 1247.98   43.10
  -2  13   2 1187.28   42.50
   2  13  -2 1238.78   45.10
   1  13  -2  110.69   15.20
   1  13  -2   86.59   14.60
  -1  13   2   88.89   14.40
   0  13  -2  320.87   22.90
   0  13  -2  328.37   23.40
   0  13   2  327.17   23.20
   1  13   2  182.78   18.40
  -1  13  -2  191.88   18.70
  -1  13  -2  167.68   18.20
   2  13   2   34.00   12.10
  -2  13  -2   45.90   13.10
  -2  13  -2   41.10   13.10
   3  13   2  268.47   21.60
  -3  13  -2  204.28   21.20
  -3  13  -2  226.78   21.20
  -4  13  -2  275.47   24.30
   4  13   2  250.17   22.60
  -4  13  -2  247.38   23.40
   5 -13   2  -10.80   12.40
  -5  13  -2   25.50   13.80
  -5  13  -2   -9.80   14.10
   5  13   2   19.30   14.10
   6 -13   2   46.80   16.90
  -6 -13  -2   15.50   14.10
  -6  13  -2  -13.30   12.50
  -6  13  -2    6.60   14.90
   6  13   2  -17.70   12.90
  -7 -13  -2  127.79   22.40
   7 -13   2  102.29   21.50
  -7  13  -2   76.69   20.50
  -7  13  -2   91.09   19.60
   7  13   2   88.49   20.50
   8 -13   2   39.40   19.10
  -8 -13  -2   19.20   17.40
  -8  13  -2   26.30   18.70
   8  13   2   62.69   20.90
  -8  13  -2   14.80   16.50
   9 -13   2  -18.20   17.80
  -9 -13  -2   -8.80   16.90
  -9  13  -2    3.00   17.40
   9  13   2  -12.00   19.70
  10 -13   2   40.50   21.90
 -10 -13  -2   30.40   20.10
  10  13   2   42.90   24.10
 -10  13  -2    7.80   19.00
 -11 -14   2   -1.40   20.90
  11  14  -2  -28.90   18.90
 -10 -14   2   74.99   25.60
 -10  14   2   94.69   19.90
  10  14  -2  107.79   24.20
  -9 -14   2  -10.30   17.10
   9  14  -2    0.80   17.80
  -9  14   2   -7.00   13.20
  -8  14   2   11.60   13.70
   8  14  -2   31.10   17.80
   7  14  -2   35.80   16.60
  -7  14   2    8.20   15.90
  -7  14   2   38.60   14.70
  -6  14   2  352.96   26.10
  -6  14   2  319.27   27.00
   6  14  -2  333.67   27.70
   5  14  -2  225.18   23.10
  -5  14   2  274.97   23.70
  -5  14   2  200.78   19.90
  -4  14   2  944.21   39.80
  -4  14   2  969.30   38.40
   4  14  -2  926.91   39.10
  -3  14   2  612.84   31.60
  -3  14   2  626.54   31.30
   3  14  -2  574.24   30.10
  -2  14   2  450.85   27.40
   2  14  -2  429.36   26.90
   2  14  -2  447.06   28.40
  -2  14   2  417.36   26.50
   1  14  -2  950.00   40.30
  -1  14   2 1017.40   38.90
   1  14  -2 1031.40   39.50
   0  14  -2   -2.40   11.00
   0  14  -2    7.50   11.20
   0  14   2   13.60   11.60
  -1  14  -2  207.78   21.10
   1  14   2  205.78   20.00
  -1  14  -2  252.57   21.70
  -2  14  -2    4.80   11.80
   2  14   2   -2.60   10.70
  -2  14  -2   -2.00   11.60
  -3  14  -2  387.56   28.30
  -3  14  -2  387.86   27.70
   3  14   2  387.26   27.60
  -4  14  -2  558.64   33.10
  -4  14  -2  620.04   34.00
   4  14   2  591.14   33.00
  -5  14  -2  774.82   39.50
  -5  14  -2  826.02   40.10
   5  14   2  827.62   40.50
  -6 -14  -2  100.89   19.90
   6 -14   2   95.19   19.90
  -6  14  -2  117.19   20.10
  -6  14  -2  104.79   20.70
   6  14   2  134.99   22.30
  -7 -14  -2  305.27   31.00
   7 -14   2  226.58   28.10
  -7  14  -2  249.68   26.80
   7  14   2  249.97   27.40
  -7  14  -2  242.88   26.10
   8 -14   2  116.39   24.40
  -8 -14  -2  106.79   22.70
  -8  14  -2  118.29   23.80
   8  14   2   77.39   22.10
  -8  14  -2   56.79   19.30
  -9 -14  -2   11.50   19.20
   9 -14   2   14.40   19.70
  -9  14  -2   15.00   19.60
   9  14   2   -5.20   20.20
  -9  14  -2   37.50   20.70
  10 -14   2  -12.20   22.70
 -10 -14  -2   43.30   20.90
 -10  14  -2   28.30   21.60
 -10  14  -2   17.20   20.60
  10  14   2   23.90   23.10
 -11 -15   2   25.30   23.50
  11  15  -2   69.79   24.30
 -10 -15   2    0.60   20.10
  10  15  -2   30.00   21.90
 -10  15   2   23.00   17.10
  -9 -15   2  153.28   28.20
  -9  15   2  160.68   22.20
   9  15  -2  115.49   24.30
  -8  15   2   -6.50   17.00
   8  15  -2    1.90   17.30
  -8  15   2   -2.30   13.20
  -7  15   2  122.79   21.70
   7  15  -2  170.78   23.00
  -7  15   2  149.59   20.60
  -6  15   2   79.49   16.20
  -6  15   2   97.19   18.80
   6  15  -2   82.49   18.50
   5  15  -2  245.98   24.50
  -5  15   2  199.08   22.70
  -5  15   2  210.28   21.30
   4  15  -2   15.10   13.90
  -4  15   2   35.30   14.00
  -4  15   2   41.80   13.80
   3  15  -2   36.00   14.50
  -3  15   2   53.59   13.80
  -3  15   2   52.39   15.10
  -2  15   2  328.67   25.90
   2  15  -2  441.76   27.90
   2  15  -2  391.16   30.00
  -2  15   2  381.66   27.40
   1  15  -2  378.06   25.90
  -1  15   2  401.36   26.70
   1  15  -2  391.66   27.90
   0  15   2   74.79   15.60
   0  15  -2   62.89   14.70
   0  15  -2   54.89   14.10
  -1  15  -2   -8.90   10.50
  -1  15  -2    8.90   13.10
   1  15   2   11.80   12.30
  -2  15  -2    9.90   13.20
   2  15   2   21.90   13.10
  -2  15  -2    6.30   13.00
  -3  15  -2  222.98   23.50
   3  15   2  237.48   22.80
  -3  15  -2  222.38   23.40
   4  15   2   33.80   15.10
  -4  15  -2   32.30   16.30
  -4  15  -2    8.40   14.60
  -5  15  -2   12.30   14.90
   5  15   2   -1.10   15.10
  -5  15  -2   27.90   16.20
  -6 -15  -2   -5.10   14.60
  -6  15  -2   13.10   16.00
  -6  15  -2   13.20   16.90
   6  15   2   24.50   17.30
  -7 -15  -2   -8.30   15.50
   7  15   2   10.40   18.30
  -7  15  -2  -22.80   15.20
  -7  15  -2   11.90   17.90
   8 -15   2   13.80   19.10
  -8 -15  -2   10.40   17.60
  -8  15  -2   10.30   18.40
   8  15   2   -0.20   19.30
  -8  15  -2    5.20   16.90
  -9 -15  -2   32.00   21.40
   9 -15   2   42.30   22.60
  -9  15  -2   36.80   21.00
   9  15   2   79.59   25.20
  -9  15  -2   60.09   22.10
  10 -15   2    3.40   22.60
 -10 -15  -2   -2.60   19.60
 -10  15  -2    1.30   21.00
 -10  15  -2  -13.20   19.50
  10  15   2    5.50   24.00
 -11 -16   2   24.40   22.80
  11  16  -2   31.10   23.10
 -10 -16   2   90.69   27.30
  10  16  -2   45.20   23.90
 -10  16   2   43.40   18.30
 -10  16   2   52.49   23.20
  -9 -16   2  341.47   37.40
   9  16  -2  402.06   35.50
  -9  16   2  479.75   34.80
  -9  16   2  319.77   33.20
  -8  16   2   23.80   15.70
   8  16  -2   50.49   20.60
  -8  16   2   44.40   19.60
  -7  16   2  219.98   24.70
  -7  16   2  271.27   27.40
   7  16  -2  296.57   29.20
  -6  16   2   34.00   15.60
  -6  16   2   -1.70   15.50
   6  16  -2   39.60   17.50
  -5  16   2    9.50   14.10
  -5  16   2    8.40   14.90
   5  16  -2   32.50   16.40
   4  16  -2   -9.50   13.80
  -4  16   2   14.70   14.50
  -4  16   2   18.80   13.70
  -3  16   2  309.07   26.20
  -3  16   2  312.87   26.20
   3  16  -2  301.67   25.90
   2  16  -2    5.10   13.40
  -2  16   2    2.90   13.10
   2  16  -2   15.80   13.20
  -2  16   2   -1.40   12.00
  -1  16   2  297.67   25.00
   1  16  -2  339.07   28.60
   1  16  -2  329.67   26.30
   0  16  -2   27.60   13.50
   0  16   2   27.20   14.40
   0  16  -2   20.00   14.20
  -1  16  -2   68.39   16.50
  -1  16  -2   30.30   14.10
   1  16   2   70.19   15.70
   2  16   2  109.39   18.10
  -2  16  -2  100.29   18.40
  -2  16  -2   80.79   17.70
  -3  16  -2   55.29   17.50
  -3  16  -2   65.39   17.60
   3  16   2   99.09   18.20
   4  16   2  156.58   21.60
  -4  16  -2  138.69   21.60
  -4  16  -2  141.59   22.10
  -5  16  -2   41.20   17.70
  -5  16  -2   31.10   17.10
   5  16   2   55.59   18.60
  -6 -16  -2   27.60   17.10
  -6  16  -2   34.10   17.60
   6  16   2   49.10   19.60
  -6  16  -2   35.20   18.30
  -7 -16  -2   35.90   18.40
   7  16   2   -3.60   17.70
  -7  16  -2   -7.10   16.60
  -7  16  -2   -8.30   15.60
  -8 -16  -2   47.20   20.30
  -8  16  -2   43.00   20.90
   8  16   2   27.80   21.70
  -8  16  -2    6.50   19.10
  -9 -16  -2   69.09   23.40
   9 -16   2   46.00   23.70
  -9  16  -2   74.09   23.90
   9  16   2   82.79   25.80
  -9  16  -2   81.79   22.10
 -10 -17   2   59.39   23.80
  10  17  -2   72.09   24.80
 -10  17   2   64.99   24.00
 -10  17   2   30.90   19.60
  -9 -17   2  115.89   27.90
   9  17  -2   93.99   25.10
  -9  17   2  142.99   25.20
  -9  17   2  110.99   21.90
  -8  17   2  -27.70   16.50
   8  17  -2   22.50   19.90
  -8  17   2    3.30   14.60
  -7  17   2   54.99   20.30
  -7  17   2   67.29   18.90
   7  17  -2   44.80   19.70
   6  17  -2  124.99   22.10
  -6  17   2  112.49   21.60
  -6  17   2  109.69   20.40
  -5  17   2   44.80   16.50
   5  17  -2   61.99   18.20
  -5  17   2   50.49   17.60
  -4  17   2    0.30   12.80
  -4  17   2    9.20   14.80
   4  17  -2   11.00   14.00
  -3  17   2   20.50   15.00
   3  17  -2   -1.10   14.20
  -3  17   2   24.60   15.00
   3  17  -2   34.60   15.90
  -2  17   2  584.04   34.10
  -2  17   2  502.45   32.20
   2  17  -2  572.14   35.40
   2  17  -2  497.35   31.50
  -1  17   2  102.49   18.30
   1  17  -2   84.59   17.20
   1  17  -2   73.09   17.20
   0  17  -2   -4.10   13.20
   0  17   2   17.70   14.30
   0  17  -2   14.20   13.90
   1  17   2    0.80   13.10
  -1  17  -2   19.20   15.40
  -1  17  -2   14.70   14.40
   2  17   2   -0.90   13.90
  -2  17  -2   28.20   17.10
  -2  17  -2   18.50   15.30
   3  17   2   71.39   18.20
  -3  17  -2   36.70   17.00
  -3  17  -2   75.39   18.90
  -4  17  -2   44.60   18.20
   4  17   2   35.70   17.10
  -4  17  -2   86.79   19.50
   5  17   2  -12.70   15.70
  -5  17  -2   -5.10   16.40
  -5  17  -2   53.49   19.30
   6  17   2  -33.00   17.30
  -6  17  -2    6.60   17.10
  -6  17  -2   -2.60   16.90
  -7 -17  -2   -9.40   15.90
  -7  17  -2  -17.40   16.60
  -7  17  -2   25.30   18.30
   7  17   2   24.60   20.90
  -8 -17  -2   10.80   19.00
  -8  17  -2   38.60   21.10
  -8  17  -2   52.89   22.20
   8  17   2   47.30   23.40
  -9 -17  -2  -13.00   18.10
   9  17   2   -5.80   21.40
  -9  17  -2    5.60   20.40
  -9  17  -2   14.10   20.90
 -10 -18   2   29.50   24.20
  10  18  -2    8.50   22.30
 -10  18   2   30.30   23.00
  -9 -18   2   13.20   21.70
  -9  18   2    0.70   16.70
   9  18  -2   -4.20   19.70
  -9  18   2   28.60   20.60
  -8  18   2   30.60   20.00
  -8  18   2   35.80   18.50
   8  18  -2   33.20   21.10
  -7  18   2   37.10   18.20
   7  18  -2   46.10   19.80
  -7  18   2   54.69   20.50
   6  18  -2  161.48   24.60
  -6  18   2  166.38   23.20
  -6  18   2  198.88   25.90
  -5  18   2   77.09   18.80
  -5  18   2  115.79   22.20
   5  18  -2   78.39   19.90
  -4  18   2 1133.29   48.60
  -4  18   2 1307.27   51.79
   4  18  -2 1068.39   48.40
   3  18  -2   28.90   16.70
  -3  18   2   29.70   15.60
  -3  18   2  -24.40   13.70
   3  18  -2   -9.60   14.60
   2  18  -2 1124.79   46.30
  -2  18   2 1039.90   45.30
  -2  18   2 1068.79   47.70
   2  18  -2 1021.10   48.50
   1  18  -2    6.70   15.20
  -1  18   2    8.60   14.60
   1  18  -2   29.70   16.90
  -1  18   2    5.60   14.80
   0  18   2  321.57   27.60
   0  18  -2  353.56   31.80
   0  18  -2  302.57   27.30
  -1  18  -2  151.98   22.20
  -1  18  -2  134.69   20.70
   1  18   2  188.58   23.00
   2  18   2  111.99   21.00
  -2  18  -2   71.29   18.90
  -2  18  -2   50.49   18.00
   3  18   2   88.79   19.70
  -3  18  -2   85.19   19.40
  -3  18  -2   84.59   19.80
  -4  18  -2  690.03   40.30
   4  18   2  667.93   40.90
  -4  18  -2  649.24   40.40
  -5  18  -2   20.40   18.70
  -5  18  -2   19.40   19.30
   5  18   2   44.50   20.10
   6  18   2  258.17   30.30
  -6  18  -2  271.47   30.60
  -6  18  -2  280.57   30.00
  -7 -18  -2   54.49   20.90
   7  18   2   73.99   24.20
  -7  18  -2   36.20   21.20
  -7  18  -2   55.99   22.10
  -8 -18  -2  113.59   26.00
  -8  18  -2  107.99   25.40
  -8  18  -2  106.29   25.70
   8  18   2  177.18   30.20
  -9  19   2  122.99   26.40
   9  19  -2  128.79   27.50
  -9  19   2  106.69   23.30
  -8  19   2    2.50   19.20
  -8  19   2    0.10   16.70
   8  19  -2   -5.30   20.00
   7  19  -2   18.10   20.10
  -7  19   2   19.60   18.40
  -7  19   2    4.20   18.90
  -6  19   2   90.99   21.10
  -6  19   2  117.59   23.00
   6  19  -2  140.19   25.10
   5  19  -2   24.90   17.90
  -5  19   2    3.40   15.90
  -5  19   2  -31.60   16.20
   4  19  -2   48.80   19.20
  -4  19   2   61.89   19.80
  -4  19   2   78.49   19.30
  -3  19   2  183.58   24.40
   3  19  -2  193.38   25.30
   3  19  -2  125.89   23.00
  -3  19   2  157.28   23.30
   2  19  -2   29.70   17.90
  -2  19   2   50.99   18.30
  -2  19   2   86.19   20.20
   2  19  -2   24.90   16.50
   1  19  -2  111.99   21.00
   1  19  -2  102.39   21.60
  -1  19   2   98.29   20.70
  -1  19   2   86.19   20.10
   0  19   2   14.70   16.00
   0  19  -2   23.30   17.50
   0  19  -2   31.50   17.10
   1  19   2   -7.30   15.10
  -1  19  -2   17.10   15.30
  -1  19  -2    3.50   15.50
  -2  19  -2    6.50   17.00
  -2  19  -2    5.70   16.10
   2  19   2   23.60   16.40
  -3  19  -2   27.80   18.50
   3  19   2   31.40   18.90
  -3  19  -2   39.70   18.50
  -4  19  -2   22.80   19.60
   4  19   2   37.90   18.90
  -4  19  -2   47.50   19.30
   5  19   2   19.30   20.30
  -5  19  -2    1.50   17.90
  -5  19  -2   -6.40   18.10
  -6  19  -2   34.00   19.30
  -6  19  -2   25.00   21.00
   6  19   2   38.00   22.80
  -7 -19  -2    0.00   17.70
  -7  19  -2  -17.90   17.80
   7  19   2   40.50   23.40
  -7  19  -2   66.39   22.60
  -8 -19  -2   36.90   22.30
   8  19   2   32.80   24.00
  -8  19  -2   49.90   22.10
  -8  19  -2   36.90   22.10
  -8  20   2   42.10   20.00
  -8  20   2   39.10   22.20
   8  20  -2   42.20   22.40
  -7  20   2  100.69   22.60
  -7  20   2   77.49   22.80
   7  20  -2  100.29   24.50
  -6  20   2  -11.90   15.40
   6  20  -2    0.90   19.30
  -6  20   2   15.30   20.10
  -5  20   2   20.20   18.10
   5  20  -2   47.80   20.20
  -5  20   2   27.50   18.50
  -4  20   2   66.39   20.00
  -4  20   2   57.39   20.00
   4  20  -2   82.39   21.40
   4  20  -2   53.09   20.60
  -3  20   2   -1.30   17.60
   3  20  -2  -22.90   15.90
   3  20  -2   -4.70   17.80
  -3  20   2  -19.10   15.20
   2  20  -2  324.27   30.90
   2  20  -2  292.07   31.90
  -2  20   2  211.78   26.00
  -2  20   2  274.07   28.70
   1  20  -2  423.56   33.50
  -1  20   2  409.56   35.40
   1  20  -2  296.97   31.70
  -1  20   2  336.57   30.50
   0  20  -2   57.89   19.90
   0  20  -2   41.50   18.70
   0  20   2   15.90   17.80
   1  20   2  464.45   36.30
  -1  20  -2  554.64   38.40
  -1  20  -2  514.05   38.80
  -2  20  -2   16.30   17.10
   2  20   2   -3.40   16.70
  -2  20  -2   -1.50   17.60
   3  20   2  270.87   30.50
  -3  20  -2  262.37   30.10
  -3  20  -2  288.07   30.30
   4  20   2   46.50   21.20
  -4  20  -2   57.19   21.70
  -4  20  -2   50.39   22.30
   5  20   2    8.70   20.50
  -5  20  -2   11.80   20.00
  -5  20  -2    6.70   18.90
   6  20   2   39.80   22.60
  -6  20  -2   52.79   22.20
  -6  20  -2   78.79   23.70
  -7 -20  -2    7.70   18.70
  -7  20  -2   -8.50   19.80
   7  20   2   14.20   23.40
  -7  20  -2    1.20   18.70
  -7  21   2   24.00   19.40
   7  21  -2   47.10   23.30
  -7  21   2   20.20   20.90
  -6  21   2    6.40   19.60
  -6  21   2   13.10   18.90
   6  21  -2  -16.90   18.20
  -5  21   2  -28.60   14.60
  -5  21   2    3.70   18.60
   5  21  -2   -3.30   18.10
  -4  21   2    3.50   17.40
  -4  21   2   -7.50   18.00
   4  21  -2   19.40   19.00
   4  21  -2    5.10   19.90
  -3  21   2   -7.40   17.60
  -3  21   2   26.10   18.40
   3  21  -2   38.90   20.20
   3  21  -2  -19.70   16.90
  -2  21   2  125.99   23.80
   2  21  -2  139.89   26.10
  -2  21   2  149.09   24.80
   2  21  -2  165.48   26.00
  -1  21   2  134.59   24.80
   1  21  -2  168.48   25.40
   1  21  -2  163.58   27.70
  -1  21   2  188.18   26.50
   0  21  -2   84.89   21.40
   0  21   2   52.19   21.50
   0  21  -2   31.20   21.10
   0  21   2   75.99   20.90
  -1  21  -2   36.50   19.70
  -1  21  -2   14.10   18.70
   1  21   2   16.20   18.20
  -2  21  -2  -10.30   17.80
   2  21   2    3.10   18.00
  -2  21  -2  -25.40   16.60
  -3  21  -2  202.28   29.00
   3  21   2  198.28   28.10
  -3  21  -2  166.98   27.20
   4  21   2   68.19   23.00
  -4  21  -2   68.69   22.50
  -4  21  -2   70.09   22.70
  -5  21  -2   58.39   22.90
   5  21   2   91.69   25.40
  -5  21  -2   55.89   21.90
  -6  21  -2   30.80   20.90
  -6  21  -2   12.30   21.00
   6  21   2    3.30   21.60
  -7  22   2   -9.40   18.00
   7  22  -2   14.70   21.10
  -7  22   2   -0.70   20.00
  -6  22   2  101.39   24.30
  -6  22   2   59.09   22.80
   6  22  -2   68.79   23.60
  -5  22   2   22.60   20.00
   5  22  -2    5.40   21.40
  -5  22   2   54.99   22.10
   5  22  -2   73.69   23.10
  -4  22   2  242.88   30.20
   4  22  -2  226.88   31.90
   4  22  -2  143.09   26.10
  -4  22   2  167.58   27.60
  -3  22   2   23.00   18.30
  -3  22   2   16.50   20.60
   3  22  -2   -4.20   19.10
   3  22  -2   33.70   21.40
   2  22  -2  416.76   39.40
  -2  22   2  348.77   35.60
   2  22  -2  313.67   32.40
  -2  22   2  366.56   34.50
  -1  22   2  -28.70   16.50
  -1  22   2   39.90   21.00
   1  22  -2    9.50   20.40
   1  22  -2   -2.10   17.80
   0  22   2   55.59   22.60
   0  22   2   58.99   22.60
   0  22  -2   65.79   21.80
   0  22  -2   62.39   23.20
  -1  22  -2  158.68   25.80
   1  22   2  189.78   28.20
  -1  22  -2  130.39   27.30
   2  22   2   15.50   18.90
  -2  22  -2  -25.50   17.70
  -2  22  -2    2.80   18.90
  -3  22  -2    6.50   19.20
   3  22   2   16.70   19.60
  -3  22  -2   19.80   21.40
  -4  22  -2  288.57   32.80
   4  22   2  302.37   33.70
  -4  22  -2  405.76   39.00
   5  22   2   -2.70   21.50
  -5  22  -2  -12.30   21.10
  -5  22  -2   11.70   20.30
  -5  23   2   14.10   20.50
   5  23  -2  -13.20   20.40
   5  23  -2   31.20   21.80
  -5  23   2   -5.80   18.90
   4  23  -2   43.30   23.50
   4  23  -2   56.79   23.80
  -4  23   2   49.80   21.40
  -4  23   2   48.00   21.50
  -3  23   2   35.30   22.00
  -3  23   2   35.70   20.80
   3  23  -2   18.00   22.10
   3  23  -2   44.20   22.10
   2  23  -2   38.80   23.00
  -2  23   2   73.09   24.00
  -2  23   2   61.09   22.40
   2  23  -2   36.00   22.30
   1  23  -2   21.20   20.70
  -1  23   2    6.10   19.90
  -1  23   2   54.99   22.90
   1  23  -2   14.70   21.50
   0  23   2   66.19   24.40
   0  23  -2   85.39   25.20
   0  23   2   69.29   23.20
   0  23  -2   80.79   24.10
  -1  23  -2   36.10   22.50
  -1  23  -2   30.80   21.80
   1  23   2   19.10   20.70
  -2  23  -2   17.80   20.90
  -2  23  -2    8.50   20.80
   2  23   2   12.00   21.60
  -3  23  -2    5.10   19.60
   3  23   2  -11.10   19.60
  -3  23  -2   18.10   21.50
   4  23   2  145.19   28.90
  -4  23  -2   18.60   22.20
  -4  23  -2   87.89   25.50
   4  24  -2  -14.70   20.30
   4  24  -2    9.00   21.70
  -4  24   2  -11.30   18.70
  -4  24   2   23.40   22.00
  -3  24   2   14.30   20.10
   3  24  -2  -12.80   18.80
   3  24  -2   38.30   23.90
  -3  24   2   18.20   21.80
  -2  24   2   39.20   22.40
   2  24  -2   40.10   22.20
   2  24  -2   26.00   23.60
  -2  24   2   41.20   23.40
  -1  24   2   35.80   22.80
   1  24  -2   71.49   23.10
   1  24  -2   51.19   24.50
  -1  24   2   58.29   23.30
   0  24   2   -5.80   20.10
   0  24  -2    4.10   21.90
   0  24   2   12.80   21.60
   0  24  -2    7.40   20.60
   1  24   2  216.08   30.20
   1  24   2  173.38   31.10
  -1  24  -2  141.79   29.80
  -1  24  -2  176.28   29.90
  -2  24  -2   52.39   22.60
   2  24   2   23.00   22.70
  -2  24  -2   17.50   22.00
  -3  24  -2   66.09   24.90
  -3  24  -2   64.09   23.10
   3  24   2   51.59   25.50
  14   0  -3   -8.50   19.60
 -14   0   3   18.70   22.30
  13   0  -3  130.29   22.70
 -13   0   3   73.99   24.70
 -12   0   3    5.10   19.60
  12   0  -3   -8.50   16.50
 -11   0   3  836.52   47.40
  11   0  -3  931.21   42.00
  10   0  -3   -7.10    6.40
 -10   0   3    5.90   16.90
  10   0  -3   11.90   13.30
  -9   0   3  126.79   20.80
   9   0  -3  128.49   10.80
   9   0  -3  163.08   18.00
  -8   0   3  -10.50   11.70
   8   0  -3    1.10    6.10
   8   0  -3    9.40   10.10
   7   0  -3    1.20    5.90
   7   0  -3   -5.00    7.80
  -7   0   3   -4.30   11.80
   7   0  -3   10.10    6.10
   6   0  -3    0.40    6.00
  -6   0   3   -8.60   10.60
   6   0  -3   -9.00    4.80
   6   0  -3    3.90    7.50
   5   0  -3 3699.43   86.99
   5   0  -3 3699.23   83.19
  -5   0   3 3744.33   92.29
   5   0  -3 3669.13   87.29
   4   0  -3    1.30    3.20
   4   0  -3   -4.00    5.50
  -4   0   3    1.70    5.20
   4   0  -3   -0.10    5.90
  -4   0   3    0.90    8.40
  -4   0   3   -4.60    5.90
  -3   0   3 3285.27   77.69
   3   0  -3 3222.98   72.19
  -3   0   3 3203.38   77.29
  -3   0   3 3343.67   73.99
  -2   0   3    0.80    3.30
   2   0  -3   -8.40    2.30
  -2   0   3   -4.00    6.20
   2   0  -3   -8.40    4.40
   0   0   3   -4.40    6.60
   0   0  -3    3.10    4.30
   0   0  -3    2.10    4.30
   0   0   3   -9.60    5.70
   0   0   3   -1.60    3.60
  -1   0  -3  104.49    7.50
   2   0   3   -5.60    7.10
   2   0   3    8.50    7.30
  -2   0  -3   -5.70    5.20
  -2   0  -3    1.00    6.00
   2   0   3   -5.30    5.90
  -2   0  -3  -14.90    6.90
  -3   0  -3   12.20    8.70
  -3   0  -3   29.00   10.10
   3   0   3   17.10    7.70
   3   0   3   18.20    8.20
  -4   0  -3    8.80    9.10
   4   0   3    6.50    6.60
   4   0   3   -0.70    8.70
  -4   0  -3   -2.90    9.60
  -5   0  -3  182.28   18.80
  -5   0  -3  169.08   17.20
   5   0   3  226.88   19.30
   5   0   3  178.28   13.30
  -6   0  -3    7.50   11.00
   6   0   3   -3.20   10.20
  -6   0  -3    3.80   12.20
   6   0   3   -1.90    6.20
   7   0   3 1343.87   37.10
   7   0   3 1219.78   47.10
  -7   0  -3 1261.57   49.30
  -7   0  -3 1227.08   47.10
   8   0   3  -10.00   13.20
  -8   0  -3   -2.30   14.80
  -8   0  -3    1.80   13.70
   9   0   3   -7.50   14.80
  -9   0  -3   -7.30   13.50
  -9   0  -3   -1.30   16.40
 -10   0  -3   13.70   17.70
 -10   0  -3   -9.30   17.00
  10   0   3  -24.80   15.60
  11   0   3   15.00   21.80
 -11   0  -3  -21.40   17.70
  12   0   3   -8.60   23.00
 -12   0  -3   39.30   23.70
  14  -1  -3   14.80   19.30
 -14  -1   3  -35.30   19.80
  14   1  -3   -9.20   18.30
 -14   1   3    0.00   22.60
  13  -1  -3   43.60   19.00
 -13  -1   3   51.89   24.70
  13   1  -3   21.30   18.60
 -13   1   3   60.99   24.60
  12  -1  -3    1.90   15.90
 -12  -1   3   19.40   20.70
 -12   1   3   10.50   20.00
  12   1  -3   20.80   17.60
  11  -1  -3   88.69   18.30
 -11  -1   3   70.39   21.80
  11   1  -3   51.59   16.80
 -11   1   3   38.60   19.70
  10  -1  -3  271.67   24.30
 -10  -1   3  209.58   27.00
  10   1  -3  256.87   15.60
  10   1  -3  301.07   24.30
 -10   1   3  283.17   29.70
   9  -1  -3  177.08   18.10
   9  -1  -3  202.48   11.50
  -9  -1   3  190.18   23.30
   9   1  -3  179.78   19.00
   9   1  -3  155.68   12.60
  -9   1   3  188.08   23.70
   8  -1  -3    4.80    9.90
   8  -1  -3   -6.80    5.70
  -8  -1   3   -8.50   12.70
   8   1  -3   20.80   10.30
  -8   1   3   16.80   12.90
   8   1  -3   -2.30    6.10
   7  -1  -3   29.80    9.60
   7  -1  -3   28.60    6.40
   7  -1  -3   28.10    7.00
  -7  -1   3   31.10   12.60
   7   1  -3   29.00    7.40
   7   1  -3   28.20    7.70
   7   1  -3   13.80    8.90
  -7   1   3   31.30   12.70
  -6  -1   3  644.64   29.70
   6  -1  -3  662.23   24.70
   6  -1  -3  657.53   19.90
   6  -1  -3  671.13   22.20
  -6   1   3  653.13   29.40
   6   1  -3  647.94   21.00
   6   1  -3  646.64   25.10
   6   1  -3  689.63   23.50
   5  -1  -3 1001.60   25.70
   5  -1  -3 1067.19   30.60
   5  -1  -3 1050.59   30.30
  -5  -1   3 1088.29   36.30
   5   1  -3 1029.80   30.90
   5   1  -3 1047.20   31.20
   5   1  -3 1016.20   27.50
  -5   1   3 1071.19   35.30
   4  -1  -3   13.10    6.40
  -4  -1   3   12.80    5.60
  -4  -1   3   23.00    8.90
   4  -1  -3   11.60    6.30
   4  -1  -3   20.90    5.80
  -4   1   3   13.60    6.40
  -4   1   3   10.30    5.80
  -4   1   3   19.30    9.00
   4   1  -3   15.90    6.10
   4   1  -3   15.90    6.80
  -3  -1   3  109.89    8.20
  -3  -1   3   87.79    9.40
  -3   1   3   89.59    9.10
   3   1  -3  111.89    7.40
  -3   1   3   87.19    9.10
  -3   1   3   98.69    7.50
  -2  -1   3  114.19    6.90
  -2  -1   3  102.39    5.60
  -2  -1   3  129.39   10.60
  -2   1   3  116.59   10.00
  -2   1   3  110.69    7.60
  -2   1   3  114.89    6.40
  -1  -1   3  100.69    9.70
  -1   1   3   96.19    9.80
   0  -1   3  111.19   10.20
   0  -1   3  111.09    9.40
   0   1   3   93.29    6.30
   0   1   3  108.29    9.30
   0   1   3  115.59   10.60
   1  -1   3   28.40    7.60
   1  -1   3   56.49    7.30
  -1  -1  -3   28.70    5.00
  -1  -1  -3    0.40    5.20
   1  -1   3   33.60    8.20
  -1  -1  -3   35.20    7.10
  -1   1  -3    8.40    5.70
   1   1   3    6.60    5.00
   1   1   3   48.10    8.90
   1   1   3   46.10    8.40
   1   1   3   48.50    7.10
  -2  -1  -3 1778.32   46.60
   2  -1   3 1763.72   46.50
   2  -1   3 1650.93   46.70
   2  -1   3 1749.72   46.00
  -2  -1  -3 1772.42   44.70
  -2   1  -3 1761.52   45.20
  -2   1  -3 1772.62   46.10
   2   1   3 1801.82   47.00
  -2   1  -3 1840.32   48.20
   2   1   3 1797.32   46.30
   2   1   3 1872.41   46.70
  -3  -1  -3 1411.66   41.40
   3  -1   3 1350.66   40.40
  -3  -1  -3 1415.46   42.50
   3  -1   3 1401.26   38.00
   3   1   3 1337.27   38.40
   3   1   3 1328.97   40.10
   3   1   3 1443.96   43.40
  -3   1  -3 1364.66   41.70
  -3   1  -3 1413.86   42.30
  -4  -1  -3  222.48   18.50
  -4  -1  -3  190.18   17.20
   4  -1   3  197.88   12.80
   4  -1   3  188.48   16.40
   4   1   3  173.08   14.00
  -4   1  -3  211.38   18.40
   4   1   3  190.08   16.60
  -4   1  -3  192.68   17.00
  -5  -1  -3  720.03   31.60
  -5  -1  -3  736.93   32.30
   5  -1   3  761.22   31.30
   5  -1   3  747.43   24.00
  -5   1  -3  768.42   31.60
   5   1   3  695.13   25.40
   5   1   3  705.03   30.30
  -5   1  -3  727.63   32.40
  -6  -1  -3  160.58   19.50
   6  -1   3  164.58   17.70
  -6  -1  -3  210.58   19.90
   6  -1   3  194.88   12.30
   6   1   3  171.78   13.50
  -6   1  -3  179.78   18.90
  -6   1  -3  161.48   19.20
   6   1   3  214.48   19.50
   7  -1   3    4.60   11.40
  -7  -1  -3   12.90   13.00
   7  -1   3   13.50    6.00
  -7  -1  -3   -9.30   13.00
  -7   1  -3   23.20   14.20
   7   1   3   20.20   12.60
   7   1   3    6.30    7.80
  -7   1  -3    4.30   12.50
  -8  -1  -3   74.29   19.30
   8  -1   3   30.30   16.10
  -8  -1  -3   78.39   17.90
  -8   1  -3   57.69   17.10
   8   1   3   77.29   18.20
  -8   1  -3   96.09   19.80
  -9  -1  -3   14.50   17.00
  -9  -1  -3   24.70   16.10
   9  -1   3   -2.80   15.60
   9   1   3    4.80   15.40
  -9   1  -3   -2.80   14.30
  -9   1  -3    3.90   17.20
  10  -1   3  -17.30   16.60
 -10  -1  -3   -8.40   16.90
 -10   1  -3   15.50   17.90
 -10   1  -3   -2.50   16.90
  10   1   3    9.40   18.40
 -11  -1  -3   10.90   20.50
  11  -1   3   -1.50   20.60
 -11   1  -3  -13.20   18.30
  11   1   3   -2.40   21.80
 -11   1  -3   36.70   19.50
  12  -1   3    9.60   24.30
 -12  -1  -3   24.40   21.90
  12   1   3   -9.20   22.40
 -12   1  -3  -13.70   20.70
  14  -2  -3  -16.50   18.80
 -14  -2   3   32.60   25.30
 -14   2   3   11.10   23.10
  14   2  -3   27.90   21.00
 -13  -2   3   -5.90   20.50
  13  -2  -3    1.50   17.30
 -13   2   3   -0.10   21.00
  13   2  -3  -13.10   17.40
  12  -2  -3   -6.30   16.10
 -12  -2   3   87.09   25.30
  12   2  -3   54.69   19.10
 -12   2   3   57.09   23.20
 -11  -2   3   28.80   20.80
  11  -2  -3   -6.70   14.30
  11   2  -3  -22.50   13.70
 -11   2   3   15.90   19.20
  10  -2  -3   67.39   16.20
 -10  -2   3  120.09   22.40
  10   2  -3   96.99   11.60
 -10   2   3   94.49   21.80
  10   2  -3   76.49   16.40
  -9  -2   3   46.40   17.80
   9  -2  -3   45.40   13.60
   9   2  -3   40.30   13.10
   9   2  -3   41.60    8.90
  -9   2   3   34.20   16.40
  -8  -2   3  453.45   30.00
   8  -2  -3  435.26   24.00
   8   2  -3  414.76   19.70
  -8   2   3  423.56   18.90
   8   2  -3  458.25   24.20
  -8   2   3  466.85   28.70
   7  -2  -3   57.39    7.50
   7  -2  -3   58.79   10.80
  -7  -2   3   41.90   13.40
   7  -2  -3   65.39    8.00
   7   2  -3   58.89   12.80
  -7   2   3   59.39    8.10
   7   2  -3   59.69   11.00
  -7   2   3   49.00   14.00
   7   2  -3   50.99    9.30
   6  -2  -3 1641.64   42.90
  -6  -2   3 1657.73   51.49
   6  -2  -3 1751.32   46.40
   6  -2  -3 1633.04   40.90
  -6   2   3 1633.14   41.20
   6   2  -3 1741.53   47.00
  -6   2   3 1742.93   51.39
   6   2  -3 1668.03   45.80
   6   2  -3 1573.44   42.90
   5  -2  -3  297.77   15.40
   5  -2  -3  282.07   10.50
   5  -2  -3  276.07   14.40
  -5  -2   3  297.67   20.20
   5   2  -3  319.97   16.20
  -5   2   3  300.67   14.10
  -5   2   3  267.97   18.90
  -5   2   3  279.47   10.80
   5   2  -3  281.47   16.00
   4  -2  -3  982.40   27.00
   4  -2  -3 1001.10   30.20
   4  -2  -3  989.00   29.10
  -4  -2   3 1010.80   28.80
  -4   2   3  997.00   28.30
  -4   2   3  980.60   31.10
  -4   2   3  978.50   29.00
   4   2  -3  977.30   27.90
   4   2  -3  969.80   30.30
  -3  -2   3  120.59    8.80
   3  -2  -3   84.19    8.50
   3   2  -3   98.39    7.90
  -3   2   3   97.69    9.50
  -3   2   3   97.59    9.70
   3   2  -3  111.89    7.80
  -3   2   3  106.49    8.20
  -2  -2   3  169.28    8.20
   0  -2   3 1378.86   37.90
   0  -2   3 1397.76   37.30
   0  -2  -3 1392.76   32.00
   0  -2   3 1349.07   34.20
   0   2   3 1365.06   32.80
   0   2   3 1386.96   38.40
   0   2  -3 1396.46   33.20
   0   2   3 1418.46   36.90
   0   2   3 1369.16   32.00
   1  -2   3 2939.41   74.79
   1  -2   3 3007.20   71.89
   1  -2   3 3078.49   70.59
  -1  -2  -3 2794.02   67.99
  -1  -2  -3 3002.90   69.09
   1   2   3 3057.59   69.59
   1   2   3 2993.60   72.69
   1   2   3 2924.01   68.79
   1   2   3 3036.00   72.79
  -2  -2  -3 3384.66   79.99
   2  -2   3 3315.67   80.49
   2  -2   3 2855.61   80.39
   2  -2   3 3461.05   80.09
  -2  -2  -3 3306.17   78.49
   2   2   3 3476.05   79.99
  -2   2  -3 3451.85   80.19
   2   2   3 3473.65   81.49
   2   2   3 3505.65   80.39
  -3  -2  -3   13.30    8.90
   3  -2   3   16.40    6.50
   3  -2   3    1.00    7.50
  -3  -2  -3    6.80    8.20
   3   2   3    6.20    7.00
  -3   2  -3   -1.00    8.00
  -3   2  -3   25.90    9.90
   3   2   3   14.90    7.70
   3   2   3   -5.10    7.30
  -3   2  -3   11.60    6.70
  -4  -2  -3 1431.06   43.60
   4  -2   3 1413.36   37.90
   4  -2   3 1329.77   42.70
  -4  -2  -3 1415.66   44.50
   4   2   3 1335.17   39.70
   4   2   3 1378.36   42.90
  -4   2  -3 1427.26   45.40
  -4   2  -3 1379.66   44.10
  -5  -2  -3    6.10   10.80
   5  -2   3   12.90   10.00
  -5  -2  -3   15.10   10.10
   5  -2   3   29.00    6.60
  -5   2  -3   42.20   13.50
  -5   2  -3   26.80   11.10
   5   2   3   29.40    8.50
   5   2   3   22.80   10.60
   6  -2   3   27.00    6.40
  -6  -2  -3   36.60   12.10
  -6  -2  -3   24.60   13.30
   6  -2   3   21.40   11.10
  -6   2  -3   33.80   12.00
   6   2   3   25.70    8.10
   6   2   3   26.10   12.00
  -6   2  -3   17.20   13.40
   7  -2   3   19.20    5.40
  -7  -2  -3   24.60   13.60
  -7  -2  -3   11.30   12.30
   7  -2   3   29.50   12.90
  -7   2  -3   18.60   14.50
  -7   2  -3   12.80   12.20
   7   2   3   22.80    8.60
   7   2   3    9.00   12.20
   8  -2   3  170.48   22.80
  -8  -2  -3  209.48   23.20
  -8  -2  -3  160.38   22.50
  -8   2  -3  190.38   25.20
   8   2   3  201.88   23.20
  -8   2  -3  160.88   21.60
   9  -2   3   37.70   17.90
  -9  -2  -3   22.40   17.00
  -9   2  -3    7.00   15.40
   9   2   3  -13.40   15.20
  -9   2  -3   17.80   17.40
 -10  -2  -3  194.48   28.30
  10  -2   3  146.59   25.10
  10   2   3  239.38   28.90
 -10   2  -3  203.28   29.30
 -10   2  -3  167.58   25.10
 -11  -2  -3  -31.60   16.80
  11  -2   3  -10.10   21.00
 -11   2  -3   20.40   20.50
  11   2   3  -25.30   20.30
 -11   2  -3   16.40   18.00
  12  -2   3  196.78   31.80
 -12  -2  -3  115.49   27.70
 -12   2  -3  149.49   27.50
 -12   2  -3  159.28   30.40
  12   2   3  148.39   31.30
  14  -3  -3  -18.40   19.40
 -14  -3   3  -14.00   21.30
  14   3  -3  -31.70   18.50
 -14   3   3   18.50   22.90
 -13  -3   3   14.50   20.80
  13  -3  -3    3.80   18.00
 -13   3   3    5.00   22.40
  13   3  -3    9.40   18.70
  12  -3  -3  -10.90   16.80
 -12  -3   3  -35.20   16.30
  12   3  -3   -5.50   16.00
 -12   3   3   12.00   19.40
 -11  -3   3   75.89   22.40
  11  -3  -3   80.79   18.80
  11   3  -3   54.19   18.10
 -11   3   3   87.49   24.50
  10  -3  -3  226.58   22.50
 -10  -3   3  265.57   28.90
  10   3  -3  209.78   22.30
  10   3  -3  241.18   18.20
 -10   3   3  213.38   26.70
 -10   3   3  194.78   16.90
  -9  -3   3    6.10   15.40
   9  -3  -3    4.20   11.20
  -9   3   3   17.90   15.30
  -9   3   3    4.60    8.20
   9   3  -3   13.30    8.40
   9   3  -3    4.80   11.50
  -8  -3   3  104.69   18.80
   8  -3  -3  113.59   14.80
   8   3  -3   96.29   11.70
  -8   3   3  139.29   20.50
  -8   3   3   97.09   10.60
   8   3  -3   96.69   14.70
   7  -3  -3  308.17   14.10
  -7  -3   3  293.27   22.90
   7  -3  -3  272.87   19.30
  -7   3   3  281.17   14.20
  -7   3   3  297.17   22.20
   7   3  -3  278.97   19.30
  -6  -3   3  546.05   27.60
   6  -3  -3  544.15   17.60
   6  -3  -3  548.45   22.80
   6   3  -3  534.85   23.20
  -6   3   3  531.95   18.10
   6   3  -3  534.45   19.90
  -6   3   3  572.84   19.10
  -6   3   3  543.75   26.10
  -5  -3   3 1215.88   40.50
   5  -3  -3 1214.58   34.60
   5  -3  -3 1212.98   30.20
  -5   3   3 1161.58   30.50
   5   3  -3 1279.67   35.90
  -5   3   3 1260.37   33.90
  -5   3   3 1202.78   38.80
   4  -3  -3  174.38   12.50
  -4  -3   3  182.78   12.30
   4  -3  -3  162.58   11.30
  -4   3   3  162.78   11.80
   4   3  -3  184.18   12.90
  -4   3   3  194.68   12.30
  -4   3   3  166.78    7.90
  -4   3   3  166.68   13.70
  -3  -3   3  208.78   11.30
   3  -3  -3  219.78   11.80
  -3   3   3  203.78   13.30
  -3   3   3  188.38   10.30
  -3   3   3  175.28    8.10
   3   3  -3  179.88   11.50
   3   3  -3  216.28   11.20
  -3   3   3  201.98   13.00
  -2  -3   3  965.70   26.50
   2   3  -3  929.51   24.70
  -2   3   3  996.80   29.50
  -2   3   3  955.20   24.70
  -1  -3   3    4.30    4.70
  -1  -3   3   -3.40    3.50
  -1  -3   3    1.60    5.30
   1   3  -3    3.00    3.70
  -1   3   3    5.00    6.70
   1   3  -3   -2.00    4.60
   1   3  -3    6.80    4.40
   1   3  -3    2.80    4.60
   0  -3  -3 1703.63   39.10
   1  -3   3   35.40    7.80
  -1  -3  -3   29.20    5.50
  -1  -3  -3   39.50    6.80
   1  -3   3   27.40    7.40
   1   3   3   40.90    6.10
  -1   3  -3    2.60    5.00
  -1   3  -3    3.70    5.70
   1   3   3   31.80    7.00
  -1   3  -3   35.80    7.10
   2  -3   3  581.24   21.20
   2  -3   3  600.64   22.80
  -2  -3  -3  592.24   21.60
   2  -3   3  595.84   25.20
  -2   3  -3  621.64   21.70
   2   3   3  615.64   21.00
   2   3   3  594.94   22.10
  -3  -3  -3    9.60    8.20
  -3  -3  -3    0.70    8.00
   3  -3   3   17.30    8.50
   3  -3   3   12.70    6.20
   3   3   3   11.70    7.30
  -3   3  -3    1.50    8.00
  -3   3  -3   -5.60    6.20
   3   3   3    5.00    8.10
   4  -3   3 1547.05   40.20
  -4  -3  -3 1468.75   46.90
  -4  -3  -3 1450.25   45.30
   4  -3   3 1533.65   46.30
  -4   3  -3 1511.05   40.30
   4   3   3 1464.15   45.50
  -4   3  -3 1510.05   48.20
  -4   3  -3 1552.14   47.50
  -5  -3  -3  259.47   21.30
   5  -3   3  271.17   13.00
   5  -3   3  235.58   19.60
  -5  -3  -3  262.27   20.70
  -5   3  -3  243.68   19.70
   5   3   3  273.67   20.50
  -5   3  -3  257.17   21.70
  -6  -3  -3  225.98   22.60
   6  -3   3  241.78   20.50
  -6   3  -3  249.58   23.50
   6   3   3  227.68   21.00
  -6   3  -3  206.78   19.70
  -7  -3  -3   31.20   14.80
   7  -3   3   27.40   13.40
   7   3   3   57.49   15.70
  -7   3  -3   57.79   16.70
  -7   3  -3   67.19   16.10
  -8  -3  -3   46.30   17.10
   8  -3   3   60.19   17.60
  -8   3  -3   72.49   19.00
   8   3   3   59.19   16.50
  -8   3  -3   48.70   15.60
   9  -3   3   -7.40   15.90
  -9  -3  -3    5.20   15.30
  -9   3  -3   26.70   16.40
   9   3   3   14.10   16.10
  -9   3  -3  -20.30   16.20
 -10  -3  -3  -23.10   16.70
  10  -3   3   26.20   20.30
  10   3   3  -17.60   17.70
 -10   3  -3    3.50   18.70
 -10   3  -3   26.60   17.30
  11  -3   3  -22.50   20.60
 -11  -3  -3    4.10   19.60
 -11   3  -3   46.60   22.00
  11   3   3   21.90   22.10
 -11   3  -3   15.90   19.20
  12  -3   3   18.10   23.70
 -12  -3  -3    7.40   20.60
  12   3   3   14.20   25.30
 -12   3  -3   36.60   24.00
 -12   3  -3   29.90   22.20
  14  -4  -3    5.40   19.40
 -14  -4   3    2.00   21.60
 -14   4   3  -11.30   21.50
  14   4  -3   -9.90   20.00
 -13  -4   3   52.79   23.70
  13  -4  -3   40.60   20.10
 -13   4   3  110.99   28.70
  13   4  -3   54.79   21.80
 -12  -4   3    8.90   20.70
  12  -4  -3   15.60   17.30
  12   4  -3    2.20   17.60
 -12   4   3   27.20   21.70
 -11  -4   3  330.77   33.90
  11  -4  -3  423.06   32.10
  11   4  -3  437.26   32.60
  11   4  -3  423.26   25.50
 -11   4   3  422.36   24.90
 -11   4   3  385.26   36.90
 -10  -4   3   56.99   20.40
  10  -4  -3  100.09   18.10
 -10   4   3   71.19   12.90
  10   4  -3   93.39   18.10
  10   4  -3   88.19   13.20
 -10   4   3   93.19   21.50
   9  -4  -3   71.59   14.90
  -9  -4   3   48.60   17.80
  -9   4   3   68.69   18.10
  -9   4   3   75.29   11.40
   9   4  -3   74.69   14.80
   8  -4  -3   10.90   10.10
  -8  -4   3    3.60   12.90
   8   4  -3    5.50   10.30
  -8   4   3   -9.20    6.70
  -8   4   3   -5.30   12.70
   7  -4  -3   96.29    8.90
   7  -4  -3   94.49   12.70
  -7  -4   3   87.79   15.80
   7   4  -3  104.39   13.30
  -7   4   3   85.39    9.50
  -7   4   3  117.39   17.40
   6  -4  -3   89.59   11.20
  -6  -4   3   69.59   13.80
   6  -4  -3   71.49    7.30
  -6   4   3   75.69   14.20
  -6   4   3   62.29    7.80
  -6   4   3   61.79    7.80
   6   4  -3   77.29   11.30
   5  -4  -3 2862.81   70.49
   5  -4  -3 2867.61   67.09
  -5   4   3 2927.91   67.39
   5   4  -3 2840.82   71.69
  -5   4   3 2967.80   70.09
  -5   4   3 2949.80   75.39
   4  -4  -3  193.58   13.60
  -4   4   3  182.88   12.90
   4   4  -3  157.88   12.00
  -4   4   3  194.88    9.30
  -4   4   3  198.38   12.80
  -4   4   3  168.28   14.10
  -3  -4   3 7178.48  162.08
   3  -4  -3 7193.48  161.88
  -3   4   3 7213.78  162.08
  -3   4   3 7390.96  163.98
   3   4  -3 7195.18  161.28
  -3   4   3 7335.97  160.98
  -2  -4   3 2079.39   50.39
  -1  -4   3 6754.02  152.68
  -1   4   3 6843.82  149.19
   1   4  -3 6757.62  149.99
  -1  -4  -3    6.40    5.80
  -1  -4  -3    1.60    4.80
   1  -4   3    6.00    7.10
  -1   4  -3    9.80    6.40
  -1   4  -3    3.00    6.40
  -1   4  -3    0.40    5.50
  -1   4  -3    0.30    6.50
   1   4   3    0.90    6.10
   2  -4   3  253.77   16.70
  -2  -4  -3  268.47   14.50
   2   4   3  257.07   15.70
  -2   4  -3  236.98   14.70
  -2   4  -3  259.57   16.70
   3  -4   3  932.81   32.80
  -3  -4  -3  929.81   31.30
   3   4   3  937.51   31.60
  -3   4  -3  980.80   29.40
  -3   4  -3  969.10   33.70
   4  -4   3  251.57   19.50
  -4  -4  -3  263.17   18.50
  -4   4  -3  272.97   14.50
   4   4   3  271.37   19.60
  -4   4  -3  248.78   19.10
  -5  -4  -3  297.97   21.30
   5  -4   3  301.47   21.80
   5   4   3  314.47   22.30
  -5   4  -3  300.57   14.80
  -5   4  -3  294.97   23.10
  -5   4  -3  285.57   21.90
   6  -4   3   26.70   11.50
  -6  -4  -3   44.60   14.00
   6   4   3   26.00   12.70
  -6   4  -3   53.49   13.40
  -6   4  -3   36.30   14.00
   7  -4   3  500.35   31.30
  -7  -4  -3  479.85   30.40
  -7   4  -3  473.75   32.60
   7   4   3  522.35   30.90
  -7   4  -3  525.45   31.60
  -8  -4  -3  -14.20   13.20
   8  -4   3   -6.30   14.20
  -8   4  -3   -2.60   13.70
   8   4   3   -4.90   13.60
  -8   4  -3   13.90   16.20
   9  -4   3   24.00   16.90
  -9  -4  -3   -3.10   15.90
  -9   4  -3  -10.10   15.70
  -9   4  -3    3.60   14.80
   9   4   3    3.40   15.20
  10  -4   3    1.30   19.80
 -10  -4  -3  -10.70   16.30
 -10   4  -3  -16.50   17.20
  10   4   3   12.40   19.40
 -10   4  -3   14.90   17.50
  11  -4   3   57.29   23.70
 -11  -4  -3   40.10   22.00
 -11   4  -3    5.40   20.90
  11   4   3   51.29   23.30
 -11   4  -3   43.20   21.30
 -12  -4  -3   -3.30   19.60
  12  -4   3   16.90   23.70
  12   4   3   31.60   24.40
 -12   4  -3   30.70   21.80
 -12   4  -3   -9.90   20.70
  14  -5  -3    6.40   19.80
 -14  -5   3    4.10   23.30
  14   5  -3   10.60   20.00
 -14   5   3  -33.60   20.70
  13  -5  -3   21.80   19.30
 -13  -5   3   -1.00   20.60
  13   5  -3   -7.40   18.80
 -13   5   3   14.40   23.00
 -12  -5   3   22.30   21.80
  12  -5  -3   -9.90   16.60
 -12   5   3  -17.00   18.40
  12   5  -3   -3.00   17.40
 -11  -5   3   22.60   20.20
  11  -5  -3   24.30   16.20
 -11   5   3   22.00   12.00
  11   5  -3   36.50   13.00
 -11   5   3   17.70   19.90
  11   5  -3   28.50   16.50
 -10  -5   3  271.47   30.10
  10  -5  -3  224.68   23.20
  10   5  -3  227.58   22.90
 -10   5   3  248.08   29.60
 -10   5   3  249.28   19.50
  -9  -5   3   14.00   15.70
   9  -5  -3   30.80   13.00
  -9   5   3    4.60    9.10
   9   5  -3   27.70   13.40
  -9   5   3    7.50   14.80
  -8  -5   3   21.20   14.80
   8  -5  -3   -3.20   10.20
  -8   5   3   14.70    8.00
  -8   5   3  -27.40   11.90
   8   5  -3   12.70   11.50
   7  -5  -3  120.29   13.90
  -7  -5   3  134.59   19.30
   7  -5  -3  104.09    9.60
  -7   5   3  115.49   10.70
  -7   5   3  132.79   10.00
   7   5  -3  102.39   13.90
  -7   5   3  139.29   18.40
   6  -5  -3  551.74   19.00
   6  -5  -3  606.54   24.00
  -6  -5   3  534.65   28.00
  -6   5   3  557.44   27.40
   6   5  -3  564.34   24.70
  -6   5   3  570.84   20.00
  -6   5   3  530.05   19.50
   5  -5  -3 3485.85   82.39
  -5   5   3 3366.56   79.59
   5   5  -3 3375.36   83.89
  -5   5   3 3414.86   81.79
  -5   5   3 3497.25   86.89
   4  -5  -3    8.00    7.30
  -4   5   3    4.60    8.20
  -4   5   3    7.70    5.20
   4   5  -3   10.30    7.60
  -4   5   3   13.50    7.20
  -3  -5   3 1124.79   34.10
   3  -5  -3 1119.79   31.20
  -3   5   3 1088.99   30.40
   3   5  -3 1068.49   31.40
  -3   5   3 1110.59   31.50
  -2  -5   3  155.18   10.70
   2  -5  -3  140.89    9.30
   2   5  -3  138.79   10.40
  -1  -5   3   66.19    8.00
  -1  -5   3  162.48   18.60
  -1   5   3  110.99    8.30
   1   5  -3   84.09    8.10
   1   5  -3  128.59    9.80
   0  -5   3  161.58   12.30
   0  -5  -3  135.09    8.90
   0  -5   3  100.69    8.90
   0   5  -3  130.29   10.30
   0   5   3  152.88   10.30
   0   5  -3   87.49    8.70
  -1  -5  -3    4.00    5.80
  -1  -5  -3   -7.10    5.00
   1  -5   3   11.20    7.70
  -1   5  -3    9.40    7.20
  -1   5  -3   -4.80    6.30
   1   5   3   -1.70    6.30
  -1   5  -3    3.70    6.80
  -2  -5  -3  183.88   13.10
   2  -5   3  203.28   15.80
   2   5   3  209.78   15.20
  -2   5  -3  206.78   15.60
  -2   5  -3  175.28   13.80
  -2   5  -3  199.88   15.70
   3  -5   3 2032.50   56.89
  -3  -5  -3 2112.39   55.69
   3   5   3 2020.50   55.89
  -3   5  -3 2123.79   53.59
  -3   5  -3 2021.50   58.09
  -4  -5  -3  224.08   18.00
   4  -5   3  200.88   17.90
   4   5   3  146.29   15.30
  -4   5  -3  153.68   12.70
  -4   5  -3  138.79   15.90
  -5  -5  -3  555.54   27.50
   5  -5   3  578.84   28.20
   5   5   3  554.74   27.50
  -5   5  -3  510.65   27.60
  -5   5  -3  536.25   19.90
   6  -5   3  200.28   19.80
  -6  -5  -3  191.58   20.70
  -6   5  -3  206.78   21.40
   6   5   3  225.08   20.90
  -6   5  -3  204.18   21.90
   7  -5   3  100.89   17.60
  -7  -5  -3  145.29   20.10
  -7   5  -3   99.79   17.70
   7   5   3  145.69   19.90
  -7   5  -3  107.09   20.70
  -8  -5  -3   40.00   16.60
   8  -5   3   63.89   17.40
   8   5   3   31.90   15.60
  -8   5  -3   25.10   16.50
  -8   5  -3   43.40   16.10
   9  -5   3   55.19   18.50
  -9  -5  -3   -4.60   15.40
  -9   5  -3    3.40   16.20
   9   5   3   28.20   17.30
  -9   5  -3   38.80   19.80
 -10  -5  -3    4.70   18.30
  10  -5   3   -1.20   19.80
 -10   5  -3   12.10   16.90
 -10   5  -3   40.60   20.20
  10   5   3    6.40   19.20
 -11  -5  -3   -0.10   18.60
  11  -5   3  -11.30   20.50
 -11   5  -3   14.00   20.20
  11   5   3   32.50   22.90
 -11   5  -3   -3.40   20.70
  12  -5   3  -33.20   22.30
 -12  -5  -3   23.10   21.50
  12   5   3  -10.80   21.50
 -12   5  -3   -8.10   23.10
 -12   5  -3   26.20   21.00
  13  -6  -3   -2.60   17.80
 -13  -6   3  -37.10   19.70
 -13   6   3   36.10   23.70
  13   6  -3   44.00   20.90
  12  -6  -3   50.59   18.50
 -12  -6   3   26.30   22.40
 -12   6   3   18.10   21.80
  12   6  -3   37.40   18.90
  11  -6  -3    8.90   15.60
 -11  -6   3   15.00   19.10
 -11   6   3   15.10   19.90
 -11   6   3    4.00   11.70
  11   6  -3   12.30   16.60
  10  -6  -3  208.18   22.50
 -10  -6   3  156.08   25.50
 -10   6   3  199.88   17.70
  10   6  -3  226.08   23.30
 -10   6   3  220.88   27.20
   9  -6  -3   32.40   13.40
  -9  -6   3   30.80   17.30
  -9   6   3   22.60   10.10
   9   6  -3   30.00   13.60
  -9   6   3   42.50   17.90
   8  -6  -3  179.98   17.70
  -8  -6   3  294.37   27.20
   8   6  -3  219.48   20.20
  -8   6   3  200.28   15.50
  -8   6   3  253.17   24.60
   7  -6  -3  269.27   19.10
  -7  -6   3  242.08   23.50
  -7   6   3  253.87   14.90
  -7   6   3  251.17   13.10
   7   6  -3  269.97   20.50
  -7   6   3  260.97   22.50
   6  -6  -3 1548.84   41.50
   6  -6  -3 1586.94   45.40
   6   6  -3 1593.94   47.00
  -6   6   3 1589.94   49.99
  -6   6   3 1520.15   41.70
  -6   6   3 1549.34   41.90
  -5   6   3  289.87   15.70
  -5   6   3  274.87   19.60
   5   6  -3  294.37   18.60
  -5   6   3  277.47   14.10
   4  -6  -3  333.97   17.40
  -4   6   3  358.66   15.10
   4   6  -3  332.17   18.00
  -4   6   3  363.76   18.70
   3  -6  -3 2870.81   69.89
   3   6  -3 2825.62   70.19
  -3   6   3 2944.51   69.69
   2  -6  -3  102.59    8.50
  -2   6   3   70.49    8.70
   2   6  -3   95.99    9.70
   2   6  -3  112.79   11.00
   1   6  -3   71.79    9.00
  -1   6   3   93.99    9.10
   0  -6   3 1075.19   32.40
   0  -6  -3 1097.19   29.40
   0   6  -3 1084.59   32.20
   0   6   3 1072.69   30.90
   1  -6   3 2057.59   54.49
   1   6   3 2020.10   52.69
  -1   6  -3 2092.39   56.19
  -1   6  -3 2059.79   53.59
   2  -6   3 1717.33   48.10
  -2  -6  -3 1682.43   45.30
  -2   6  -3 1639.04   46.20
  -2   6  -3 1668.53   46.80
  -2   6  -3 1679.43   49.20
   2   6   3 1691.43   46.70
   3  -6   3  336.87   21.30
  -3  -6  -3  348.07   19.00
  -3   6  -3  375.96   21.70
  -3   6  -3  349.37   17.70
   3   6   3  335.37   20.10
   4  -6   3   83.89   13.50
  -4  -6  -3  112.89   14.40
   4   6   3  110.79   14.10
  -4   6  -3  117.89   11.00
  -4   6  -3  138.59   15.90
   5  -6   3  211.98   19.20
  -5  -6  -3  175.08   18.30
   5   6   3  184.08   18.20
  -5   6  -3  176.28   13.00
  -5   6  -3  171.88   18.60
  -6  -6  -3    2.40   10.90
   6  -6   3   -5.20   11.30
   6   6   3  -15.10    9.70
  -6   6  -3   -4.40    5.70
  -6   6  -3  -17.00   10.40
  -7  -6  -3   17.20   14.20
   7  -6   3   15.60   14.70
  -7   6  -3   -0.50   12.60
   7   6   3   16.80   13.90
  -8  -6  -3  174.38   24.10
   8  -6   3  201.48   24.40
  -8   6  -3  176.58   25.90
  -8   6  -3  156.28   22.20
   8   6   3  205.08   24.50
  -9  -6  -3   -3.40   15.40
   9  -6   3   10.60   16.40
  -9   6  -3   22.80   17.80
   9   6   3   -0.30   16.60
  -9   6  -3   21.30   18.50
  10  -6   3  140.19   26.40
 -10  -6  -3  117.19   24.80
  10   6   3  147.79   26.00
 -10   6  -3  128.29   23.10
 -10   6  -3   94.29   24.50
 -11  -6  -3  -16.70   19.00
  11  -6   3   20.90   22.50
 -11   6  -3  -23.50   18.10
  11   6   3  -11.10   20.10
 -11   6  -3   -7.30   20.40
  12  -6   3   90.09   28.40
 -12  -6  -3   79.29   27.10
 -12   6  -3   77.69   25.40
  12   6   3   92.39   27.90
 -13  -7   3   -4.20   20.40
  13  -7  -3  -10.90   18.30
  13   7  -3  -15.10   18.40
 -13   7   3   -8.40   19.90
 -12  -7   3   12.40   19.90
  12  -7  -3  -12.80   15.90
 -12   7   3    0.30   20.30
  12   7  -3   15.70   18.30
 -11  -7   3   31.70   20.70
  11  -7  -3   33.40   16.90
  11   7  -3   30.00   17.70
 -11   7   3   33.10   13.60
 -11   7   3   14.50   19.90
  10  -7  -3   78.09   17.80
 -10  -7   3   89.29   21.60
 -10   7   3  105.99   15.50
  10   7  -3   90.69   18.70
 -10   7   3   99.19   21.60
  -9  -7   3   40.50   17.80
   9  -7  -3   40.10   13.80
  -9   7   3   35.90   17.30
  -9   7   3   55.79   12.10
   9   7  -3   28.50   14.00
  -8  -7   3   92.29   19.70
   8  -7  -3   69.49   13.80
  -8   7   3   60.39    7.00
  -8   7   3   68.19   11.10
  -8   7   3   47.00   15.70
   8   7  -3   72.29   15.00
  -7  -7   3    6.10   13.10
   7  -7  -3   11.90    9.90
  -7   7   3   33.00    7.40
  -7   7   3   17.80   12.90
   7   7  -3    7.10   10.70
  -7   7   3   14.20    8.00
   6  -7  -3  244.98   18.00
  -6   7   3  232.08   20.80
  -6   7   3  285.57   16.00
  -6   7   3  266.77   15.10
   6   7  -3  254.67   19.40
  -5   7   3  155.48   11.90
  -5   7   3  160.38   12.90
   5   7  -3  141.89   14.10
  -5   7   3  169.78   16.10
  -4   7   3 1184.18   34.30
   4   7  -3 1231.58   37.30
   3  -7  -3  236.98   14.20
   3   7  -3  221.28   15.60
   2  -7  -3    8.90    5.80
   2   7  -3    8.10    7.70
   2   7  -3    5.60    7.40
  -2   7   3   12.10    7.10
   1   7  -3   90.79   11.20
  -1   7   3   75.09    9.20
   1   7  -3   57.09    9.10
   0   7  -3 1236.28   36.70
   0   7  -3 1297.97   39.00
   0   7   3 1227.68   35.70
   1  -7   3  388.86   19.60
  -1   7  -3  334.87   19.90
  -1   7  -3  387.46   19.60
   1   7   3  361.46   18.20
  -2  -7  -3  437.76   19.70
   2  -7   3  470.85   23.10
  -2   7  -3  440.76   22.20
  -2   7  -3  445.66   23.30
  -2   7  -3  471.25   20.80
   2   7   3  489.85   22.10
   3  -7   3  141.99   14.90
  -3  -7  -3  129.99   13.80
   3   7   3  121.59   13.80
  -3   7  -3  103.19   14.20
  -3   7  -3  114.89   13.80
  -3   7  -3  153.68   12.70
  -4  -7  -3  610.04   27.40
   4  -7   3  640.34   29.30
  -4   7  -3  566.74   28.50
  -4   7  -3  628.54   23.70
   4   7   3  628.54   28.10
   5  -7   3   96.09   15.40
  -5  -7  -3  115.49   16.70
   5   7   3  111.19   15.40
  -5   7  -3  108.29   16.10
  -5   7  -3  125.29   11.30
  -6  -7  -3   30.20   13.50
   6  -7   3   71.69   15.70
  -6   7  -3   17.10   12.70
   6   7   3   49.00   14.00
  -6   7  -3   39.90    7.70
   7  -7   3   68.79   17.10
  -7  -7  -3   58.99   16.40
   7   7   3   79.89   17.10
  -7   7  -3   57.29   16.10
   8  -7   3  124.69   21.60
  -8  -7  -3  107.29   21.10
  -8   7  -3  128.09   21.20
   8   7   3  138.29   22.80
   9  -7   3  -23.10   16.90
  -9  -7  -3    2.10   16.10
  -9   7  -3    8.90   17.00
   9   7   3    9.90   16.50
  10  -7   3   30.70   21.10
 -10  -7  -3  -12.90   17.10
  10   7   3   -5.70   19.10
 -10   7  -3   -0.70   16.80
  11  -7   3    9.20   23.70
 -11  -7  -3   38.10   21.90
  11   7   3   50.49   24.60
 -11   7  -3   -5.90   18.30
 -13  -8   3  127.89   28.80
  13  -8  -3   96.59   23.20
 -13   8   3  143.79   29.70
  13   8  -3  124.09   25.70
  12  -8  -3  -17.80   16.00
 -12  -8   3   38.20   22.00
  12   8  -3    2.20   17.60
 -12   8   3   -7.10   19.40
  11  -8  -3  393.66   30.60
 -11  -8   3  354.86   37.00
 -11   8   3  355.56   35.50
  11   8  -3  345.37   31.20
 -11   8   3  309.47   24.50
  10  -8  -3  118.19   19.60
 -10  -8   3  133.59   24.30
  10   8  -3   82.29   19.00
 -10   8   3  135.69   24.30
 -10   8   3  125.19   16.60
  -9  -8   3  199.88   26.30
   9  -8  -3  113.59   17.30
  -9   8   3  134.29   15.20
   9   8  -3  121.59   18.70
  -9   8   3  143.79   22.00
   8  -8  -3    6.30   11.30
  -8  -8   3   -5.90   13.80
  -8   8   3   16.70   14.50
  -8   8   3   11.10    6.10
   8   8  -3   -1.80   11.90
  -8   8   3   -0.20    8.40
   7  -8  -3  112.89   14.60
  -7   8   3  107.19   12.60
  -7   8   3  122.19   11.20
  -7   8   3  131.99   18.30
   7   8  -3  115.99   16.40
  -6   8   3   76.69   10.20
   6   8  -3   87.49   13.30
  -6   8   3   92.79   15.90
  -6   8   3  121.99   12.30
  -5   8   3  564.44   22.70
   5   8  -3  634.14   26.60
  -4   8   3 1466.55   41.30
   4   8  -3 1474.25   43.70
   3  -8  -3 3156.48   77.19
   3   8  -3 3125.49   78.29
   2   8  -3 5307.07  125.39
   2   8  -3 5159.48  122.79
  -2   8   3 5329.77  122.49
   1   8  -3 2132.49   56.09
  -1   8   3 2058.79   55.09
   1   8  -3 2216.78   58.89
   0   8   3   37.60    9.00
   0   8  -3   49.70   10.00
   0   8  -3   38.40    9.60
   1  -8   3  335.47   19.70
  -1   8  -3  302.57   19.20
   1   8   3  347.97   18.90
  -1   8  -3  375.96   20.90
   2  -8   3   45.80   10.50
  -2   8  -3   48.50   11.60
   2   8   3   26.00    9.40
  -2   8  -3   31.90    9.90
   3  -8   3  578.94   27.20
  -3  -8  -3  572.14   24.50
   3   8   3  563.94   26.40
  -3   8  -3  532.45   23.00
  -3   8  -3  575.54   26.40
  -3   8  -3  546.85   27.10
   4  -8   3  664.03   31.30
  -4  -8  -3  714.23   29.70
  -4   8  -3  666.43   31.20
   4   8   3  683.33   30.00
  -4   8  -3  688.53   25.70
  -5  -8  -3  284.97   21.90
   5  -8   3  287.97   23.50
  -5   8  -3  294.97   17.10
   5   8   3  315.47   24.30
  -5   8  -3  332.07   25.50
  -6  -8  -3  129.09   18.00
   6  -8   3   85.29   16.70
  -6   8  -3  119.29   10.50
   6   8   3  112.79   18.10
  -6   8  -3  130.99   18.80
   7  -8   3  189.28   23.70
  -7  -8  -3  279.37   26.40
   7   8   3  233.98   24.60
  -7   8  -3  259.37   25.10
   8  -8   3    6.80   15.70
  -8  -8  -3   10.00   15.20
   8   8   3  -25.20   14.00
  -8   8  -3   17.40   15.90
  -9  -8  -3   23.50   17.00
   9  -8   3   -1.70   17.90
   9   8   3   23.00   18.10
  -9   8  -3    7.30   17.00
 -10  -8  -3   77.79   22.30
  10  -8   3   47.80   23.30
 -10   8  -3   53.59   21.20
  10   8   3   83.09   23.50
 -11  -8  -3   18.70   20.90
  11  -8   3   39.30   23.80
  11   8   3   -8.10   21.50
 -11   8  -3   -7.00   18.90
 -13  -9   3   27.30   24.00
  13  -9  -3   22.30   18.40
  13   9  -3   16.90   20.00
 -13   9   3  -14.40   20.70
 -12  -9   3  -24.80   18.40
  12  -9  -3    1.80   16.50
 -12   9   3    1.80   20.40
  12   9  -3  -21.20   17.50
 -11  -9   3   28.90   20.00
  11  -9  -3    4.20   15.80
 -11   9   3   48.80   20.70
 -11   9   3    5.80   16.70
  11   9  -3   -9.50   16.70
 -10  -9   3   10.50   18.20
  10  -9  -3   -1.70   14.10
 -10   9   3  -13.80   16.30
  10   9  -3   20.10   16.50
 -10   9   3    2.10   11.50
   9  -9  -3  100.49   17.40
  -9  -9   3   89.59   22.10
  -9   9   3   72.09   13.30
  -9   9   3   88.99   21.10
   9   9  -3  109.69   18.60
   8  -9  -3   64.59   14.40
  -8  -9   3   63.29   18.10
  -8   9   3   67.59    9.30
  -8   9   3   57.49   11.80
   8   9  -3   78.39   16.30
  -8   9   3   66.29   17.70
   7   9  -3   15.50   12.10
  -7   9   3    5.40    8.90
  -7   9   3   10.20    7.40
  -6   9   3  389.66   20.30
   6   9  -3  389.56   23.80
   5   9  -3  663.63   28.90
  -5   9   3  702.53   26.00
  -4   9   3  323.67   17.70
   4   9  -3  362.16   21.00
  -3   9   3  313.77   18.80
   3   9  -3  312.37   18.90
   2   9  -3    1.10    8.30
   2   9  -3   -3.40    8.30
  -2   9   3   20.80    8.80
  -1   9   3  342.07   19.00
   1   9  -3  329.47   19.30
   1   9  -3  347.57   20.50
   0   9  -3  241.88   18.80
   0   9  -3  227.78   17.80
   0   9   3  287.77   17.70
  -1   9  -3   13.80    9.70
  -1   9  -3   17.30    9.60
   1   9   3   28.30    9.20
   2  -9   3  594.84   27.60
  -2   9  -3  656.43   27.70
   2   9   3  641.04   27.10
  -2   9  -3  639.44   28.90
  -3  -9  -3 2062.09   58.39
   3  -9   3 2033.80   60.29
  -3   9  -3 2096.29   59.49
  -3   9  -3 2022.20   61.39
   3   9   3 2134.89   59.39
  -4  -9  -3  -13.30    8.90
   4  -9   3    0.40   10.20
  -4   9  -3   18.10    8.30
  -4   9  -3   -7.20   10.70
   4   9   3   -9.10    9.40
  -4   9  -3   -3.00   11.10
  -5  -9  -3  402.56   25.00
   5  -9   3  382.56   27.30
   5   9   3  405.16   27.00
  -5   9  -3  397.26   20.20
  -5   9  -3  379.46   26.40
   6  -9   3   76.79   17.30
  -6  -9  -3  130.19   18.70
  -6   9  -3   98.99   17.50
   6   9   3   95.89   17.10
  -6   9  -3   62.39    9.70
   7  -9   3   33.00   16.80
  -7  -9  -3   45.60   15.60
   7   9   3   27.40   15.10
  -7   9  -3   49.90   16.90
  -7   9  -3   63.59    9.50
  -8  -9  -3   -6.70   15.00
   8  -9   3   11.50   17.00
  -8   9  -3   13.60   16.80
   8   9   3   14.90   16.80
  -9  -9  -3   13.40   16.90
   9  -9   3  -18.50   17.70
  -9   9  -3   -1.60   16.90
   9   9   3   -8.60   16.40
 -10  -9  -3   40.50   19.80
  10  -9   3   16.60   21.00
 -10   9  -3   -4.90   18.10
  10   9   3   58.79   22.40
 -11  -9  -3    4.30   19.50
  11  -9   3  -13.20   22.70
  11   9   3   40.10   24.00
 -11   9  -3   10.10   20.70
  13 -10  -3    6.20   19.40
 -13 -10   3   22.20   22.80
  13  10  -3    3.50   20.60
 -13  10   3   10.90   23.00
 -12 -10   3  -11.90   20.60
  12 -10  -3    5.40   17.60
 -12  10   3  -19.40   19.20
  12  10  -3    5.80   19.00
 -11 -10   3   23.60   20.40
  11 -10  -3   10.40   16.40
 -11  10   3  -10.60   19.50
  11  10  -3   45.10   19.80
 -10 -10   3   59.79   21.40
  10 -10  -3   83.39   18.30
 -10  10   3   99.49   16.40
  10  10  -3   96.39   20.30
 -10  10   3   93.79   22.80
  -9 -10   3    0.70   16.90
   9 -10  -3   -5.20   12.90
   9  10  -3  -11.50   13.90
  -9  10   3    3.50   10.50
  -8 -10   3   26.00   17.20
   8  10  -3   52.19   15.50
  -8  10   3   16.40   10.50
  -7  10   3  372.96   19.30
  -7  10   3  396.56   22.40
   7  10  -3  393.26   26.80
  -6  10   3  422.86   22.30
   6  10  -3  417.36   25.80
   5  10  -3  220.68   18.90
  -5  10   3  223.18   16.80
  -4  10   3    2.20    7.10
  -4  10   3    3.90    9.40
   4  10  -3   -4.30    9.40
   3  10  -3   53.59   12.30
  -3  10   3   62.89   11.00
   3  10  -3   51.59   11.10
  -2  10   3   19.70    9.20
   2  10  -3   18.60    9.30
   2  10  -3   14.80    9.40
   1  10  -3  444.96   23.60
  -1  10   3  449.95   22.20
   1  10  -3  437.36   22.40
   0  10   3 3279.37   82.79
   0  10  -3 3343.07   83.79
   0  10  -3 3218.38   86.19
  -1  10  -3  482.75   25.70
   1  10   3  450.35   22.70
  -1  10  -3  537.15   24.70
   2 -10   3 2659.43   72.99
  -2  10  -3 2718.23   74.89
   2  10   3 2724.33   71.89
  -2  10  -3 2598.74   71.89
   3 -10   3  565.04   28.60
   3  10   3  563.94   27.30
  -3  10  -3  592.34   29.40
  -3  10  -3  542.45   28.20
  -4 -10  -3  223.68   20.20
   4 -10   3  205.28   19.70
  -4  10  -3  217.68   21.20
  -4  10  -3  228.18   17.30
   4  10   3  239.48   21.10
  -4  10  -3  225.38   20.40
  -5 -10  -3  186.58   20.90
   5 -10   3  129.69   18.30
  -5  10  -3  150.88   19.60
   5  10   3  181.18   20.80
  -5  10  -3  205.28   21.20
  -5  10  -3  189.48   15.30
   6 -10   3    9.60   14.30
  -6 -10  -3   11.70   13.10
  -6  10  -3   13.10    8.30
  -6  10  -3    6.80   12.70
   6  10   3   13.70   13.20
  -7 -10  -3   60.09   17.40
   7 -10   3   83.69   19.30
  -7  10  -3   61.19   17.20
   7  10   3   83.59   19.20
   8 -10   3  112.89   23.00
  -8 -10  -3  145.59   23.00
  -8  10  -3  125.09   22.10
   8  10   3   90.19   21.30
  -9 -10  -3   52.69   19.60
   9 -10   3   31.70   20.60
   9  10   3   28.60   20.00
  -9  10  -3   83.09   22.20
  10 -10   3   64.89   25.30
 -10 -10  -3   83.09   23.30
  10  10   3   67.99   23.60
 -10  10  -3   63.19   22.90
 -11 -10  -3   22.60   19.50
  11 -10   3   51.19   25.50
  11  10   3   72.79   26.50
 -11  10  -3   18.90   21.50
  12 -11  -3    1.30   17.80
 -12 -11   3   26.60   22.60
  12  11  -3   36.70   20.50
  11 -11  -3    1.80   16.80
 -11 -11   3   39.30   20.90
  11  11  -3   14.60   19.50
 -10 -11   3  191.48   29.10
  10 -11  -3  159.48   22.10
 -10  11   3  154.68   19.10
  10  11  -3  178.68   24.30
  -9 -11   3  240.68   28.60
   9  11  -3  301.37   27.70
  -9  11   3  254.77   21.50
   8  11  -3  114.09   19.00
  -8  11   3   94.89   14.70
  -7  11   3  169.38   16.80
   7  11  -3  150.78   19.20
   6  11  -3   46.40   13.10
  -6  11   3   72.09   12.20
   5  11  -3  223.78   19.70
  -5  11   3  192.38   17.10
   4  11  -3   62.69   12.40
  -4  11   3   47.60   10.90
  -4  11   3   42.00   11.60
  -3  11   3   45.20   11.40
   3  11  -3   55.49   11.80
   3  11  -3   50.49   12.30
  -3  11   3   69.49   11.80
  -2  11   3  365.16   21.50
   2  11  -3  355.16   22.80
   2  11  -3  369.06   21.40
   1  11  -3   26.60   10.20
  -1  11   3   51.09   10.90
   1  11  -3   39.00   10.90
   0  11  -3  298.07   21.10
   0  11   3  320.97   20.70
   0  11  -3  312.27   21.80
  -1  11  -3  180.78   18.40
  -1  11  -3  136.49   15.50
   1  11   3  169.88   16.50
  -2  11  -3  276.77   21.10
   2  11   3  276.77   20.40
  -2  11  -3  289.47   22.80
   3 -11   3   24.70   11.50
   3  11   3    7.00   10.30
  -3  11  -3    2.90   11.50
  -3  11  -3  -14.20   10.70
   4 -11   3 1349.77   48.60
  -4 -11  -3 1366.66   46.50
  -4  11  -3 1335.17   49.10
  -4  11  -3 1351.56   47.40
   4  11   3 1378.86   47.50
  -5 -11  -3   12.00   12.40
   5 -11   3   51.69   14.60
   5  11   3   32.90   14.00
  -5  11  -3   63.89   15.50
  -5  11  -3   61.29   11.00
  -5  11  -3   17.50   13.40
  -6 -11  -3   17.30   13.50
   6 -11   3   24.60   15.50
  -6  11  -3    5.50   14.10
   6  11   3   24.60   14.80
  -6  11  -3   16.80   16.00
  -6  11  -3   31.70    9.50
   7 -11   3   23.70   17.70
  -7 -11  -3   29.70   16.30
  -7  11  -3   72.89   18.90
   7  11   3   46.60   17.80
   8 -11   3   22.00   18.40
  -8 -11  -3   10.40   15.00
   8  11   3   15.40   17.50
  -8  11  -3   13.20   17.60
   9 -11   3   22.50   20.50
  -9 -11  -3   18.10   17.60
   9  11   3   45.70   21.40
  -9  11  -3   -5.40   18.90
  10 -11   3   24.10   22.50
 -10 -11  -3   10.90   18.40
 -10  11  -3   -0.50   19.30
  10  11   3   28.10   21.90
 -11 -11  -3   22.80   20.70
  11 -11   3   23.80   25.00
  11  11   3   17.70   22.80
 -11  11  -3   38.70   22.80
 -12 -12   3  113.79   29.40
  12 -12  -3  114.69   22.90
  12  12  -3  129.49   26.00
 -11 -12   3  117.79   27.00
  11  12  -3  106.19   23.80
 -10 -12   3  247.08   32.30
  10  12  -3  256.67   28.00
 -10  12   3  230.88   22.20
  -9 -12   3   74.99   22.60
   9  12  -3   91.09   20.40
  -9  12   3   91.39   16.00
  -8  12   3    8.90   11.60
   8  12  -3   37.60   15.40
  -7  12   3  178.18   17.90
   7  12  -3  156.38   20.10
  -6  12   3  379.76   23.50
   6  12  -3  410.56   27.60
   5  12  -3  243.18   22.00
  -5  12   3  198.98   19.60
  -5  12   3  277.27   20.60
   4  12  -3  719.73   32.00
  -4  12   3  719.93   31.10
  -4  12   3  732.93   30.50
   3  12  -3 1132.89   42.40
  -3  12   3 1171.38   40.30
  -3  12   3 1189.18   40.80
   3  12  -3 1147.59   40.30
   2  12  -3  540.85   26.60
  -2  12   3  520.25   26.10
   2  12  -3  547.55   28.40
  -1  12   3 1176.58   39.70
   1  12  -3 1097.49   39.40
   1  12  -3 1168.48   42.10
   0  12   3   13.40   10.60
   0  12  -3   18.10   10.70
   0  12  -3   21.40   11.30
  -1  12  -3   43.20   13.00
  -1  12  -3   54.69   13.40
   1  12   3   44.40   11.40
  -2  12  -3   90.99   15.40
   2  12   3  112.99   14.90
  -2  12  -3   81.39   15.00
  -3  12  -3  326.27   25.40
  -3  12  -3  345.07   24.30
   3  12   3  335.77   25.00
   4 -12   3  125.19   17.90
  -4  12  -3  137.29   18.70
  -4  12  -3  157.58   19.70
   4  12   3  155.38   19.10
   5 -12   3  222.28   24.40
  -5 -12  -3  284.77   25.40
   5  12   3  270.07   24.70
  -5  12  -3  210.88   23.90
  -5  12  -3  240.88   19.00
  -5  12  -3  271.57   24.70
   6 -12   3  166.48   22.70
  -6 -12  -3  202.68   23.30
  -6  12  -3  230.78   24.00
  -6  12  -3  139.69   21.50
   6  12   3  195.68   23.30
  -6  12  -3  183.98   16.00
  -7 -12  -3  119.59   21.70
   7 -12   3  104.99   21.20
  -7  12  -3  114.69   21.40
   7  12   3  110.59   20.90
  -7  12  -3  101.59   20.30
   8 -12   3  138.29   25.30
  -8 -12  -3  114.89   23.30
   8  12   3  110.69   22.40
  -8  12  -3   88.69   20.60
   9 -12   3    3.70   20.30
  -9 -12  -3    8.60   17.20
   9  12   3   35.10   21.80
  -9  12  -3   16.30   19.60
 -10 -12  -3   20.70   18.90
  10 -12   3   -1.00   22.50
 -10  12  -3    6.20   18.90
  10  12   3    5.70   21.00
 -12 -13   3   14.60   23.40
  12  13  -3   28.90   21.10
 -11 -13   3   -3.10   20.30
  11  13  -3   -5.90   18.50
 -10 -13   3    7.90   20.10
 -10  13   3   10.40   14.20
  10  13  -3  -20.50   16.50
  -9 -13   3   68.29   21.30
  -9  13   3   48.10   14.30
   9  13  -3   71.29   20.10
   8  13  -3   30.50   15.90
  -8  13   3  -18.80   11.10
   7  13  -3  251.07   24.40
  -7  13   3  302.57   23.00
  -6  13   3   53.79   15.50
   6  13  -3   50.29   14.70
  -6  13   3   45.20   13.00
   5  13  -3  466.55   27.60
  -5  13   3  424.66   25.50
  -5  13   3  395.66   26.20
  -4  13   3   12.80   12.10
  -4  13   3   27.40   11.40
   4  13  -3   18.70   12.50
   3  13  -3   29.70   12.40
  -3  13   3   37.90   12.30
   3  13  -3   35.60   12.80
  -3  13   3   24.10   11.90
   2  13  -3  155.48   17.80
  -2  13   3  176.78   18.20
   2  13  -3  164.58   17.70
  -1  13   3   15.70   11.20
   1  13  -3   -0.40   10.20
   1  13  -3   25.00   11.40
   0  13   3  322.97   22.80
   0  13  -3  319.37   23.60
   0  13  -3  205.98   19.50
  -1  13  -3   18.80   12.10
  -1  13  -3   37.80   12.60
   1  13   3   34.40   11.70
   2  13   3   29.80   12.50
  -2  13  -3   13.20   12.00
  -2  13  -3   26.90   13.20
  -3  13  -3  726.23   34.60
  -3  13  -3  746.33   36.30
   3  13   3  741.43   35.10
   4 -13   3   54.29   15.60
   4  13   3   60.49   15.90
  -4  13  -3   70.09   15.80
  -4  13  -3   54.89   15.30
  -5 -13  -3  339.77   26.30
   5 -13   3  282.57   26.10
  -5  13  -3  325.47   27.80
  -5  13  -3  214.88   23.70
  -5  13  -3  258.77   20.60
   5  13   3  237.78   23.90
  -6 -13  -3    7.00   13.80
   6 -13   3   18.20   16.80
  -6  13  -3   17.20   16.40
  -6  13  -3   17.20   15.60
  -6  13  -3   11.00    9.90
   6  13   3    4.90   14.60
  -7 -13  -3    4.60   13.80
   7 -13   3    1.30   17.00
  -7  13  -3   -4.60   15.60
   7  13   3   -7.00   15.80
  -7  13  -3   14.50   16.00
   8 -13   3   34.40   19.90
  -8 -13  -3   15.80   16.20
  -8  13  -3   14.80   18.40
   8  13   3   41.50   21.00
  -8  13  -3  -21.30   15.80
  -9 -13  -3    8.50   17.20
   9 -13   3   -1.80   19.60
  -9  13  -3  -11.30   18.20
   9  13   3    1.60   20.20
  -9  13  -3   27.80   21.20
  10 -13   3    7.10   23.00
 -10 -13  -3   11.20   19.20
 -10  13  -3   17.40   20.70
  10  13   3   40.30   25.00
 -12 -14   3    0.00   22.80
  12  14  -3   34.10   22.10
 -11 -14   3    9.50   22.00
  11  14  -3   -7.30   18.80
 -10 -14   3   56.39   23.60
 -10  14   3   22.70   15.10
  10  14  -3   34.80   19.90
  -9 -14   3  128.79   26.00
   9  14  -3  110.79   22.80
  -9  14   3  161.58   20.00
  -8  14   3  157.18   19.80
   8  14  -3  203.98   25.10
   7  14  -3  397.96   30.80
  -7  14   3  324.97   28.90
  -7  14   3  331.57   25.40
  -6  14   3  306.37   24.20
  -6  14   3  282.97   24.60
   6  14  -3  290.37   25.10
  -5  14   3    1.90   10.80
  -5  14   3    2.90   12.90
   5  14  -3    6.80   13.10
  -4  14   3  115.69   17.00
   4  14  -3  101.89   16.90
  -4  14   3   86.39   15.50
   3  14  -3   71.39   14.70
   3  14  -3   73.09   15.80
  -3  14   3   81.89   15.90
  -3  14   3   83.29   15.30
   2  14  -3   42.10   12.90
   2  14  -3   30.50   12.80
  -2  14   3   43.30   13.30
  -1  14   3  570.54   29.50
   1  14  -3  553.74   30.80
   1  14  -3  514.55   28.40
   0  14   3   18.00   11.40
   0  14  -3   14.60   11.90
   0  14  -3   27.20   12.90
  -1  14  -3  258.57   24.30
  -1  14  -3  358.86   24.70
   1  14   3  349.27   24.80
  -2  14  -3  137.39   18.10
   2  14   3  166.68   19.30
  -2  14  -3  120.79   18.10
  -3  14  -3 1170.78   45.00
  -3  14  -3  999.20   44.70
   3  14   3 1112.29   43.60
  -4  14  -3   41.30   15.40
   4  14   3   89.99   16.90
  -4  14  -3   66.39   17.60
   5 -14   3   11.20   15.20
  -5 -14  -3   24.10   14.40
  -5  14  -3   21.40   15.90
  -5  14  -3   25.40   16.20
   5  14   3   30.10   15.80
   6 -14   3   46.80   18.60
  -6 -14  -3   29.90   15.60
  -6  14  -3   79.49   18.90
  -6  14  -3   40.90   11.50
   6  14   3    1.10   15.70
  -6  14  -3   36.00   17.00
   7 -14   3   17.80   19.50
  -7 -14  -3   17.80   16.60
  -7  14  -3   34.80   18.80
  -7  14  -3   29.70   18.30
   7  14   3   55.29   19.10
   8 -14   3  170.18   28.50
  -8 -14  -3  163.18   26.70
  -8  14  -3  183.68   27.20
   8  14   3  219.28   28.70
  -8  14  -3  164.48   26.20
   9 -14   3   63.39   23.80
  -9 -14  -3   70.69   22.50
  -9  14  -3   89.09   23.70
   9  14   3   30.00   23.10
  -9  14  -3   70.09   22.80
  10 -14   3   62.19   24.30
 -10 -14  -3   29.40   21.10
 -10  14  -3   77.49   25.00
  10  14   3   67.89   25.10
 -10  14  -3   22.30   22.60
 -11 -15   3   30.30   24.50
  11  15  -3   40.10   22.40
 -10 -15   3   88.69   24.60
 -10  15   3   18.90   16.50
  10  15  -3   51.39   22.00
  -9  15   3  182.48   22.30
   9  15  -3  168.18   25.10
  -8  15   3   -9.60   16.30
  -8  15   3   27.20   14.20
   8  15  -3   20.40   18.20
  -7  15   3    8.50   13.30
   7  15  -3   37.20   17.00
  -7  15   3   -2.90   15.00
  -6  15   3  200.88   21.40
  -6  15   3  171.98   21.90
   6  15  -3  173.18   22.00
  -5  15   3   13.20   14.10
  -5  15   3   19.00   13.80
   5  15  -3    5.30   14.10
  -4  15   3   83.39   15.40
  -4  15   3   57.59   15.70
   4  15  -3   91.99   17.30
   3  15  -3   50.89   15.70
  -3  15   3   51.59   14.80
   3  15  -3   39.60   14.70
  -3  15   3   68.89   14.70
   2  15  -3   33.30   13.40
  -2  15   3   28.40   13.70
   2  15  -3   30.20   13.70
   1  15  -3   96.89   16.00
  -1  15   3  127.99   17.90
   1  15  -3   98.69   16.80
   0  15  -3    2.10   12.10
   0  15   3   11.50   12.30
   0  15  -3   12.70   12.70
  -1  15  -3   22.80   13.10
   1  15   3   17.20   12.60
  -1  15  -3   27.50   13.80
  -2  15  -3   37.00   15.00
  -2  15  -3   -8.40   12.50
   2  15   3   15.40   13.20
  -3  15  -3    5.70   13.50
  -3  15  -3   26.70   15.10
   3  15   3    5.60   12.80
  -4  15  -3  110.99   19.60
  -4  15  -3   82.99   18.60
   4  15   3  115.39   19.20
  -5 -15  -3   60.09   16.30
  -5  15  -3   26.10   16.70
  -5  15  -3   29.80   16.90
   5  15   3   30.10   17.10
  -6 -15  -3   24.30   16.40
   6 -15   3   12.40   18.30
  -6  15  -3   13.10   11.30
  -6  15  -3    8.40   16.70
   6  15   3    9.20   17.20
  -6  15  -3   11.00   16.60
  -7 -15  -3    9.50   16.40
   7 -15   3   43.00   21.80
  -7  15  -3   46.10   19.00
   7  15   3   41.20   19.50
  -7  15  -3   16.70   19.50
  -8 -15  -3    7.50   17.80
   8 -15   3   -9.60   18.70
  -8  15  -3   37.60   21.30
   8  15   3  -12.60   19.60
  -8  15  -3   34.60   19.80
   9 -15   3   -4.80   21.80
  -9 -15  -3    3.40   18.10
  -9  15  -3   15.50   20.50
  -9  15  -3    2.60   19.80
   9  15   3   17.10   23.00
 -11 -16   3   48.70   25.50
  11  16  -3   43.70   22.10
 -10 -16   3  114.79   26.60
  10  16  -3  142.19   25.90
   9  16  -3   32.50   19.70
  -9  16   3   27.80   19.50
  -9  16   3   41.40   17.20
   8  16  -3   34.50   19.70
  -8  16   3   48.60   19.60
  -8  16   3   64.69   17.20
  -7  16   3   98.99   20.70
   7  16  -3  119.29   22.20
  -7  16   3  101.79   18.70
  -6  16   3  262.87   24.80
   6  16  -3  314.47   28.10
  -6  16   3  283.77   27.40
   5  16  -3  457.95   31.80
  -5  16   3  447.26   32.10
  -5  16   3  462.95   30.50
  -4  16   3  737.33   37.60
  -4  16   3  719.73   35.20
   4  16  -3  667.33   35.50
   4  16  -3  731.93   40.00
   3  16  -3  512.25   33.60
   3  16  -3  535.95   32.00
  -3  16   3  527.75   32.20
  -3  16   3  528.25   31.00
   2  16  -3 1155.58   45.40
  -2  16   3 1156.58   45.20
   2  16  -3 1153.28   48.40
  -1  16   3  439.46   28.80
   1  16  -3  458.95   31.10
   1  16  -3  412.56   28.20
   0  16   3  259.17   23.80
   0  16  -3  341.77   29.00
   0  16  -3  278.87   24.30
  -1  16  -3   56.69   16.80
  -1  16  -3   75.59   17.20
   1  16   3   44.20   15.00
   2  16   3  313.87   26.10
  -2  16  -3  246.48   24.90
  -2  16  -3  310.27   28.00
  -3  16  -3   22.30   15.70
   3  16   3   43.70   16.10
  -3  16  -3   30.20   16.10
   4  16   3  153.58   22.50
  -4  16  -3  137.99   22.40
  -4  16  -3  128.49   21.70
  -5 -16  -3   92.19   19.40
  -5  16  -3   48.40   19.20
  -5  16  -3   69.19   19.70
   5  16   3   97.49   20.50
  -6 -16  -3  136.89   22.90
  -6  16  -3   94.99   22.80
  -6  16  -3  121.99   23.40
   6  16   3  124.19   23.40
  -6  16  -3   88.49   22.20
  -7 -16  -3   24.90   18.30
  -7  16  -3   34.20   20.40
   7  16   3   47.00   21.80
  -7  16  -3   34.10   19.50
   8 -16   3   68.39   24.40
  -8 -16  -3  146.39   26.90
   8  16   3  116.09   25.90
  -8  16  -3   91.29   23.90
  -8  16  -3   87.89   24.40
   9 -16   3   17.70   23.60
  -9 -16  -3    3.80   18.50
  -9  16  -3  -10.70   18.90
   9  16   3   22.10   22.80
  -9  16  -3  -12.40   18.60
 -10 -17   3  -14.50   20.30
 -10  17   3   -5.00   19.50
  10  17  -3   19.20   21.60
  -9  17   3  104.89   24.00
   9  17  -3   57.79   21.80
  -9  17   3   74.79   19.20
   8  17  -3   22.50   18.80
  -8  17   3    2.30   15.30
  -8  17   3   28.50   18.60
  -7  17   3  120.69   23.40
   7  17  -3  150.48   24.50
  -7  17   3  122.89   20.50
   6  17  -3  398.46   32.90
  -6  17   3  320.17   29.90
  -6  17   3  406.76   30.50
   5  17  -3  148.29   22.10
  -5  17   3  140.19   21.60
  -5  17   3  127.19   20.20
   4  17  -3  410.16   31.50
   4  17  -3  484.25   34.50
  -4  17   3  448.36   30.20
  -4  17   3  442.06   32.70
  -3  17   3   21.20   15.40
   3  17  -3   45.60   17.30
   3  17  -3   42.80   16.30
  -3  17   3   55.79   16.20
   2  17  -3   -0.80   14.60
   2  17  -3   19.90   14.40
  -2  17   3  -12.90   13.30
  -2  17   3   12.70   13.80
   1  17  -3   49.90   15.70
  -1  17   3   26.10   15.00
   1  17  -3   18.60   15.60
   0  17   3   95.29   18.00
   0  17  -3   80.69   18.20
   0  17  -3   67.39   17.90
   1  17   3   36.90   14.90
  -1  17  -3   28.50   16.50
  -1  17  -3   56.19   16.60
  -2  17  -3    6.50   14.60
   2  17   3   20.40   15.30
  -2  17  -3    5.60   15.30
  -3  17  -3   29.30   17.50
   3  17   3   73.99   18.60
  -3  17  -3   63.49   18.40
   4  17   3    8.80   16.10
  -4  17  -3   66.89   19.60
  -4  17  -3   29.90   18.20
   5  17   3   38.40   19.10
  -5  17  -3   83.09   20.90
  -5  17  -3   51.29   20.00
  -6 -17  -3   18.80   15.70
   6  17   3   49.30   20.50
  -6  17  -3   23.80   19.00
  -6  17  -3   65.79   20.60
  -7 -17  -3   20.80   18.20
  -7  17  -3   18.50   20.00
   7  17   3   17.30   20.60
  -7  17  -3   -7.50   17.80
  -8 -17  -3   52.49   21.30
  -8  17  -3   37.80   21.50
   8  17   3   27.00   23.20
  -8  17  -3   38.10   21.20
 -10 -18   3   -5.80   21.00
 -10  18   3   16.30   20.40
  10  18  -3  -11.50   20.50
  -9  18   3   52.39   22.40
  -9  18   3   86.79   20.60
   9  18  -3  100.99   24.80
  -8  18   3   78.29   22.40
   8  18  -3   34.10   20.40
  -8  18   3   26.70   17.80
   7  18  -3  202.88   27.10
  -7  18   3  172.98   23.30
  -7  18   3  183.08   26.40
   6  18  -3    8.80   16.80
  -6  18   3    0.30   14.90
  -6  18   3   -2.10   16.30
  -5  18   3   37.30   17.90
   5  18  -3   22.50   17.40
   5  18  -3   37.00   17.50
  -5  18   3   33.70   17.00
  -4  18   3   24.10   16.50
   4  18  -3   -3.50   15.70
   4  18  -3    7.70   16.70
  -4  18   3   12.90   16.10
  -3  18   3    9.30   14.70
   3  18  -3   11.70   16.50
   3  18  -3   13.80   15.50
  -3  18   3  -15.20   14.80
   2  18  -3  253.87   25.20
  -2  18   3  250.77   25.90
  -2  18   3  217.58   24.40
   2  18  -3  213.38   25.70
  -1  18   3  253.97   25.20
   1  18  -3  270.57   29.00
   1  18  -3  290.67   26.70
   0  18   3  137.09   21.00
   0  18  -3  133.09   22.00
   0  18  -3  157.38   22.10
  -1  18  -3  133.39   22.80
  -1  18  -3  197.48   24.30
   1  18   3  172.48   23.00
  -2  18  -3  213.38   27.00
  -2  18  -3  218.28   25.40
   2  18   3  240.88   27.00
  -3  18  -3  356.86   31.80
   3  18   3  343.97   30.10
  -3  18  -3  266.97   30.50
   4  18   3  142.39   23.60
  -4  18  -3  121.79   23.90
  -4  18  -3  149.59   24.30
  -5  18  -3   51.69   20.20
   5  18   3   18.90   17.90
  -5  18  -3   33.80   19.10
  -6 -18  -3  -21.00   14.00
  -6  18  -3   -9.10   17.10
  -6  18  -3  -10.60   18.30
   6  18   3    6.40   18.80
  -7 -18  -3    3.30   17.90
  -7  18  -3   -2.50   19.80
  -7  18  -3   19.10   19.70
   7  18   3   41.40   21.90
  -8 -18  -3   -6.40   18.50
  -8  18  -3    5.50   20.00
  -8  18  -3   10.00   19.80
   8  18   3    2.40   21.90
  -9  19   3   60.89   20.60
   9  19  -3   81.19   23.90
  -9  19   3   51.49   22.60
  -8  19   3    7.70   19.60
  -8  19   3   -0.80   16.80
   8  19  -3   41.70   21.90
  -7  19   3    0.10   18.20
  -7  19   3   -8.60   16.50
   7  19  -3   -5.30   18.10
  -6  19   3  123.79   23.40
   6  19  -3   76.89   21.30
  -6  19   3   94.49   20.60
  -5  19   3    5.10   16.90
  -5  19   3   33.80   17.40
   5  19  -3   18.80   19.00
   5  19  -3   45.50   20.00
   4  19  -3   33.60   17.00
  -4  19   3   10.10   16.80
   4  19  -3  -17.50   16.40
  -4  19   3   13.10   15.30
  -3  19   3   -6.90   14.30
   3  19  -3  -12.80   15.50
  -3  19   3   10.20   16.60
   3  19  -3   -7.60   16.40
  -2  19   3  202.28   24.60
   2  19  -3  200.28   26.80
   2  19  -3  219.08   24.60
  -2  19   3  233.88   26.70
  -1  19   3  177.48   24.70
   1  19  -3  156.48   24.60
   1  19  -3  104.79   20.00
   0  19  -3   12.50   16.70
   0  19   3  -19.00   14.30
   0  19  -3  -14.50   15.20
   1  19   3   13.60   16.30
  -1  19  -3   -5.60   15.20
  -1  19  -3    7.30   16.00
   2  19   3   -8.10   15.10
  -2  19  -3   17.10   17.00
  -2  19  -3   -6.10   16.90
  -3  19  -3   77.89   21.00
  -3  19  -3   33.00   18.30
   3  19   3   97.59   21.70
  -4  19  -3  220.08   28.00
   4  19   3  250.17   28.40
  -4  19  -3  260.17   30.90
   5  19   3   42.70   21.40
  -5  19  -3   41.80   20.30
  -5  19  -3   41.00   20.40
  -6 -19  -3   44.80   19.20
  -6  19  -3   34.80   22.00
  -6  19  -3   23.10   21.30
   6  19   3  135.59   27.20
  -7 -19  -3  -20.10   16.00
   7  19   3  -26.60   20.20
  -7  19  -3   -9.10   19.80
  -7  19  -3  -15.10   18.70
  -8  20   3    0.80   17.30
  -8  20   3    9.20   20.20
   8  20  -3   41.30   21.90
  -7  20   3    3.00   19.50
   7  20  -3   23.20   20.60
  -7  20   3   37.70   18.70
   6  20  -3  193.88   27.90
   6  20  -3  254.77   28.80
  -6  20   3  243.28   29.30
  -6  20   3  200.28   26.30
   5  20  -3   30.80   20.30
  -5  20   3   16.10   18.70
  -5  20   3   45.60   18.50
   5  20  -3   40.40   20.20
  -4  20   3  584.24   39.50
   4  20  -3  595.34   41.50
   4  20  -3  625.44   40.50
  -4  20   3  551.64   39.60
  -3  20   3   -6.40   15.80
   3  20  -3   17.30   18.60
   3  20  -3  -27.70   15.20
  -3  20   3   -3.10   16.40
   2  20  -3  907.01   46.10
  -2  20   3  892.01   45.80
  -2  20   3  949.71   47.00
   2  20  -3  907.91   49.00
   1  20  -3   22.10   18.70
   1  20  -3   11.20   17.20
  -1  20   3    3.30   16.20
   0  20  -3   81.59   20.60
   0  20  -3   20.60   18.10
   0  20   3   69.19   20.20
  -1  20  -3  132.99   24.30
  -1  20  -3  107.59   23.30
   1  20   3  129.89   22.10
  -2  20  -3   21.10   17.70
   2  20   3   37.80   18.90
  -2  20  -3    6.10   19.00
  -3  20  -3    1.20   18.80
   3  20   3    3.40   18.20
  -3  20  -3   -0.80   18.10
   4  20   3   61.19   22.10
  -4  20  -3   43.10   20.60
  -4  20  -3   33.10   20.20
  -5  20  -3  -31.80   17.20
   5  20   3   -7.70   20.20
  -5  20  -3   22.90   20.40
  -6 -20  -3  121.09   23.90
   6  20   3  119.79   27.40
  -6  20  -3  142.19   28.20
  -6  20  -3   89.59   25.50
  -8  21   3   -9.00   20.10
  -8  21   3   -3.10   18.60
   8  21  -3    5.90   20.60
  -7  21   3   13.70   18.30
  -7  21   3   -8.80   19.80
   7  21  -3   17.00   20.80
  -6  21   3   73.79   21.40
  -6  21   3   50.09   22.00
   6  21  -3   52.59   21.90
   6  21  -3   55.19   23.60
   5  21  -3  -10.70   17.90
   5  21  -3   -4.60   18.10
  -5  21   3   16.30   17.70
  -5  21   3   15.80   19.10
  -4  21   3  209.08   27.40
  -4  21   3  180.88   26.20
   4  21  -3  102.49   24.10
   4  21  -3  176.08   26.60
   3  21  -3    8.80   17.80
  -3  21   3   -3.60   17.20
   3  21  -3  -25.20   16.90
  -3  21   3    1.50   18.20
  -2  21   3    9.40   17.10
   2  21  -3   29.90   18.30
   2  21  -3   11.10   19.00
  -2  21   3   40.40   19.70
  -1  21   3   42.00   20.30
   1  21  -3   97.39   22.80
   1  21  -3   48.60   21.30
  -1  21   3   40.90   21.60
   0  21  -3   28.80   19.00
   0  21   3   33.50   18.80
   0  21  -3   10.70   20.00
   1  21   3   28.60   19.30
  -1  21  -3   41.00   20.50
  -1  21  -3   52.59   21.80
   2  21   3   19.60   19.70
  -2  21  -3   43.40   22.40
  -2  21  -3   63.59   21.10
   3  21   3   58.79   21.70
  -3  21  -3   46.80   22.40
  -3  21  -3   33.00   20.00
  -4  21  -3  133.09   25.90
  -4  21  -3  117.29   27.20
   4  21   3  110.19   24.90
   5  21   3   91.79   25.70
  -5  21  -3   80.09   26.60
  -5  21  -3   92.49   25.00
  -6 -21  -3  -17.30   16.40
  -6  21  -3   29.60   22.40
   6  21   3    9.70   21.50
  -6  21  -3  -14.10   20.20
  -7  22   3   81.39   23.30
  -7  22   3  124.39   26.90
   7  22  -3  141.69   28.60
   7  22  -3  145.19   28.50
  -6  22   3  -11.50   19.70
   6  22  -3    4.50   21.00
   6  22  -3    4.20   19.40
  -6  22   3   10.10   19.00
  -5  22   3   34.40   21.00
   5  22  -3   33.40   20.90
   5  22  -3   61.29   22.90
  -5  22   3   67.99   23.40
  -4  22   3   36.90   20.30
   4  22  -3    4.00   20.10
   4  22  -3   34.30   19.90
  -4  22   3   21.10   19.60
   3  22  -3   24.50   19.80
   3  22  -3   19.80   20.50
  -3  22   3   -0.70   18.10
  -3  22   3    2.60   19.40
   2  22  -3   80.39   22.70
  -2  22   3   90.59   23.20
   2  22  -3   42.80   22.30
  -2  22   3   37.90   20.30
  -1  22   3  294.27   32.10
  -1  22   3  233.28   31.10
   1  22  -3  249.97   29.60
   1  22  -3  261.97   33.30
   0  22  -3  -24.30   17.80
   0  22  -3  -32.20   19.70
   0  22   3  -33.70   17.30
  -1  22  -3  532.35   40.80
   1  22   3  559.34   42.30
  -1  22  -3  489.45   42.10
  -2  22  -3   -6.40   19.50
  -2  22  -3   -3.70   18.90
   2  22   3   -6.40   18.80
  -3  22  -3  389.96   37.60
  -3  22  -3  476.95   39.90
   3  22   3  460.55   39.10
  -4  22  -3   32.00   21.90
   4  22   3   44.90   23.70
  -4  22  -3   -4.20   21.80
   5  22   3   36.50   23.50
  -5  22  -3   -2.50   20.40
  -5  22  -3    1.00   20.20
   5  23  -3   -7.10   20.10
  -5  23   3   25.20   20.30
  -5  23   3    3.40   19.80
   5  23  -3   29.30   21.80
   4  23  -3   79.59   24.40
  -4  23   3   56.39   23.50
   4  23  -3   79.39   25.30
  -4  23   3   79.19   22.80
  -3  23   3  -11.40   18.60
   3  23  -3    8.60   19.80
   3  23  -3  -18.20   19.30
  -3  23   3  -19.70   17.60
   2  23  -3   -6.70   19.60
  -2  23   3  -14.90   18.70
   2  23  -3   -0.20   21.40
  -2  23   3    1.60   18.40
  -1  23   3   99.69   24.20
  -1  23   3   75.19   24.50
   1  23  -3   94.59   24.00
   1  23  -3  132.19   27.90
   0  23  -3  -22.00   19.20
   0  23   3    1.00   20.90
   0  23   3   41.30   22.70
   0  23  -3    9.80   20.10
   1  23   3    2.30   19.30
  -1  23  -3   22.50   20.70
  -1  23  -3  -24.40   18.90
  -2  23  -3  -16.20   18.60
   2  23   3    4.60   20.30
  -2  23  -3   25.90   23.10
  -3  23  -3  166.08   28.10
  -3  23  -3  209.38   32.60
   3  23   3  193.58   31.00
   4  24  -3  183.78   30.00
   4  24  -3  172.08   31.80
  -4  24   3  193.78   29.60
  -4  24   3  165.08   28.70
   3  24  -3   -1.80   21.70
  -3  24   3   -5.10   20.00
  -3  24   3   18.80   21.00
   3  24  -3   30.10   21.60
   2  24  -3  324.17   38.00
  -2  24   3  337.77   37.70
   2  24  -3  394.66   37.50
  -2  24   3  376.06   37.70
   1  24  -3   -5.60   19.50
  -1  24   3    1.10   20.60
  -1  24   3   36.00   23.00
   1  24  -3   -8.00   21.60
   0  24   3   55.49   23.70
   0  24  -3   26.80   24.30
   0  24  -3   64.09   24.30
   0  24   3   36.80   24.70
  -1  24  -3  158.38   30.50
   1  24   3  108.89   26.80
  -1  24  -3   85.09   24.40
  -2  24  -3   -8.20   20.20
   2  24   3   17.70   22.90
  -2  24  -3   19.00   21.60
 -14   0   4    6.80   22.80
  14   0  -4  -16.60   17.40
  13   0  -4  -15.50   15.60
 -13   0   4    1.80   21.30
  12   0  -4   69.59   18.00
 -12   0   4   92.29   24.00
 -11   0   4  -11.00   16.80
  11   0  -4  -14.80   12.60
 -10   0   4  123.29   22.70
  10   0  -4   98.39   15.90
  10   0  -4   89.59   11.50
   9   0  -4   -7.60    7.00
  -9   0   4   -0.30   14.50
   9   0  -4   -2.80   10.00
   8   0  -4  476.45   23.10
   8   0  -4  414.36   16.40
   8   0  -4  427.06   20.10
  -8   0   4  455.25   28.90
   7   0  -4   10.30    4.80
   7   0  -4  -11.80    7.50
   7   0  -4   -1.50    7.00
  -7   0   4  -18.50   10.00
   6   0  -4 1448.56   39.80
  -6   0   4 1616.34   47.70
   6   0  -4 1391.26   41.40
   6   0  -4 1446.06   34.70
  -5   0   4    0.30    6.90
   5   0  -4    5.20    5.50
   5   0  -4   -5.70    6.70
  -5   0   4    0.70    8.70
  -5   0   4   -3.00    5.60
   4   0  -4   59.49    9.20
  -4   0   4   66.49    9.50
  -4   0   4   55.79   10.10
  -4   0   4   59.49    6.60
  -3   0   4    3.10    6.80
   3   0  -4    2.10    6.60
   3   0  -4   -4.60    2.50
  -3   0   4    1.60    2.80
  -2   0   4 9547.54  213.58
   2   0  -4 9547.75  208.08
  -2   0   4 9403.36  207.88
   1   0  -4    3.30    5.90
  -1   0   4   -3.90    5.90
   1   0  -4   -8.30    5.00
  -1   0   4   -3.70    6.90
   0   0   4 4048.70   90.89
   0   0   4 3974.20   95.59
   0   0   4 4089.29   92.59
   0   0   4 4197.38   97.99
   1   0   4  -14.20    5.50
  -1   0  -4    4.80    4.50
  -1   0  -4   -2.90    6.50
   1   0   4    1.70    7.70
  -1   0  -4    3.80    7.30
   1   0   4    3.10    5.90
   2   0   4 6995.10  159.48
   2   0   4 6913.11  158.38
   2   0   4 6891.71  157.78
  -2   0  -4 6875.41  161.58
  -2   0  -4 6931.21  158.88
  -2   0  -4 7109.49  159.88
  -3   0  -4    5.60    9.80
  -3   0  -4   11.60    9.00
   3   0   4   -2.10    7.60
   3   0   4   -4.60    7.00
  -4   0  -4 2440.66   67.29
   4   0   4 2403.16   63.09
  -4   0  -4 2458.65   68.69
   4   0   4 2413.96   66.09
   5   0   4   -2.00    7.00
  -5   0  -4  -10.10    9.90
   5   0   4   -3.90    9.50
  -5   0  -4    7.30   10.70
  -6   0  -4  106.19   17.20
  -6   0  -4   59.79   15.10
   6   0   4   82.19   15.30
   6   0   4   73.69   10.20
  -7   0  -4   -9.40   12.30
   7   0   4    2.50    7.50
  -7   0  -4    7.00   13.30
   7   0   4   -1.80   12.80
   8   0   4   -2.30   14.20
  -8   0  -4   -6.00   14.00
  -8   0  -4    5.10   15.60
  -9   0  -4   22.10   16.90
   9   0   4   -0.30   16.40
  -9   0  -4  -10.70   16.20
 -10   0  -4  160.08   26.40
 -10   0  -4  176.08   25.70
  10   0   4  170.68   28.40
  11   0   4  -16.50   19.70
 -11   0  -4    2.10   18.80
  14  -1  -4  -13.80   16.90
 -14  -1   4    3.20   20.50
 -14   1   4   -7.40   21.30
  14   1  -4  -10.60   17.20
  13  -1  -4   49.99   18.50
 -13  -1   4   45.20   24.30
 -13   1   4   85.69   24.50
  13   1  -4   66.79   19.00
 -12  -1   4   -8.70   17.80
  12  -1  -4   23.00   15.40
  12   1  -4   40.50   16.60
 -12   1   4   41.90   22.40
  11  -1  -4   63.19   16.80
 -11  -1   4   76.09   22.00
  11   1  -4   83.09   17.10
 -11   1   4   90.79   24.20
 -10  -1   4  355.16   31.90
  10  -1  -4  452.85   28.20
  10  -1  -4  477.25   19.20
  10   1  -4  434.26   28.00
  10   1  -4  473.55   21.90
 -10   1   4  515.45   35.40
   9  -1  -4   30.80    8.20
   9  -1  -4   10.00   10.20
   9  -1  -4    8.70    6.40
  -9  -1   4    2.50   15.20
  -9   1   4  -23.20   13.10
   9   1  -4   -2.50    7.60
   9   1  -4   18.00   10.90
  -8  -1   4   45.80   15.60
   8  -1  -4   20.80    5.90
   8  -1  -4   36.20    8.70
   8  -1  -4   25.90   10.00
   8   1  -4   21.00    6.90
   8   1  -4   32.60    9.90
  -8   1   4   19.20   13.90
   8   1  -4   36.10    9.30
   7  -1  -4  133.79    8.40
   7  -1  -4  125.99   12.50
  -7  -1   4  100.59   15.90
   7  -1  -4  140.09   12.10
   7   1  -4  134.49   12.60
   7   1  -4  162.78   10.30
  -7   1   4  124.29   17.60
   7   1  -4  126.29   12.50
   6  -1  -4  257.37   15.00
   6  -1  -4  266.67   16.10
  -6  -1   4  262.57   20.60
  -6   1   4  218.88   18.70
   6   1  -4  237.78   10.80
   6   1  -4  229.18   16.60
   6   1  -4  246.68   15.00
   5  -1  -4  626.84   23.30
  -5  -1   4  584.04   21.10
  -5  -1   4  568.94   25.50
   5  -1  -4  564.34   18.70
  -5   1   4  574.74   22.30
  -5   1   4  619.24   21.20
   5   1  -4  613.44   23.70
   5   1  -4  596.84   19.60
  -5   1   4  595.04   25.00
   5   1  -4  561.94   16.30
  -4  -1   4    2.60    4.90
   4  -1  -4    2.20    7.20
  -4  -1   4    9.40    7.50
  -4   1   4    1.20    7.30
  -4   1   4   -0.80    6.80
   4   1  -4   -0.30    7.00
  -4   1   4    3.40    4.60
   4   1  -4    2.40    4.00
   4   1  -4   -0.60    2.40
  -3  -1   4   20.90    4.00
  -3  -1   4   14.90    4.20
   3  -1  -4    5.70    6.60
  -3  -1   4    6.60    6.90
  -3   1   4   21.30    7.70
   3   1  -4    6.00    6.40
   3   1  -4    9.00    4.40
  -3   1   4    6.20    6.60
  -3   1   4   16.10    3.50
   2  -1  -4   -1.60    5.90
  -2  -1   4   22.00    7.60
  -2  -1   4    8.40    4.80
   2  -1  -4    8.50    5.10
   2   1  -4    8.40    5.20
  -2   1   4    1.00    6.60
  -2   1   4    3.90    4.50
   2   1  -4    1.60    6.20
   1  -1   4  803.62   25.70
  -1  -1  -4  862.81   28.30
  -1  -1  -4  835.62   25.10
   1  -1   4  835.22   25.20
   1  -1   4  851.21   28.10
  -1  -1  -4  796.42   22.20
  -1   1  -4  825.82   23.00
   1   1   4  824.82   24.80
  -1   1  -4  837.02   27.90
   1   1   4  847.02   28.60
   1   1   4  808.62   24.40
  -2  -1  -4   18.70    9.10
   2  -1   4   19.80    7.80
  -2  -1  -4   23.60    8.20
   2  -1   4   25.10    8.00
   2  -1   4   31.60    8.40
   2   1   4   28.80    8.60
   2   1   4   28.70    7.90
   2   1   4   22.00    7.70
  -2   1  -4   20.40    8.00
  -2   1  -4   29.50    9.00
   3  -1   4  276.87   18.30
  -3  -1  -4  311.97   18.20
  -3  -1  -4  304.17   20.30
   3  -1   4  307.67   16.70
  -3   1  -4  301.07   20.10
   3   1   4  303.37   17.20
   3   1   4  296.07   18.30
  -3   1  -4  292.07   19.20
  -4  -1  -4  927.51   36.00
   4  -1   4  904.01   29.90
   4  -1   4  906.41   33.50
  -4  -1  -4  870.41   33.50
  -4   1  -4  993.10   35.60
   4   1   4  904.21   31.00
   4   1   4  895.81   33.50
  -4   1  -4  867.01   35.10
   5  -1   4  732.13   26.40
  -5  -1  -4  781.62   34.30
   5  -1   4  732.53   32.80
  -5  -1  -4  769.42   33.40
   5   1   4  783.32   32.40
   5   1   4  722.73   27.90
  -5   1  -4  761.82   33.80
  -5   1  -4  761.62   33.40
   6  -1   4  206.08   14.30
  -6  -1  -4  189.58   20.90
  -6  -1  -4  201.68   20.90
   6  -1   4  202.58   21.10
   6   1   4  209.38   16.20
  -6   1  -4  189.48   22.10
   6   1   4  173.08   19.50
  -6   1  -4  151.28   19.00
  -7  -1  -4   70.49   16.70
   7  -1   4   60.49   16.00
  -7  -1  -4   86.89   18.10
   7   1   4   75.29   12.90
  -7   1  -4   75.59   18.00
   7   1   4  113.79   18.60
  -7   1  -4   80.89   17.20
  -8  -1  -4  324.37   30.70
   8  -1   4  301.67   28.90
  -8  -1  -4  278.47   27.70
   8   1   4  331.97   29.10
  -8   1  -4  363.66   32.70
  -8   1  -4  317.47   29.60
  -9  -1  -4   66.09   20.50
  -9  -1  -4   33.50   18.30
   9  -1   4   40.40   19.20
  -9   1  -4   49.30   19.30
  -9   1  -4   39.00   19.40
   9   1   4   34.60   18.50
 -10  -1  -4   20.10   19.40
  10  -1   4   11.70   19.90
  10   1   4  -18.70   18.80
 -10   1  -4   28.70   19.40
 -10   1  -4   31.00   19.90
  11  -1   4   11.30   22.80
 -11  -1  -4    0.60   19.50
 -11   1  -4   27.60   19.90
 -11   1  -4   -2.50   19.80
  11   1   4   -5.60   20.80
 -14  -2   4    7.30   22.70
  14  -2  -4   23.70   19.50
 -14   2   4   -2.40   21.30
  14   2  -4  -12.60   17.70
  13  -2  -4  105.79   21.90
 -13  -2   4  100.09   25.90
  13   2  -4   55.29   19.70
 -13   2   4   93.59   25.30
  12  -2  -4   -3.60   15.00
 -12  -2   4    7.00   19.60
  12   2  -4   -6.90   15.30
 -12   2   4   31.70   20.50
 -11  -2   4  575.14   40.00
  11  -2  -4  632.54   34.80
  11   2  -4  635.94   30.00
  11   2  -4  635.74   34.80
 -11   2   4  563.34   40.90
  10  -2  -4   -4.90   12.00
 -10  -2   4   -0.30   17.30
  10   2  -4   10.00   12.70
 -10   2   4   -4.10   15.10
  10   2  -4  -11.50    8.30
   9  -2  -4   12.90    7.20
   9  -2  -4   31.00   11.60
   9  -2  -4   16.30    6.70
  -9  -2   4   35.20   15.30
   9   2  -4   11.40   11.00
   9   2  -4   12.20    8.50
  -9   2   4    6.10   14.30
   8  -2  -4   -0.30    6.70
  -8  -2   4   -2.00   12.10
   8  -2  -4    0.60    5.00
   8  -2  -4   -0.70    9.20
   8   2  -4    6.40    8.50
   8   2  -4    4.60    6.70
   8   2  -4   -1.00    8.70
  -8   2   4   -7.60   12.20
  -7  -2   4   71.39   14.90
   7  -2  -4   54.79    9.90
   7  -2  -4   65.09    5.90
   7  -2  -4   68.59    9.70
   7   2  -4   49.70   10.40
  -7   2   4   73.09   15.40
   7   2  -4   78.49    8.50
   7   2  -4   75.39   11.20
   6  -2  -4  328.67   17.30
   6  -2  -4  312.67   16.10
  -6  -2   4  278.37   22.10
   6   2  -4  307.27   18.40
   6   2  -4  314.77   16.70
  -6   2   4  344.67   21.40
  -6   2   4  306.37   16.30
   6   2  -4  341.77   13.70
  -5  -2   4  752.12   29.80
   5  -2  -4  810.92   23.30
   5  -2  -4  832.92   27.90
  -5   2   4  816.42   27.20
   5   2  -4  823.32   28.80
   5   2  -4  816.92   24.70
  -5   2   4  807.52   25.60
  -5   2   4  817.82   29.70
  -4  -2   4   26.30    6.40
   4  -2  -4   32.50    8.50
  -4   2   4   36.30    6.00
   4   2  -4   19.20    8.10
  -4   2   4   23.30    7.80
   4   2  -4   24.80    5.10
   4   2  -4   21.80    5.50
  -4   2   4   37.60    9.00
  -3  -2   4 1663.03   39.60
  -3   2   4 1590.44   37.70
   3   2  -4 1643.54   40.00
  -3   2   4 1666.23   45.50
  -3   2   4 1598.74   41.20
  -2  -2   4  157.18   13.30
  -2  -2   4  168.28    7.90
  -2  -2   4  155.88    7.70
  -2  -2   4  158.88   10.60
  -2   2   4  147.39    9.00
  -2   2   4  149.09    7.50
  -2   2   4  157.78   13.20
   2   2  -4  155.98   10.90
  -1  -2   4  677.23   22.60
  -1  -2   4  679.93   18.60
  -1  -2   4  694.73   18.30
  -1  -2   4  702.83   25.60
  -1   2   4  669.33   25.10
  -1   2   4  681.33   21.90
   0  -2   4 1472.95   41.80
   0  -2   4 1453.55   36.90
   0   2   4 1472.95   34.80
   0   2   4 1479.65   42.40
   0   2   4 1433.66   35.20
   0   2  -4 1423.46   34.40
   0   2   4 1494.45   40.40
   0   2  -4 1492.75   34.70
   1  -2   4  220.98   13.60
  -1  -2  -4  214.78   14.80
  -1  -2  -4  223.08   12.20
   1  -2   4  235.58   14.00
  -1  -2  -4  232.88   10.50
   1  -2   4  243.28   15.60
   1   2   4  224.48   13.00
   1   2   4  230.08   11.60
   1   2   4  206.68   16.30
  -1   2  -4  236.18   11.80
  -1   2  -4  243.18   12.00
  -1   2  -4  240.58   15.50
  -2  -2  -4  185.78   13.60
  -2  -2  -4  158.88   14.80
   2  -2   4  147.79   12.70
   2  -2   4  169.28   14.20
   2   2   4  169.98   12.20
  -2   2  -4  210.38   17.10
  -2   2  -4  190.28   14.80
   2   2   4  181.78   14.10
   2   2   4  188.28   15.20
  -3  -2  -4    4.10    8.70
  -3  -2  -4    0.20    7.70
   3  -2   4   11.20    7.10
   3  -2   4    2.40    7.80
  -3   2  -4   -1.70    7.90
   3   2   4    3.30    8.20
  -3   2  -4   10.60    7.60
   3   2   4    1.60    7.80
   4  -2   4  268.07   19.70
  -4  -2  -4  224.98   19.50
   4  -2   4  293.97   16.30
  -4  -2  -4  292.77   20.10
  -4   2  -4  255.77   20.90
   4   2   4  267.57   17.60
  -4   2  -4  280.77   21.00
   4   2   4  295.27   20.30
  -5  -2  -4   66.19   13.70
   5  -2   4   30.40   11.80
   5  -2   4   70.89    9.30
  -5  -2  -4   50.89   12.60
  -5   2  -4   67.49   14.10
  -5   2  -4   48.80   13.40
   5   2   4   49.99   12.60
  -6  -2  -4   61.89   14.80
   6  -2   4   59.89    8.90
  -6  -2  -4   67.69   15.00
   6  -2   4   48.60   13.90
  -6   2  -4   68.49   14.50
   6   2   4   60.69   14.80
  -6   2  -4   71.19   16.30
  -7  -2  -4 1090.19   45.30
   7  -2   4 1105.79   45.50
  -7  -2  -4 1036.10   45.00
  -7   2  -4 1023.60   44.30
   7   2   4 1143.79   45.00
  -7   2  -4 1054.29   45.80
  -8  -2  -4    7.30   15.10
  -8  -2  -4    9.80   15.70
   8  -2   4   18.20   15.70
  -8   2  -4   10.50   16.30
   8   2   4   13.60   15.30
  -8   2  -4   16.80   16.50
  -9  -2  -4   -7.10   15.30
   9  -2   4   -3.60   16.50
  -9   2  -4   33.70   19.20
  -9   2  -4   -7.10   15.50
   9   2   4   10.60   17.30
 -10  -2  -4   -6.90   16.50
  10  -2   4   -1.60   20.70
 -10   2  -4  -13.70   15.80
  10   2   4   -1.70   19.80
 -10   2  -4   24.60   19.60
  11  -2   4   -7.70   22.00
 -11  -2  -4    1.50   20.60
 -11   2  -4    4.50   18.80
 -11   2  -4   -3.50   20.00
  11   2   4  -11.10   21.80
 -14  -3   4   20.40   23.00
  14  -3  -4   -5.90   17.60
  14   3  -4   -4.00   18.00
 -14   3   4    1.20   21.20
  13  -3  -4   64.19   19.90
 -13  -3   4   66.09   24.70
 -13   3   4   42.40   23.30
  13   3  -4  103.49   22.10
  12  -3  -4   51.99   17.70
 -12  -3   4   62.89   23.80
  12   3  -4   42.30   18.00
 -12   3   4   53.69   21.70
  11  -3  -4   21.70   15.20
 -11  -3   4   23.00   19.30
  11   3  -4   27.30   11.10
 -11   3   4   31.70   19.40
  11   3  -4    7.40   14.10
 -10  -3   4  252.67   28.40
  10  -3  -4  180.28   20.20
 -10   3   4  171.28   24.40
  10   3  -4  190.08   20.40
  10   3  -4  188.98   17.10
   9  -3  -4   36.90   12.20
   9  -3  -4   38.40    8.10
  -9  -3   4   50.49   17.10
  -9   3   4   55.99   17.20
   9   3  -4   43.10   10.60
   9   3  -4   44.90   13.00
   8  -3  -4  342.57   14.30
  -8  -3   4  344.77   27.10
   8  -3  -4  308.97   20.80
  -8   3   4  368.36   26.60
   8   3  -4  351.36   21.40
   8   3  -4  346.77   20.60
  -7  -3   4  287.07   22.70
   7  -3  -4  261.07   10.90
   7  -3  -4  262.67   17.20
   7   3  -4  257.07   18.10
   7   3  -4  260.77   14.20
  -7   3   4  277.17   14.80
  -7   3   4  242.98   11.10
  -7   3   4  311.97   22.70
   7   3  -4  232.18   17.60
   6  -3  -4  142.69   11.30
  -6  -3   4  138.19   16.10
   6  -3  -4  133.89   11.80
  -6   3   4  123.39   11.30
   6   3  -4  121.09   13.10
  -6   3   4  138.29   15.90
   6   3  -4  153.38   12.50
   5  -3  -4  826.52   28.30
   5  -3  -4  814.42   24.10
  -5   3   4  861.51   28.10
   5   3  -4  824.02   30.00
  -5   3   4  797.42   27.70
   5   3  -4  867.61   26.00
  -5   3   4  861.51   30.20
   4  -3  -4  198.68   14.70
  -4  -3   4  201.58   12.10
   4  -3  -4  174.18   12.80
   4   3  -4  209.08   11.60
   4   3  -4  214.88   16.30
  -4   3   4  201.78   11.10
   4   3  -4  199.18   11.60
  -4   3   4  184.38   14.00
  -4   3   4  194.58   14.30
   3  -3  -4  304.67   16.60
  -3  -3   4  293.07   13.00
   3  -3  -4  304.27   13.00
  -3   3   4  327.97   13.80
   3   3  -4  323.87   11.00
  -3   3   4  292.37   17.50
   3   3  -4  321.27   11.40
  -3   3   4  305.37   11.10
   3   3  -4  322.87   13.90
  -2  -3   4 1101.49   30.20
  -2  -3   4 1042.90   27.40
   2   3  -4 1042.80   30.00
  -2   3   4 1036.40   25.60
  -2   3   4 1063.39   28.10
  -2   3   4 1115.19   33.60
  -1  -3   4  352.26   16.50
  -1  -3   4  365.96   18.30
  -1  -3   4  326.97   12.60
  -1  -3   4  358.66   13.50
  -1   3   4  339.87   15.50
  -1   3   4  343.57   10.50
  -1   3   4  342.77   17.90
   0  -3   4  672.73   20.10
   0  -3   4  637.74   21.00
   0  -3   4  681.73   24.90
   0   3   4  654.43   19.20
   0   3  -4  670.13   19.50
   0   3   4  672.33   25.90
   0   3  -4  668.83   19.20
  -1  -3  -4  703.43   25.80
  -1  -3  -4  666.13   20.90
  -1  -3  -4  675.83   19.80
   1  -3   4  687.33   25.30
   1  -3   4  661.23   23.30
  -1   3  -4  663.43   21.30
  -1   3  -4  711.03   25.90
   1   3   4  721.33   26.90
   1   3   4  653.93   20.40
  -1   3  -4  688.53   25.40
  -1   3  -4  636.54   21.50
   1   3   4  675.63   22.00
  -2  -3  -4  777.62   25.50
   2  -3   4  742.03   26.40
  -2  -3  -4  750.42   29.20
   2  -3   4  764.92   26.90
   2   3   4  784.52   28.60
  -2   3  -4  757.22   26.70
  -2   3  -4  771.12   29.10
   2   3   4  729.03   25.80
   2   3   4  734.73   24.50
  -3  -3  -4  420.66   20.90
   3  -3   4  421.26   22.10
   3  -3   4  463.25   19.80
  -3  -3  -4  446.26   22.80
  -3   3  -4  485.05   24.50
  -3   3  -4  465.15   20.30
   3   3   4  459.45   21.90
  -4  -3  -4   20.30    9.90
   4  -3   4   13.80    6.90
   4  -3   4    7.70    8.70
  -4  -3  -4    8.60   10.10
   4   3   4   13.20    9.60
  -4   3  -4   19.00    8.20
  -4   3  -4   17.50   10.10
   5  -3   4  358.76   23.50
   5  -3   4  377.96   17.40
  -5  -3  -4  349.67   24.60
  -5  -3  -4  306.17   22.10
   5   3   4  370.16   23.50
  -5   3  -4  338.27   24.20
  -5   3  -4  347.57   24.70
   6  -3   4   30.80    7.50
  -6  -3  -4   50.19   14.00
  -6  -3  -4   52.99   14.50
   6  -3   4   34.00   13.20
  -6   3  -4   33.20   13.40
   6   3   4   26.80   12.80
  -6   3  -4   66.69   16.10
   7  -3   4   82.89   17.20
  -7  -3  -4   76.09   18.00
  -7   3  -4  110.09   19.50
  -7   3  -4   97.69   18.80
   7   3   4   97.59   17.80
   8  -3   4  474.45   34.40
  -8  -3  -4  449.95   33.50
  -8   3  -4  539.55   35.80
  -8   3  -4  540.35   37.40
   8   3   4  507.25   35.00
  -9  -3  -4   61.89   19.60
   9  -3   4   30.00   18.10
   9   3   4   17.90   16.80
  -9   3  -4    1.80   16.70
  -9   3  -4   27.60   18.60
  10  -3   4   24.40   21.40
 -10  -3  -4   -7.90   17.10
  10   3   4    2.80   20.10
 -10   3  -4   -6.20   17.50
 -10   3  -4   17.40   18.80
  11  -3   4   39.00   25.00
 -11  -3  -4   15.60   20.10
 -11   3  -4   31.10   20.50
  11   3   4   -7.40   21.60
 -11   3  -4    1.70   20.30
  14  -4  -4   16.30   19.60
 -14  -4   4   18.40   22.30
  14   4  -4  -13.50   18.40
 -14   4   4  -21.50   21.40
  13  -4  -4    0.60   16.60
 -13  -4   4    4.00   21.80
  13   4  -4    9.10   18.10
 -13   4   4   -2.80   21.30
  12  -4  -4    8.00   15.50
 -12  -4   4   -5.10   18.60
  12   4  -4   -2.20   15.10
 -12   4   4   20.90   19.60
  11  -4  -4  -12.50   13.80
 -11  -4   4    8.80   17.80
  11   4  -4   -3.00   14.30
  11   4  -4   12.70   11.80
 -11   4   4   -9.50   18.00
  10  -4  -4  157.38   19.40
 -10  -4   4  211.68   27.90
  10   4  -4  160.78   16.60
 -10   4   4  176.08   25.00
  10   4  -4  185.48   20.30
   9  -4  -4   51.49   13.00
  -9  -4   4   12.70   14.20
   9   4  -4   34.20   11.30
  -9   4   4   18.40   15.90
   9   4  -4   28.10   11.90
  -9   4   4   36.00    7.90
   8  -4  -4  854.71   24.90
   8  -4  -4  834.62   31.90
  -8  -4   4  844.82   39.50
  -8   4   4  807.32   25.60
   8   4  -4  837.82   32.10
  -8   4   4  835.12   37.50
   8   4  -4  873.61   33.00
  -7  -4   4   69.09   15.20
   7  -4  -4   86.09   11.30
   7  -4  -4   87.09    7.10
   7   4  -4  121.59   13.70
   7   4  -4   85.49   12.10
  -7   4   4   85.79    9.40
  -7   4   4   79.39   15.00
  -7   4   4   79.19    7.60
   6  -4  -4 2984.20   72.29
  -6   4   4 2919.81   67.69
   6   4  -4 2967.50   73.69
  -6   4   4 2995.30   78.49
   6   4  -4 2923.41   77.09
  -6   4   4 3040.10   73.69
  -5   4   4   75.29   10.00
  -5   4   4   78.29    5.80
   5   4  -4   56.09   10.30
  -5   4   4   67.99   11.50
   5   4  -4   67.99    9.60
  -4  -4   4   17.50    6.40
   4  -4  -4   10.40    6.60
  -4   4   4    5.80    5.30
   4   4  -4   16.10    6.30
  -4   4   4   19.00    7.90
  -4   4   4   10.30    3.90
   4   4  -4   10.90    7.90
  -4   4   4   11.40    8.00
   4   4  -4   21.80    6.70
   3  -4  -4 1606.64   40.90
  -3  -4   4 1655.83   42.10
  -3   4   4 1651.63   41.30
   3   4  -4 1596.04   46.90
   3   4  -4 1643.84   40.50
  -3   4   4 1721.93   46.70
   3   4  -4 1658.53   42.80
  -2  -4   4   52.29    6.60
  -2  -4   4   67.59    8.40
   2   4  -4   54.79    8.50
  -2   4   4   49.80    9.00
   2   4  -4   60.59    6.20
   2   4  -4   57.39    6.40
  -1  -4   4  453.55   15.80
  -1  -4   4  447.46   16.50
  -1   4   4  474.05   18.10
  -1   4   4  445.96   20.20
   1   4  -4  440.26   14.70
   1   4  -4  360.36   18.30
  -1   4   4  432.66   14.10
   1   4  -4  430.66   14.80
   0  -4   4  131.09   10.30
   0  -4   4  167.18   12.40
   0  -4  -4  161.78    7.60
   0   4  -4  168.68   10.80
   0   4  -4  175.28   11.20
   0   4  -4  166.68   13.70
   0   4  -4  205.38   15.50
   0   4   4  190.68   15.10
   0   4   4  190.18   10.90
  -1  -4  -4 4789.92  107.19
   1  -4   4 4691.23  110.39
  -1  -4  -4 4869.41  107.09
  -1   4  -4 4611.04  113.29
  -1   4  -4 4794.92  112.99
  -1   4  -4 4712.83  108.89
   1   4   4 4724.13  108.99
   2  -4   4 2595.14   68.29
   2  -4   4 2684.93   68.09
  -2  -4  -4 2697.33   66.09
  -2   4  -4 2728.43   68.59
  -2   4  -4 2721.53   71.29
  -2   4  -4 2697.43   67.19
   2   4   4 2650.83   67.29
  -3  -4  -4  610.44   24.40
   3  -4   4  621.74   26.70
   3   4   4  603.44   25.50
  -3   4  -4  623.04   23.90
  -3   4  -4  612.54   27.70
   4  -4   4  842.72   34.20
  -4  -4  -4  976.60   34.00
   4   4   4  956.40   34.30
  -4   4  -4  960.00   37.10
  -4   4  -4  959.70   31.10
  -5  -4  -4  -13.10    9.20
   5  -4   4   -9.10    9.20
  -5   4  -4   -0.50    7.20
   5   4   4    7.30   10.60
  -5   4  -4  -11.50    9.80
   6  -4   4   61.59   14.50
  -6  -4  -4   59.69   14.80
  -6   4  -4   54.69   16.20
   6   4   4   73.39   15.00
  -6   4  -4   66.79   15.40
  -7  -4  -4  101.29   18.40
   7  -4   4   94.99   18.40
  -7   4  -4   88.29   18.30
  -7   4  -4  102.99   20.60
   7   4   4  101.99   18.50
  -8  -4  -4   73.29   18.70
   8  -4   4   98.09   20.40
   8   4   4   65.19   19.50
  -8   4  -4  114.19   22.80
  -8   4  -4   88.19   20.50
   9  -4   4   10.40   19.10
  -9  -4  -4   14.20   15.90
   9   4   4   -4.20   16.90
  -9   4  -4    1.00   17.60
  -9   4  -4   22.10   18.30
  10  -4   4  143.79   27.20
 -10  -4  -4   95.49   24.40
 -10   4  -4  113.29   26.30
  10   4   4  187.08   28.70
 -10   4  -4  149.09   27.00
 -11  -4  -4   36.20   21.00
  11  -4   4    2.00   22.40
 -11   4  -4   17.60   21.90
  11   4   4  -26.00   20.70
 -11   4  -4   17.10   20.50
 -14  -5   4    1.80   21.20
  14  -5  -4   -0.10   19.00
 -14   5   4   13.40   23.40
  14   5  -4   -9.10   18.60
 -13  -5   4   64.49   25.90
  13  -5  -4   35.90   18.50
  13   5  -4   34.60   19.30
 -13   5   4   57.29   24.50
 -12  -5   4   24.30   21.60
  12  -5  -4   26.10   15.90
  12   5  -4   34.70   18.20
 -12   5   4   -4.90   19.10
 -11  -5   4   18.80   19.90
  11  -5  -4    2.30   14.20
  11   5  -4   -3.00   14.70
 -11   5   4   24.40   19.50
  11   5  -4  -10.20   11.20
 -10  -5   4  100.59   22.50
  10  -5  -4   88.59   16.40
 -10   5   4  110.69   22.00
 -10   5   4   71.39   11.20
  10   5  -4   90.49   17.30
  10   5  -4   86.89   14.90
  -9  -5   4   54.59   18.70
   9  -5  -4   47.10   12.40
   9   5  -4   41.40   11.90
  -9   5   4   54.09    9.20
  -9   5   4   25.80   15.10
   9   5  -4   38.60   12.70
  -8  -5   4   66.69   16.80
   8  -5  -4   50.29   11.40
   8  -5  -4   55.69    7.40
  -8   5   4   96.69   17.70
  -8   5   4   58.39    8.00
  -8   5   4   52.39    8.40
   8   5  -4   58.49   12.50
   7  -5  -4   74.89   10.30
  -7  -5   4   72.99   15.90
  -7   5   4   55.89    7.30
   7   5  -4   58.79   11.50
  -7   5   4   60.39   14.20
  -7   5   4   61.39    9.00
   6  -5  -4 1471.15   40.60
  -6   5   4 1476.45   46.50
  -6   5   4 1467.55   41.80
   6   5  -4 1451.15   42.40
  -6   5   4 1437.46   36.80
   5   5  -4  571.04   22.30
  -5   5   4  557.74   17.50
  -5   5   4  533.95   24.20
  -5   5   4  618.14   23.50
   4  -5  -4  774.92   25.40
  -4   5   4  789.72   22.20
  -4   5   4  784.42   28.10
  -4   5   4  776.92   24.60
   4   5  -4  785.52   25.70
  -4   5   4  786.32   26.20
   4   5  -4  772.82   25.20
   3  -5  -4   73.99    7.80
  -3  -5   4   85.49    8.80
   3   5  -4   93.59    8.70
  -3   5   4   79.29    8.20
  -3   5   4   72.29   11.00
   3   5  -4   68.09    9.20
  -2  -5   4  377.16   15.60
   2   5  -4  404.06   20.10
   2   5  -4  378.06   14.70
   2   5  -4  372.66   15.20
   2   5  -4  374.66   17.30
  -2   5   4  378.56   19.10
  -1  -5   4 2216.08   55.39
  -1  -5   4 2240.48   55.09
   1   5  -4 2242.98   60.19
  -1   5   4 2188.18   53.19
   1   5  -4 2181.08   53.89
   1   5  -4 2280.17   58.09
   1   5  -4 2287.17   53.89
   0  -5   4  376.76   17.20
   0  -5  -4  378.96   12.90
   0  -5  -4  385.76   12.10
   0  -5   4  368.76   17.30
   0   5  -4  382.66   19.40
   0   5  -4  382.16   16.20
   0   5  -4  342.07   19.30
   0   5  -4  357.46   15.60
   0   5   4  370.36   15.40
   1  -5   4 1189.58   35.70
  -1  -5  -4 1180.28   31.80
  -1  -5  -4 1154.78   31.40
  -1   5  -4 1213.68   38.10
   1   5   4 1135.89   33.60
  -1   5  -4 1237.48   37.70
  -1   5  -4 1176.98   34.20
   2  -5   4   99.79   12.00
  -2  -5  -4   95.69   10.20
  -2   5  -4   87.49   11.20
  -2   5  -4   93.29   10.90
   2   5   4   82.69   10.80
  -2   5  -4   60.99   11.70
   3  -5   4   42.60   11.00
  -3  -5  -4   28.90    9.20
   3   5   4   27.80    9.30
  -3   5  -4   31.80   10.70
  -3   5  -4   56.49    9.60
  -4  -5  -4   78.39   12.90
   4  -5   4   68.59   12.90
  -4   5  -4   57.49    9.70
  -4   5  -4   60.49   12.80
   4   5   4   68.49   12.70
   5  -5   4  236.08   21.30
  -5  -5  -4  261.57   21.10
  -5   5  -4  283.37   24.20
  -5   5  -4  258.57   16.10
   5   5   4  256.67   21.10
  -6  -5  -4   11.50   12.10
   6  -5   4   17.90   13.40
  -6   5  -4    1.00   11.90
   6   5   4   37.10   13.30
   7  -5   4   12.60   15.20
  -7  -5  -4   25.60   14.30
   7   5   4   52.99   16.70
  -7   5  -4   70.79   17.30
   8  -5   4  143.79   22.30
  -8  -5  -4  101.09   20.50
  -8   5  -4  140.19   22.20
   8   5   4  136.29   22.00
  -8   5  -4   92.49   21.70
   9  -5   4   40.50   20.90
  -9  -5  -4   25.00   17.10
   9   5   4   12.70   18.40
  -9   5  -4   15.70   17.10
  -9   5  -4   24.60   18.30
 -10  -5  -4   34.70   20.60
  10  -5   4   40.00   22.60
  10   5   4   44.30   21.90
 -10   5  -4   44.10   23.00
 -10   5  -4   79.89   23.00
 -11  -5  -4   40.20   20.50
  11  -5   4   30.30   24.70
  11   5   4   -4.20   22.00
 -11   5  -4   17.60   21.00
  14  -6  -4   -3.70   19.10
 -14  -6   4   26.60   24.50
 -14   6   4   37.30   24.40
  14   6  -4    1.40   19.90
 -13  -6   4   -8.30   20.90
  13  -6  -4  -11.40   16.90
  13   6  -4   -5.80   17.40
 -13   6   4   -7.60   19.30
  12  -6  -4   19.50   16.00
 -12  -6   4    7.20   20.30
 -12   6   4   -6.40   19.90
  12   6  -4   32.50   18.40
 -11  -6   4  514.75   39.20
  11  -6  -4  532.45   33.60
 -11   6   4  526.85   40.10
  11   6  -4  522.25   33.90
  11   6  -4  552.34   30.90
  10  -6  -4   33.00   14.40
 -10  -6   4   48.00   19.90
 -10   6   4   52.59   11.20
  10   6  -4   77.99   15.00
 -10   6   4   49.60   19.80
  10   6  -4   53.79   15.60
   9  -6  -4   87.39   14.80
  -9  -6   4  117.69   22.30
   9   6  -4  129.99   17.60
  -9   6   4  103.29   11.80
  -9   6   4   87.99   19.00
   8  -6  -4    5.40    9.50
  -8  -6   4    8.30   13.90
  -8   6   4  -13.40   12.40
   8   6  -4   -4.60   10.30
  -8   6   4    8.90    6.50
  -8   6   4    6.70    7.10
   7  -6  -4   79.99   11.20
  -7  -6   4   75.39   15.30
   7   6  -4   61.39   12.00
  -7   6   4   49.30   14.80
  -7   6   4   66.19    9.20
  -7   6   4   68.29    8.30
  -6   6   4  141.99   16.30
  -6   6   4  152.18   10.90
   6   6  -4  152.18   14.20
  -6   6   4  153.28   13.10
  -5   6   4   53.69    6.90
  -5   6   4   52.79   10.00
   5   6  -4   56.49    9.70
  -5   6   4   58.99   11.20
   4  -6  -4   10.30    6.90
  -4   6   4    2.20    8.10
   4   6  -4   -0.70    6.90
  -4   6   4   14.50    7.80
  -4   6   4   21.00    5.90
   4   6  -4   10.70    7.30
   3  -6  -4 2831.02   68.59
   3   6  -4 2995.40   72.29
   3   6  -4 2847.42   69.79
  -3   6   4 2916.51   74.19
   2  -6  -4 3107.69   70.89
   2   6  -4 3053.99   73.59
   2   6  -4 3169.88   77.49
  -2   6   4 3085.69   72.79
   1   6  -4 1277.27   35.80
   1   6  -4 1355.86   39.80
  -1   6   4 1321.37   35.30
   0  -6   4  475.65   20.20
   0  -6  -4  483.25   16.10
   0   6  -4  481.45   19.40
   0   6   4  464.55   18.40
   0   6  -4  479.85   22.40
   0   6  -4  452.55   22.40
  -1  -6  -4  257.27   12.80
   1  -6   4  235.48   16.90
  -1   6  -4  250.87   18.40
   1   6   4  249.78   15.10
  -1   6  -4  245.88   17.00
  -1   6  -4  252.27   15.80
  -2  -6  -4  124.79   11.70
   2  -6   4  117.09   13.40
  -2   6  -4  114.89   12.60
  -2   6  -4  147.79   15.50
   2   6   4  160.18   13.60
  -2   6  -4  126.09   12.50
  -3  -6  -4   86.49   11.70
   3  -6   4   69.99   12.40
  -3   6  -4   72.49   12.60
  -3   6  -4   54.79   11.40
   3   6   4   59.79   11.60
  -3   6  -4   63.59   10.60
   4  -6   4  278.67   21.30
  -4  -6  -4  261.17   19.20
  -4   6  -4  295.47   18.10
  -4   6  -4  313.67   23.80
   4   6   4  286.67   21.60
  -5  -6  -4  112.99   15.50
   5  -6   4  112.29   16.50
  -5   6  -4  102.09   11.50
   5   6   4   93.69   15.60
  -5   6  -4  103.09   16.40
   6  -6   4   72.79   16.50
  -6  -6  -4   77.39   15.20
  -6   6  -4   80.09   10.10
  -6   6  -4   66.59   16.70
   6   6   4   98.49   17.40
   7  -6   4  466.25   34.20
  -7  -6  -4  452.75   30.30
   7   6   4  453.55   32.00
  -7   6  -4  394.46   30.80
   8  -6   4    1.00   15.50
  -8  -6  -4  -17.20   13.80
  -8   6  -4  -15.40   14.30
   8   6   4   -1.40   15.30
  -9  -6  -4   -7.70   14.90
   9  -6   4  -19.60   17.60
  -9   6  -4    0.90   16.80
   9   6   4    2.30   18.40
 -10  -6  -4   46.80   19.30
  10  -6   4   -1.90   20.30
 -10   6  -4    7.80   17.70
  10   6   4   17.90   20.50
 -11  -6  -4   10.20   20.30
  11  -6   4    4.80   22.90
 -11   6  -4  -30.20   19.90
  11   6   4   -3.70   21.70
 -13  -7   4    8.70   21.50
  13  -7  -4  -44.10   15.60
  13   7  -4   -7.40   18.20
 -13   7   4    5.70   20.80
 -12  -7   4   25.50   21.00
  12  -7  -4   40.30   17.10
  12   7  -4   30.70   18.10
 -12   7   4   11.10   19.80
  11  -7  -4   -2.20   13.70
 -11  -7   4    3.40   18.40
 -11   7   4   26.80   19.50
  11   7  -4   -5.00   15.40
  11   7  -4   -4.40   12.70
 -10  -7   4  183.18   27.70
  10  -7  -4  177.18   20.10
 -10   7   4  168.68   15.80
  10   7  -4  213.98   22.80
 -10   7   4  216.68   26.70
   9  -7  -4   80.69   14.10
  -9  -7   4   52.89   18.30
   9   7  -4   88.79   16.90
  -9   7   4  108.09   12.10
  -9   7   4  116.79   20.50
  -8  -7   4   -0.90   13.30
   8  -7  -4    5.50    9.70
   8   7  -4   -2.60   11.10
  -8   7   4   16.60   14.00
  -8   7   4    3.80    7.30
  -8   7   4   15.40    7.10
  -7   7   4   71.89    9.20
  -7   7   4   68.39   15.00
   7   7  -4   70.59   13.00
  -7   7   4   66.69   10.10
  -6   7   4  247.88   16.20
  -6   7   4  216.78   18.80
   6   7  -4  238.68   17.50
  -6   7   4  199.38   13.00
  -5   7   4 2484.15   64.89
   5   7  -4 2410.76   63.89
  -5   7   4 2463.05   65.29
  -5   7   4 2452.55   60.49
   4  -7  -4  101.89   10.80
  -4   7   4  101.29   13.80
   4   7  -4  106.29   12.40
   4   7  -4   98.09   10.90
  -4   7   4  125.79   10.50
   3  -7  -4  542.45   19.20
   3   7  -4  540.25   22.90
   3   7  -4  501.25   21.00
   2  -7  -4  107.19    8.80
   2   7  -4  114.49   12.10
   2   7  -4  109.09   10.80
  -2   7   4  121.59   10.50
   1   7  -4   -3.50    6.70
  -1   7   4    2.90    6.50
   1   7  -4    0.00    8.30
   0  -7   4  161.18   13.30
   0  -7  -4  170.08   10.80
   0   7  -4  160.38   12.70
   0   7   4  185.98   13.80
   0   7  -4  167.18   15.00
  -1  -7  -4  250.67   13.40
   1  -7   4  248.28   17.60
  -1   7  -4  215.98   16.30
  -1   7  -4  230.48   17.80
  -1   7  -4  246.38   17.80
   1   7   4  244.98   15.70
  -2  -7  -4   87.79   10.70
   2  -7   4   72.19   12.00
  -2   7  -4   49.30   10.30
   2   7   4   82.59   11.90
  -2   7  -4   67.99   10.90
  -2   7  -4   72.39   12.90
   3  -7   4  476.75   25.20
  -3  -7  -4  481.45   22.00
   3   7   4  512.05   24.70
  -3   7  -4  440.46   22.20
  -3   7  -4  508.85   24.30
  -3   7  -4  500.35   26.40
  -4  -7  -4    1.70    8.80
   4  -7   4   -9.40    9.10
  -4   7  -4   -5.30   10.00
  -4   7  -4    6.50    7.60
   4   7   4    3.60    9.40
  -5  -7  -4    6.80   10.90
   5  -7   4   20.10   12.40
  -5   7  -4   17.60    8.40
  -5   7  -4   -2.10   11.40
   5   7   4   27.40   12.00
   6  -7   4  157.38   20.30
  -6  -7  -4  200.38   21.70
  -6   7  -4  191.88   22.10
  -6   7  -4  178.18   14.50
   6   7   4  188.78   21.40
   7  -7   4   13.80   15.60
  -7  -7  -4  -21.90   11.70
  -7   7  -4   46.40   16.50
   7   7   4    1.70   14.10
   8  -7   4   93.99   22.30
  -8  -7  -4   93.19   19.80
  -8   7  -4  134.49   22.70
   8   7   4  128.19   23.00
  -9  -7  -4   74.89   20.60
   9  -7   4   89.59   24.10
   9   7   4   91.49   22.80
  -9   7  -4   92.99   22.40
  10  -7   4   13.80   21.70
 -10  -7  -4    7.80   18.20
  10   7   4   22.00   21.70
 -10   7  -4   26.40   21.10
 -11  -7  -4   36.20   21.70
  11  -7   4   32.30   25.30
  11   7   4   26.10   24.40
 -11   7  -4   53.79   23.20
  13  -8  -4   33.00   17.70
 -13  -8   4   54.19   24.40
  13   8  -4   42.60   20.90
 -13   8   4   24.20   23.10
 -12  -8   4   16.40   21.40
  12  -8  -4   -3.40   14.80
 -12   8   4    4.20   20.90
  12   8  -4   14.40   18.00
  11  -8  -4   -8.80   13.60
 -11  -8   4   -9.90   19.00
 -11   8   4   -1.50   18.50
  11   8  -4   14.30   16.10
 -10  -8   4  -12.60   16.30
  10  -8  -4    6.10   13.00
  10   8  -4  -14.90   13.30
 -10   8   4   -9.30   16.50
 -10   8   4  -10.00    9.60
  -9  -8   4   -6.40   15.30
   9  -8  -4   24.20   12.20
  -9   8   4   -1.60    8.90
  -9   8   4   23.20   15.90
   9   8  -4    9.00   13.40
  -8  -8   4  295.17   28.00
  -8   8   4  278.37   24.30
   8   8  -4  240.98   21.00
  -8   8   4  244.78   16.40
  -8   8   4  242.28   15.40
  -7   8   4  499.65   28.10
   7   8  -4  509.05   26.70
  -7   8   4  472.25   20.70
  -7   8   4  484.05   21.70
   6   8  -4 2722.13   72.49
  -6   8   4 2744.83   71.59
  -6   8   4 2772.02   75.19
  -6   8   4 2763.42   68.59
   5   8  -4 1287.97   40.20
  -5   8   4 1307.27   37.30
  -4   8   4   40.90    8.20
   4   8  -4   36.30   10.10
   4   8  -4   44.90    9.90
   3  -8  -4  311.57   15.20
   3   8  -4  299.27   17.60
  -3   8   4  355.66   18.00
   3   8  -4  293.97   18.80
   2  -8  -4   73.39    7.90
  -2   8   4   78.39   10.00
   2   8  -4   65.19   10.00
   2   8  -4   95.19   12.20
   1   8  -4   13.30    8.60
   1   8  -4    9.00    7.60
  -1   8   4    3.50    7.10
   0   8  -4 2160.48   61.19
   0   8   4 2186.88   57.29
   0   8  -4 2248.88   58.29
   1  -8   4  307.37   19.20
  -1   8  -4  285.57   20.60
  -1   8  -4  254.07   18.70
   1   8   4  262.97   17.30
  -1   8  -4  316.37   18.80
   2  -8   4 5565.04  135.99
  -2  -8  -4 5650.53  131.99
  -2   8  -4 5657.83  135.59
   2   8   4 5718.03  134.49
  -2   8  -4 5763.72  134.59
  -2   8  -4 5678.33  138.69
   3  -8   4  250.37   20.10
  -3  -8  -4  261.97   17.70
   3   8   4  290.77   20.60
  -3   8  -4  267.57   18.40
  -3   8  -4  231.78   20.00
  -3   8  -4  251.37   19.10
  -4  -8  -4  870.11   33.40
   4  -8   4  872.41   36.80
  -4   8  -4  819.12   36.60
  -4   8  -4  903.41   35.40
  -4   8  -4  835.32   31.10
   4   8   4  810.62   34.50
  -5  -8  -4   13.40   10.70
   5  -8   4   13.00   12.10
  -5   8  -4   -7.70    8.20
  -5   8  -4    7.60   12.10
   5   8   4   27.40   12.30
  -6  -8  -4   75.29   15.70
   6  -8   4   72.49   17.40
   6   8   4  109.39   18.80
  -6   8  -4   56.79   16.00
  -6   8  -4   85.09   11.10
   7  -8   4   52.19   18.40
  -7  -8  -4   24.20   14.80
  -7   8  -4   41.40   18.40
   7   8   4   79.09   17.80
   8  -8   4  126.79   23.80
  -8  -8  -4  117.49   21.40
  -8   8  -4  179.08   24.60
   8   8   4  132.19   23.10
   9  -8   4    5.50   20.00
  -9  -8  -4   29.80   17.90
  -9   8  -4   -6.70   18.20
   9   8   4   49.70   20.20
  10  -8   4    6.20   21.20
 -10  -8  -4  -12.90   16.60
  10   8   4  -21.50   19.50
 -10   8  -4   -4.80   17.60
  11  -8   4   70.19   26.80
 -11  -8  -4   27.00   22.00
 -11   8  -4   51.29   22.30
  11   8   4   88.09   27.30
  13  -9  -4    4.10   16.50
 -13  -9   4   20.30   22.30
 -13   9   4   26.40   22.50
  13   9  -4   -3.10   18.60
  12  -9  -4   18.00   16.40
 -12  -9   4   19.00   22.30
 -12   9   4   13.90   20.50
  12   9  -4   14.70   18.30
 -11  -9   4   23.30   19.10
  11  -9  -4  -14.40   13.50
 -11   9   4   18.00   19.40
  11   9  -4  -10.20   15.90
  10  -9  -4   92.29   17.00
 -10  -9   4  120.39   24.50
 -10   9   4   89.89   21.80
  10   9  -4   98.89   19.30
 -10   9   4   98.99   14.80
  -9  -9   4   40.20   18.80
   9   9  -4   57.39   16.00
  -9   9   4   50.39   11.40
  -9   9   4   59.79   18.20
   8   9  -4   17.10   12.60
  -8   9   4   18.70   14.80
  -8   9   4   14.70    8.20
  -8   9   4   32.30    9.50
   7   9  -4   -9.40   10.70
  -7   9   4   -2.40    7.90
  -7   9   4    5.30    8.80
   6   9  -4  480.85   25.50
  -6   9   4  461.15   21.00
   5   9  -4  209.68   17.10
  -5   9   4  199.38   14.70
   4   9  -4  816.82   29.90
  -4   9   4  791.02   28.20
   4   9  -4  799.22   31.30
   3  -9  -4   48.50    8.20
   3   9  -4   51.19   11.50
   3   9  -4   53.89   10.50
  -3   9   4   73.49   10.50
   2   9  -4  243.28   17.30
  -2   9   4  221.58   15.90
   2   9  -4  196.48   16.80
   1   9  -4   82.59   12.40
  -1   9   4  113.39   12.00
   1   9  -4  110.79   12.00
   0   9  -4 1362.26   41.90
   0   9   4 1362.26   41.10
   0   9  -4 1423.66   45.30
   1  -9   4   93.09   13.10
   1   9   4   89.49   11.80
  -1   9  -4  111.49   14.90
  -1   9  -4   92.29   12.80
   2  -9   4   46.20   11.30
  -2  -9  -4   22.80    9.10
  -2   9  -4   29.80   11.10
   2   9   4   27.40   10.10
  -2   9  -4   53.09   10.80
  -2   9  -4   24.20   10.70
  -3  -9  -4  111.49   13.70
   3  -9   4  105.39   15.30
  -3   9  -4  131.79   16.00
  -3   9  -4  106.29   13.40
   3   9   4   92.99   14.20
  -3   9  -4  108.99   16.10
   4  -9   4  174.28   18.90
  -4  -9  -4  222.78   19.10
  -4   9  -4  167.28   19.10
  -4   9  -4  200.48   16.60
   4   9   4  224.88   20.30
  -4   9  -4  187.38   18.80
  -5  -9  -4  102.29   16.00
   5  -9   4   71.29   15.90
  -5   9  -4   46.40   15.10
  -5   9  -4   83.39   12.10
  -5   9  -4   56.59   15.30
   5   9   4   57.49   15.00
   6  -9   4    2.40   13.80
  -6  -9  -4   -1.20   12.20
   6   9   4    5.90   12.80
  -6   9  -4    9.60    8.50
  -6   9  -4  -14.00   12.80
   7  -9   4    8.40   15.70
  -7  -9  -4   -1.00   13.40
   7   9   4   -9.40   13.90
  -7   9  -4   -5.80   15.40
   8  -9   4   28.70   19.20
  -8  -9  -4   33.50   15.90
  -8   9  -4   24.50   18.40
   8   9   4   -7.40   16.40
  -9  -9  -4   13.30   16.60
   9  -9   4   21.20   20.50
   9   9   4    2.00   18.20
  -9   9  -4   -4.60   17.70
 -10  -9  -4   82.59   23.30
  10  -9   4   73.69   24.50
  10   9   4  101.39   26.80
 -10   9  -4   87.19   23.30
  13 -10  -4   14.00   18.60
 -13 -10   4    8.80   23.10
  13  10  -4   55.69   21.70
 -13  10   4    4.40   20.80
 -12 -10   4   23.80   22.00
  12 -10  -4   51.49   17.50
  12  10  -4   24.40   18.20
 -12  10   4   -1.60   20.70
 -11 -10   4  474.05   41.70
  11 -10  -4  479.25   33.10
  11  10  -4  452.15   34.60
 -11  10   4  433.86   39.20
 -10 -10   4   10.80   19.30
 -10  10   4  -12.70   10.60
  10  10  -4    5.00   15.10
 -10  10   4   30.10   19.10
  -9 -10   4  400.26   35.90
  -9  10   4  382.16   22.50
   9  10  -4  428.96   30.60
  -8  10   4    8.40    9.40
   8  10  -4   -7.40   12.40
  -7  10   4   10.80    8.70
   7  10  -4   -3.10   11.40
  -6  10   4  162.88   14.20
   6  10  -4  180.58   18.30
   5  10  -4    9.60   10.00
  -5  10   4   15.00    8.20
   4  10  -4  124.59   15.50
  -4  10   4  157.68   14.90
   4  10  -4  113.89   14.10
  -4  10   4  127.99   13.20
   3  10  -4 2021.50   57.49
  -3  10   4 2058.99   57.19
   3  10  -4 2207.18   61.39
   2  10  -4 2897.51   78.29
   2  10  -4 2977.70   75.09
  -2  10   4 2854.51   74.19
  -1  10   4 1053.89   34.90
   1  10  -4 1077.29   38.70
   1  10  -4 1044.30   35.20
   0  10   4   91.29   12.30
   0  10  -4   93.09   13.10
   0  10  -4   93.09   14.90
   1  10   4  192.78   16.80
  -1  10  -4  205.78   17.60
  -1  10  -4  228.08   19.70
   2 -10   4   32.40   11.40
  -2  10  -4   48.70   12.50
  -2  10  -4   34.40   12.40
   2  10   4   37.50   11.10
   3 -10   4   69.29   14.10
  -3 -10  -4  112.09   13.90
   3  10   4   83.79   13.90
  -3  10  -4   81.79   12.70
  -3  10  -4   79.69   15.40
  -3  10  -4   68.99   14.00
   4 -10   4  125.99   17.30
  -4 -10  -4   94.39   14.30
  -4  10  -4   89.19   15.80
   4  10   4   83.69   15.60
  -4  10  -4   86.49   12.60
  -4  10  -4  107.69   17.70
  -5 -10  -4  260.87   22.50
   5 -10   4  218.78   22.80
  -5  10  -4  236.08   18.40
  -5  10  -4  234.68   24.00
  -5  10  -4  260.77   23.00
   5  10   4  267.97   23.50
   6 -10   4  203.58   24.90
  -6 -10  -4  138.89   19.80
  -6  10  -4  164.28   21.80
   6  10   4  172.88   21.90
  -6  10  -4  156.18   15.20
  -6  10  -4  149.88   22.30
   7 -10   4   50.19   18.80
  -7 -10  -4   35.60   16.00
   7  10   4   79.59   19.30
  -7  10  -4   52.99   18.40
   8 -10   4  234.38   29.70
  -8 -10  -4  212.28   26.90
   8  10   4  249.97   28.80
  -8  10  -4  177.18   27.30
   9 -10   4   19.80   20.30
  -9 -10  -4  -10.50   15.40
   9  10   4  -21.30   18.50
  -9  10  -4   11.00   19.20
 -10 -10  -4   28.20   19.80
  10 -10   4  -19.00   21.70
 -10  10  -4   25.20   21.00
  10  10   4    3.30   21.10
 -13 -11   4   27.80   24.40
  13  11  -4   30.80   20.00
 -12 -11   4   13.40   22.30
  12  11  -4  -11.80   17.40
 -11 -11   4   23.10   21.10
  11  11  -4   12.50   17.90
 -10 -11   4   58.99   23.10
  10  11  -4   76.19   19.10
 -10  11   4   58.59   14.20
  -9 -11   4  151.58   26.10
   9  11  -4  184.28   22.50
  -9  11   4  126.69   16.00
  -8  11   4    1.00   10.10
   8  11  -4   -4.30   12.90
  -7  11   4  172.18   16.00
   7  11  -4  159.88   19.30
  -6  11   4   76.39   11.90
   6  11  -4   85.39   15.30
  -5  11   4  486.85   23.50
   5  11  -4  505.85   26.40
  -4  11   4    1.20    9.40
  -4  11   4    4.60    8.10
   4  11  -4  -13.70    9.10
   4  11  -4   -4.10    9.40
  -3  11   4  400.06   22.30
   3  11  -4  440.86   24.80
   3  11  -4  398.46   23.00
  -2  11   4  108.19   13.40
   2  11  -4  108.09   15.20
   2  11  -4  104.49   13.60
   1  11  -4  779.92   30.00
   1  11  -4  741.63   32.60
  -1  11   4  689.43   28.70
   0  11   4   96.19   13.30
   0  11  -4   85.69   12.90
   0  11  -4   70.49   13.80
  -1  11  -4    9.90   10.60
  -1  11  -4   15.30   10.50
   1  11   4   -1.40    9.00
   2 -11   4  150.88   17.10
  -2  11  -4  184.88   18.10
   2  11   4  164.28   17.20
  -2  11  -4  112.09   16.40
  -3 -11  -4  259.07   19.60
   3 -11   4  252.07   22.60
  -3  11  -4  322.37   23.90
  -3  11  -4  313.07   25.20
  -3  11  -4  284.37   20.90
   3  11   4  302.57   23.30
  -4 -11  -4   99.09   15.80
   4 -11   4   67.59   15.10
  -4  11  -4  112.29   17.40
   4  11   4   97.39   16.80
  -4  11  -4  108.09   14.20
  -4  11  -4  123.39   18.50
  -5 -11  -4  103.19   16.80
   5 -11   4   91.29   18.00
  -5  11  -4   72.39   17.30
  -5  11  -4   76.39   12.50
  -5  11  -4   94.39   17.90
   5  11   4   93.89   17.10
   6 -11   4  -21.80   13.30
  -6 -11  -4    0.50   12.30
  -6  11  -4    1.10   15.20
  -6  11  -4    2.60    8.80
   6  11   4    5.00   14.70
  -6  11  -4   10.70   15.40
   7 -11   4    8.10   16.80
  -7 -11  -4    8.90   14.40
   7  11   4   -1.80   15.90
  -7  11  -4   -3.30   16.60
  -7  11  -4  -10.70   15.30
  -8 -11  -4   46.20   17.90
   8 -11   4   45.70   22.10
   8  11   4   42.60   20.10
  -8  11  -4   23.90   20.20
   9 -11   4   41.10   23.20
  -9 -11  -4   94.09   22.10
   9  11   4   79.79   23.80
  -9  11  -4   45.00   21.90
 -10 -11  -4    2.60   18.50
  10 -11   4   11.80   23.10
  10  11   4    6.80   21.40
 -10  11  -4    2.30   20.90
 -12 -12   4   13.90   22.40
  12  12  -4   35.70   20.80
 -11 -12   4   -6.40   20.00
  11  12  -4    2.90   18.20
 -10 -12   4    1.50   18.70
 -10  12   4   -1.40   14.00
  10  12  -4   14.20   16.30
  -9 -12   4  -18.10   16.40
  -9  12   4   -2.80   10.50
   9  12  -4   16.40   15.30
   8  12  -4  306.67   26.60
  -8  12   4  276.37   21.40
   7  12  -4  151.68   19.70
  -7  12   4  110.69   14.70
  -6  12   4 2012.20   58.59
   6  12  -4 2042.80   61.59
   5  12  -4  528.25   28.80
  -5  12   4  533.45   28.40
  -5  12   4  558.94   26.10
  -4  12   4  170.88   17.40
   4  12  -4  181.58   18.90
   4  12  -4  166.28   17.00
  -4  12   4  174.38   16.80
  -3  12   4  535.85   26.50
   3  12  -4  540.05   26.90
   3  12  -4  571.44   30.10
  -2  12   4  213.18   18.20
   2  12  -4  170.98   17.10
   2  12  -4  170.58   18.30
   1  12  -4  870.01   33.90
   1  12  -4  924.21   37.60
  -1  12   4  901.41   34.00
   0  12  -4 1872.61   55.29
   0  12  -4 1781.62   58.09
   0  12   4 1876.81   55.09
  -1  12  -4 1230.18   46.60
   1  12   4 1316.27   43.70
  -1  12  -4 1308.97   44.30
  -2  12  -4 2461.75   73.79
  -2  12  -4 2477.65   70.39
   2  12   4 2414.66   69.69
   3 -12   4 2239.88   67.49
  -3  12  -4 2149.78   68.59
   3  12   4 2113.29   64.89
  -3  12  -4 2233.88   66.29
   4 -12   4   48.20   15.30
  -4 -12  -4   53.29   13.60
  -4  12  -4   49.99   15.30
  -4  12  -4   44.70   12.30
  -4  12  -4   57.59   16.30
   4  12   4   37.80   14.00
   5 -12   4  148.79   20.70
  -5 -12  -4  199.38   21.20
  -5  12  -4  185.78   17.60
  -5  12  -4  198.18   23.10
  -5  12  -4  192.18   22.20
   5  12   4  154.78   21.00
   6 -12   4   43.40   17.90
  -6 -12  -4   64.29   16.60
  -6  12  -4   21.80   15.90
   6  12   4   50.29   17.40
  -6  12  -4    6.40    9.80
  -6  12  -4   18.00   16.90
   7 -12   4   12.30   17.60
  -7 -12  -4   15.10   14.60
  -7  12  -4   17.70   18.20
  -7  12  -4   22.20   17.70
   7  12   4    5.10   17.20
   8 -12   4   50.19   21.40
  -8 -12  -4   61.99   19.30
  -8  12  -4   89.09   22.00
  -8  12  -4   75.39   21.50
   8  12   4   60.99   21.80
   9 -12   4   33.90   22.40
  -9 -12  -4   -1.90   16.30
  -9  12  -4  -31.20   18.10
  -9  12  -4   19.00   20.80
   9  12   4   20.10   22.00
  10 -12   4   25.20   24.50
 -10 -12  -4   13.20   19.60
 -10  12  -4   -2.10   20.70
  10  12   4   26.60   23.10
 -12 -13   4  -38.80   18.90
  12  13  -4   27.00   20.20
 -11 -13   4  -18.00   18.80
  11  13  -4   -2.20   17.00
 -10 -13   4    9.30   20.90
  10  13  -4   22.90   18.40
   9  13  -4   77.99   19.50
  -9  13   4   43.80   13.70
  -8  13   4  141.49   17.40
   8  13  -4  164.18   21.70
   7  13  -4  -12.80   13.20
  -7  13   4    9.20   11.00
  -6  13   4  106.59   15.00
   6  13  -4   93.89   16.90
  -6  13   4  117.99   17.60
  -5  13   4  377.66   26.20
  -5  13   4  390.66   24.00
   5  13  -4  356.66   26.10
   5  13  -4  382.96   26.90
  -4  13   4 1796.12   55.29
  -4  13   4 1790.62   56.19
   4  13  -4 1796.82   56.09
   4  13  -4 1858.71   59.69
   3  13  -4    8.50   10.70
  -3  13   4   16.80   11.40
   3  13  -4   30.50   12.90
  -2  13   4   -7.40    9.70
   2  13  -4   11.40   11.00
   2  13  -4   -8.30    9.90
   1  13  -4  126.19   17.40
   1  13  -4  103.19   15.10
  -1  13   4  106.69   14.90
   0  13  -4  118.89   16.80
   0  13   4  115.89   15.50
   0  13  -4  129.29   16.40
   1  13   4  107.69   15.50
  -1  13  -4   90.29   16.30
  -1  13  -4   59.59   13.90
   2  13   4   98.29   15.70
  -2  13  -4   77.39   16.60
  -2  13  -4   80.49   16.60
  -3  13  -4   26.90   14.20
  -3  13  -4   -3.70   12.30
   3  13   4   45.90   14.20
   4 -13   4   60.99   16.60
  -4 -13  -4   51.99   14.40
  -4  13  -4   84.09   16.70
  -4  13  -4   59.99   13.10
  -4  13  -4   80.29   18.10
   4  13   4   74.39   17.30
  -5 -13  -4  120.19   18.60
   5 -13   4  127.99   22.00
  -5  13  -4  109.79   20.50
  -5  13  -4   85.59   14.70
  -5  13  -4  110.99   19.40
   5  13   4  109.29   19.50
   6 -13   4  -10.80   15.30
  -6 -13  -4    6.80   14.00
  -6  13  -4    7.60   10.60
  -6  13  -4    7.90   16.30
  -6  13  -4   10.40   17.60
   6  13   4   19.00   16.30
   7 -13   4    8.10   18.00
  -7 -13  -4    2.40   14.50
  -7  13  -4   10.40   16.80
   7  13   4    1.00   16.70
  -7  13  -4    9.30   17.60
  -8 -13  -4   48.90   18.80
   8 -13   4   50.99   21.90
  -8  13  -4   53.89   21.70
   8  13   4   51.19   21.50
  -8  13  -4   70.29   21.70
  -9 -13  -4    0.80   18.00
   9 -13   4   27.80   24.40
  -9  13  -4   23.00   22.10
  -9  13  -4   31.50   20.00
   9  13   4   29.40   22.30
 -12 -14   4  176.68   32.70
  12  14  -4  163.58   27.70
 -11 -14   4   18.30   22.90
  11  14  -4   44.20   21.20
 -10 -14   4   98.59   26.10
  10  14  -4  109.69   22.50
  -9  14   4   83.29   16.50
   9  14  -4   49.99   19.50
  -8  14   4   -6.30   11.60
   8  14  -4   25.60   16.60
  -7  14   4   48.40   16.80
  -7  14   4   30.20   12.60
   7  14  -4   31.80   16.00
  -6  14   4   68.09   14.40
   6  14  -4   45.60   15.90
  -6  14   4   46.60   15.10
  -5  14   4  440.46   26.60
   5  14  -4  421.06   29.30
  -5  14   4  434.16   28.60
   5  14  -4  423.56   27.90
  -4  14   4   -4.80   11.20
  -4  14   4    5.80   11.00
   4  14  -4    5.60   11.50
   4  14  -4   -4.50   11.80
   3  14  -4 2034.90   66.79
  -3  14   4 2219.18   64.49
   3  14  -4 2135.39   63.89
   2  14  -4  717.13   35.50
   2  14  -4  721.93   32.70
  -2  14   4  699.43   32.50
   1  14  -4  820.52   38.10
  -1  14   4  851.71   35.60
   1  14  -4  847.22   35.60
   0  14   4  497.15   27.90
   0  14  -4  464.25   29.70
   0  14  -4  417.16   26.20
   1  14   4   32.50   12.60
  -1  14  -4    3.00   12.90
  -1  14  -4   13.60   12.20
   2  14   4   39.00   13.90
  -2  14  -4   62.39   16.00
  -2  14  -4   75.29   16.80
   3  14   4   81.59   17.10
  -3  14  -4   76.69   18.20
  -3  14  -4   59.89   16.40
  -4 -14  -4   -3.00   10.70
  -4  14  -4   22.00   11.30
  -4  14  -4  -10.20   14.70
  -4  14  -4   -3.40   13.60
   4  14   4   14.00   14.20
  -5 -14  -4   87.49   17.90
   5 -14   4  118.69   20.80
  -5  14  -4   93.79   19.50
  -5  14  -4   63.19   13.90
   5  14   4   91.19   20.00
  -5  14  -4   73.69   19.00
  -6 -14  -4  340.07   29.60
   6 -14   4  315.87   31.60
  -6  14  -4  264.87   23.70
  -6  14  -4  303.27   30.70
  -6  14  -4  362.66   32.60
   6  14   4  298.37   29.50
  -7 -14  -4   37.30   17.20
   7 -14   4   -5.10   18.90
  -7  14  -4    0.70   17.30
  -7  14  -4   44.70   20.20
   7  14   4   29.60   19.80
  -8 -14  -4  161.28   25.50
   8 -14   4  186.08   29.40
  -8  14  -4  217.38   28.30
  -8  14  -4  163.28   28.00
   8  14   4  122.19   26.00
   9 -14   4   12.20   21.80
  -9 -14  -4    4.80   17.10
  -9  14  -4   19.40   20.80
   9  14   4   16.90   22.20
  -9  14  -4   15.60   19.70
 -11 -15   4  -12.80   21.10
  11  15  -4  -29.70   17.90
 -10 -15   4   -3.20   19.30
  10  15  -4   20.00   19.30
  -9  15   4   15.40   14.00
   9  15  -4    1.70   16.90
   8  15  -4    4.10   16.30
  -8  15   4  -13.50   11.90
  -8  15   4  -22.30   15.30
   7  15  -4   90.19   19.20
  -7  15   4   83.59   19.30
  -7  15   4  128.59   18.50
   6  15  -4   15.00   15.30
  -6  15   4   33.40   15.60
  -6  15   4   51.99   14.30
  -5  15   4  676.53   33.30
  -5  15   4  699.33   35.50
   5  15  -4  669.53   37.90
   5  15  -4  608.24   34.60
  -4  15   4   -4.90   11.10
  -4  15   4    9.30   12.80
   4  15  -4   12.20   13.90
   4  15  -4    6.70   13.20
  -3  15   4  361.46   26.40
   3  15  -4  362.56   28.70
   3  15  -4  340.67   25.60
   2  15  -4  156.58   18.80
  -2  15   4  126.29   17.60
   2  15  -4  118.09   18.80
   1  15  -4 1235.58   45.20
  -1  15   4 1248.18   45.30
   1  15  -4 1196.78   48.60
   0  15  -4   55.89   15.70
   0  15   4   68.89   15.00
   0  15  -4   61.29   15.00
  -1  15  -4    8.20   13.20
   1  15   4   15.00   12.40
  -1  15  -4    5.50   13.60
  -2  15  -4   27.60   14.70
  -2  15  -4   51.29   16.70
   2  15   4   31.30   14.30
  -3  15  -4   -2.10   14.90
  -3  15  -4   -6.70   14.50
   3  15   4   26.50   14.60
  -4 -15  -4  295.17   26.50
  -4  15  -4  257.77   26.50
   4  15   4  272.07   26.80
  -4  15  -4  246.78   22.80
  -4  15  -4  226.48   26.90
  -5 -15  -4   57.99   16.10
  -5  15  -4   50.99   13.50
  -5  15  -4   41.50   17.60
   5  15   4   56.69   18.70
  -5  15  -4   16.60   17.00
   6 -15   4   18.70   18.70
  -6 -15  -4   22.10   15.40
   6  15   4   12.90   17.10
  -6  15  -4   29.90   18.80
  -6  15  -4   -1.70   16.40
  -7 -15  -4   24.20   16.50
   7 -15   4   11.70   19.10
   7  15   4   24.80   20.20
  -7  15  -4   14.10   18.70
  -7  15  -4   15.30   19.90
   8 -15   4   22.10   22.40
  -8 -15  -4   26.00   17.60
  -8  15  -4   17.20   19.60
   8  15   4   43.40   21.70
  -8  15  -4   32.20   20.50
  -9 -15  -4   52.69   21.20
   9 -15   4   52.99   26.20
   9  15   4   40.70   23.70
  -9  15  -4   75.79   23.60
  -9  15  -4   66.19   23.30
 -11 -16   4    7.50   22.60
  11  16  -4    0.60   19.90
 -10 -16   4   18.50   21.90
  10  16  -4   60.89   21.30
  -9  16   4  155.88   25.50
   9  16  -4  190.88   26.60
  -9  16   4  149.19   20.50
  -8  16   4  108.89   18.00
   8  16  -4   86.39   21.30
  -8  16   4  103.79   21.80
   7  16  -4  748.03   40.00
  -7  16   4  718.03   40.10
  -7  16   4  698.03   36.80
  -6  16   4  243.68   23.30
   6  16  -4  285.37   26.80
  -6  16   4  244.68   25.60
   5  16  -4   52.19   16.50
  -5  16   4   70.89   16.90
  -5  16   4   52.19   15.50
   5  16  -4   55.09   18.30
  -4  16   4   64.39   16.60
   4  16  -4   61.09   17.30
   4  16  -4   90.09   18.20
  -4  16   4   69.39   15.90
  -3  16   4  134.49   19.50
  -3  16   4  147.89   19.70
   3  16  -4  115.89   20.10
   3  16  -4  169.38   20.40
  -2  16   4   58.39   16.10
   2  16  -4   48.70   17.30
   2  16  -4   61.59   16.20
   1  16  -4   35.10   16.00
   1  16  -4   14.60   13.40
  -1  16   4   35.40   14.60
   0  16  -4  141.49   21.40
   0  16   4  197.88   21.40
   0  16  -4  157.28   20.50
   1  16   4  449.06   29.70
  -1  16  -4  464.15   33.40
  -1  16  -4  395.56   29.20
  -2  16  -4  115.79   19.90
  -2  16  -4  102.89   20.40
   2  16   4  131.89   19.70
   3  16   4 2106.19   69.39
  -3  16  -4 2113.39   69.79
  -3  16  -4 2099.19   72.49
   4  16   4   69.89   18.70
  -4  16  -4   40.60   19.10
  -4  16  -4   39.40   17.20
  -5 -16  -4  149.88   21.20
   5  16   4  107.89   22.10
  -5  16  -4  122.39   23.40
  -5  16  -4   99.29   21.60
  -5  16  -4  117.09   17.40
  -6 -16  -4   45.80   16.70
  -6  16  -4   47.00   20.10
   6  16   4   69.99   22.10
  -6  16  -4   42.20   19.00
  -7 -16  -4   44.10   18.60
   7 -16   4   16.10   21.70
  -7  16  -4   43.50   21.80
   7  16   4   32.90   21.00
  -7  16  -4   53.19   20.80
   8 -16   4   31.90   22.60
  -8 -16  -4   21.30   18.80
  -8  16  -4   43.90   23.30
  -8  16  -4    3.80   20.70
   8  16   4   26.00   22.30
 -10 -17   4   -6.50   20.60
 -10  17   4    3.40   19.90
  10  17  -4    7.40   19.70
   9  17  -4   55.89   21.70
  -9  17   4   61.89   18.30
  -9  17   4   87.49   23.70
  -8  17   4   29.10   18.30
   8  17  -4   19.20   18.10
  -8  17   4    9.00   15.00
   7  17  -4   34.80   18.60
  -7  17   4    9.50   18.10
  -7  17   4   16.80   14.10
  -6  17   4  319.27   27.10
  -6  17   4  288.07   27.90
   6  17  -4  274.97   28.40
   6  17  -4  311.47   28.20
   5  17  -4   18.90   16.20
  -5  17   4  -15.00   14.00
   5  17  -4   21.40   15.30
  -5  17   4  -13.60   13.10
   4  17  -4  651.53   38.60
   4  17  -4  701.83   36.70
  -4  17   4  567.34   35.70
  -4  17   4  615.94   35.20
  -3  17   4  102.49   19.00
   3  17  -4   79.59   18.90
  -3  17   4  127.29   20.00
   3  17  -4   95.69   18.70
   2  17  -4   76.89   17.60
  -2  17   4   89.99   18.30
   2  17  -4   37.90   16.60
   1  17  -4   89.29   18.20
   1  17  -4   41.70   16.80
  -1  17   4   59.49   16.90
   0  17   4  182.18   22.00
   0  17  -4  142.39   22.00
   0  17  -4  181.68   22.30
  -1  17  -4  147.29   22.70
  -1  17  -4  146.29   20.90
   1  17   4  157.48   21.30
  -2  17  -4  -20.10   14.60
  -2  17  -4   26.40   17.10
   2  17   4   26.30   15.00
  -3  17  -4   97.99   19.90
  -3  17  -4  107.79   22.50
   3  17   4   83.89   19.90
  -4  17  -4   87.59   21.20
  -4  17  -4   82.99   21.60
   4  17   4  128.59   23.20
  -5 -17  -4   60.29   17.50
   5  17   4   78.19   21.20
  -5  17  -4   38.20   14.50
  -5  17  -4   76.59   21.30
  -5  17  -4   40.10   20.60
  -6 -17  -4    1.90   15.00
  -6  17  -4   11.60   18.90
  -6  17  -4  -14.40   17.20
   6  17   4   19.50   19.70
  -7 -17  -4    2.30   17.10
   7  17   4    1.40   20.00
  -7  17  -4    6.80   19.60
  -7  17  -4   -6.90   17.10
  -8 -17  -4   52.09   20.20
   8  17   4   28.00   23.90
  -8  17  -4   41.90   21.40
  -8  17  -4    5.20   21.50
  10  18  -4   92.09   25.00
 -10  18   4  105.89   24.20
  -9  18   4   19.30   19.40
  -9  18   4   57.39   26.40
   9  18  -4   18.30   20.10
   8  18  -4    1.00   18.50
  -8  18   4  -21.20   14.30
  -8  18   4   28.90   19.50
   7  18  -4  107.99   22.10
  -7  18   4  112.09   20.50
  -7  18   4  118.89   23.10
   6  18  -4  306.77   31.90
  -6  18   4  271.17   26.30
   6  18  -4  346.97   31.70
  -6  18   4  329.67   31.20
  -5  18   4   77.79   18.90
   5  18  -4   79.99   20.50
  -5  18   4   70.99   18.50
   5  18  -4   37.80   17.50
   4  18  -4  460.75   33.50
   4  18  -4  600.74   38.80
  -4  18   4  506.15   34.00
  -4  18   4  505.85   35.20
  -3  18   4   -8.80   13.40
   3  18  -4  -10.00   14.10
   3  18  -4   -3.50   15.50
  -3  18   4    8.20   15.10
   2  18  -4  928.41   42.70
   2  18  -4  860.11   45.60
  -2  18   4  921.71   43.10
   1  18  -4   -3.60   14.70
   1  18  -4   26.50   16.70
  -1  18   4  -12.30   14.20
   0  18  -4  315.77   30.70
   0  18  -4  319.37   28.70
   0  18   4  301.37   27.80
  -1  18  -4   26.10   16.80
   1  18   4   50.39   17.30
  -1  18  -4   53.49   20.10
   2  18   4    8.70   15.10
  -2  18  -4   18.90   17.30
  -2  18  -4   20.10   17.80
  -3  18  -4    9.40   18.50
   3  18   4   31.90   18.10
  -3  18  -4   23.30   17.90
  -4  18  -4   29.10   18.60
   4  18   4   86.49   20.70
  -4  18  -4   49.30   19.10
  -5 -18  -4   43.50   16.40
  -5  18  -4    7.80   19.30
  -5  18  -4   46.40   20.00
  -5  18  -4   23.00   14.80
   5  18   4    1.80   18.90
  -6 -18  -4  367.26   33.40
  -6  18  -4  361.16   35.90
  -6  18  -4  315.77   33.40
   6  18   4  355.36   36.00
  -7 -18  -4   49.00   20.00
   7  18   4   51.59   23.80
  -7  18  -4   57.09   23.00
  -7  18  -4   41.40   23.90
   9  19  -4  165.48   28.70
  -9  19   4  141.19   28.00
  -8  19   4   11.70   16.20
   8  19  -4   27.00   19.80
  -8  19   4  -11.40   18.40
   7  19  -4   19.70   18.40
  -7  19   4   20.30   16.10
   7  19  -4   -3.00   17.90
  -7  19   4    6.20   17.50
  -6  19   4  314.97   31.20
   6  19  -4  281.57   31.60
   6  19  -4  249.58   27.80
  -6  19   4  277.27   27.40
   5  19  -4    4.80   18.10
  -5  19   4   18.10   17.60
   5  19  -4   24.50   17.30
  -5  19   4  -11.40   14.90
   4  19  -4  282.27   30.00
   4  19  -4  346.47   31.00
  -4  19   4  317.47   29.20
  -4  19   4  357.66   31.30
  -3  19   4   50.89   18.40
  -3  19   4   31.20   18.00
   3  19  -4   45.80   18.90
   3  19  -4   29.50   17.30
   2  19  -4    4.20   16.50
  -2  19   4   14.90   16.30
   2  19  -4    5.70   17.00
   1  19  -4   36.50   19.20
  -1  19   4   10.00   16.00
   1  19  -4   21.10   17.10
   0  19  -4   33.80   18.20
   0  19   4    8.40   16.00
   0  19  -4    5.60   15.20
  -1  19  -4   20.60   17.00
   1  19   4   80.89   19.00
  -1  19  -4   14.70   18.30
  -2  19  -4   18.60   17.10
  -2  19  -4   27.70   19.30
   2  19   4   20.60   17.60
  -3  19  -4   50.09   20.60
  -3  19  -4   61.39   20.30
   3  19   4   18.30   17.70
  -4  19  -4   60.69   20.50
  -4  19  -4   56.19   21.40
   4  19   4   55.49   21.70
  -5 -19  -4   35.90   17.00
  -5  19  -4    7.50   20.20
  -5  19  -4   -1.80   15.90
   5  19   4    0.30   18.90
  -5  19  -4   38.00   20.90
  -6 -19  -4   26.10   17.80
  -6  19  -4   -9.60   19.50
   6  19   4  -33.90   19.50
  -6  19  -4    4.70   19.70
  -8  20   4   -8.30   17.40
   8  20  -4    6.50   20.40
  -8  20   4   28.10   20.50
   8  20  -4    5.10   20.00
   7  20  -4  490.05   42.00
   7  20  -4  645.44   42.00
  -7  20   4  589.64   38.90
  -7  20   4  628.94   44.00
   6  20  -4   49.80   21.30
  -6  20   4    9.40   18.80
  -6  20   4   65.79   20.20
   6  20  -4   44.50   19.90
   5  20  -4  124.49   24.80
   5  20  -4  161.38   24.10
  -5  20   4  130.09   22.80
  -5  20   4  138.79   25.10
   4  20  -4  112.49   24.30
  -4  20   4   72.89   20.20
  -4  20   4  131.79   23.30
   4  20  -4  105.59   22.20
  -3  20   4  193.78   26.10
  -3  20   4  208.98   26.30
   3  20  -4  182.58   25.10
   3  20  -4  182.88   27.70
   2  20  -4  237.88   27.50
   2  20  -4  223.98   28.60
  -2  20   4  256.57   28.40
  -2  20   4  243.88   26.50
  -1  20   4  335.37   31.10
   1  20  -4  286.47   32.80
   1  20  -4  392.56   32.50
   0  20  -4  173.18   24.20
   0  20  -4  137.49   26.00
   0  20   4  176.18   24.60
   1  20   4  874.01   46.20
  -1  20  -4  874.31   46.40
  -1  20  -4  983.30   51.69
   2  20   4   82.89   21.30
  -2  20  -4   81.49   21.20
  -2  20  -4   40.10   20.40
   3  20   4  939.11   49.80
  -3  20  -4  938.31   48.70
  -3  20  -4  847.92   50.29
  -4  20  -4  190.08   29.50
  -4  20  -4  157.58   25.40
   4  20   4  205.08   28.30
  -5 -20  -4  -20.50   14.50
  -5  20  -4    1.30   19.10
   5  20   4   18.60   21.30
  -5  20  -4   -2.90   19.40
  -6 -20  -4   -8.20   16.10
   6  20   4  -29.80   19.60
  -6  20  -4    0.50   20.40
  -6  20  -4   23.50   21.60
   8  21  -4   18.30   21.30
   7  21  -4   27.90   22.00
   7  21  -4  -12.00   19.00
  -7  21   4   37.20   19.00
  -7  21   4   15.10   20.90
   6  21  -4  108.39   24.10
  -6  21   4  124.49   23.00
  -6  21   4   84.59   23.10
   6  21  -4   91.09   24.30
   5  21  -4  -20.10   17.90
  -5  21   4    0.00   16.70
   5  21  -4   16.50   18.50
  -5  21   4  -13.90   17.70
  -4  21   4   -0.40   17.30
   4  21  -4   23.90   19.80
  -4  21   4  -11.30   15.40
   4  21  -4   11.40   18.50
  -3  21   4   37.70   19.40
   3  21  -4  -21.60   18.40
  -3  21   4  -22.30   16.30
   3  21  -4   -6.20   17.30
   2  21  -4   -9.10   17.80
  -2  21   4   -4.10   18.30
   2  21  -4    5.90   18.30
  -2  21   4    8.20   17.40
  -1  21   4  189.18   25.60
   1  21  -4  159.18   25.10
   1  21  -4  173.48   29.00
   0  21  -4   18.20   18.80
   0  21   4  -22.80   16.10
   0  21  -4   39.20   19.80
  -1  21  -4   11.10   17.50
  -1  21  -4    9.10   19.30
   1  21   4   -5.20   17.90
   2  21   4   19.00   18.30
  -2  21  -4   25.70   20.40
  -2  21  -4  -10.10   17.50
  -3  21  -4   84.49   25.60
  -3  21  -4   69.89   22.20
   3  21   4   89.59   24.00
   4  21   4   60.39   22.80
  -4  21  -4   20.70   23.00
  -4  21  -4   47.80   21.30
  -5 -21  -4   67.09   25.00
  -5  21  -4  101.39   26.60
   5  21   4   42.50   23.60
  -5  21  -4   51.79   23.30
   7  22  -4   34.30   21.80
  -6  22   4   45.80   20.50
  -6  22   4   54.89   22.30
   6  22  -4   21.40   21.70
   6  22  -4   54.69   22.50
  -5  22   4   44.20   21.60
   5  22  -4   56.19   21.70
  -5  22   4    7.70   19.00
   5  22  -4   13.50   21.80
   4  22  -4  228.38   31.80
  -4  22   4  162.88   25.80
   4  22  -4  200.48   28.30
  -4  22   4  167.38   26.80
   3  22  -4   27.40   19.30
   3  22  -4   -5.00   20.60
  -3  22   4   35.10   19.20
  -3  22   4  -20.80   15.70
  -2  22   4  496.85   39.60
   2  22  -4  462.35   40.00
   2  22  -4  496.85   39.40
  -2  22   4  544.15   41.40
   1  22  -4   58.19   23.30
  -1  22   4   46.30   20.80
   1  22  -4    3.40   19.20
   0  22  -4   27.80   19.50
   0  22   4   13.50   20.50
   0  22  -4   24.30   21.40
  -1  22  -4  266.97   30.40
  -1  22  -4  167.38   30.50
   1  22   4  276.47   31.90
  -2  22  -4  -16.50   19.00
  -2  22  -4   -6.90   20.00
   2  22   4   -9.40   17.70
  -3  22  -4   17.60   21.90
  -3  22  -4   22.40   20.20
   3  22   4  -20.10   19.50
   4  22   4   36.40   22.60
  -4  22  -4   55.39   23.40
  -4  22  -4   62.59   24.80
   5  23  -4    5.90   19.40
   5  23  -4  -17.80   20.40
  -5  23   4   15.00   20.70
  -5  23   4   41.80   21.20
   4  23  -4   76.59   23.60
  -4  23   4   67.99   23.60
  -4  23   4   99.49   24.70
   4  23  -4  116.89   27.30
   3  23  -4    2.90   19.10
  -3  23   4   29.70   20.70
   3  23  -4    5.30   21.10
  -3  23   4  -11.90   18.60
   2  23  -4   20.60   21.10
  -2  23   4    0.20   19.30
  -2  23   4    0.60   19.90
   2  23  -4   12.40   21.10
   1  23  -4   25.80   20.00
  -1  23   4   15.40   21.20
  -1  23   4   24.60   21.40
   1  23  -4   24.20   24.30
   0  23  -4   34.10   23.50
   0  23  -4   80.79   22.80
   0  23   4   60.79   22.70
  -1  23  -4   31.30   21.40
   1  23   4   14.60   20.40
  -1  23  -4   31.40   22.20
   2  23   4   17.30   21.00
  -2  23  -4   18.90   23.30
  -2  23  -4   49.70   23.70
  -3  23  -4   10.50   22.20
   3  23   4  -34.60   19.90
  -3  23  -4   -2.30   20.40
  -3  24   4    0.50   19.60
  -3  24   4  -10.40   20.60
   3  24  -4   40.30   23.70
   3  24  -4   23.20   21.40
   2  24  -4   25.40   24.20
  -2  24   4  -13.10   20.40
   2  24  -4   45.70   22.90
  -2  24   4   17.40   21.20
   1  24  -4  142.29   30.50
   1  24  -4  162.38   27.80
  -1  24   4  151.88   30.00
  -1  24   4  188.58   29.60
   0  24  -4   28.50   24.20
   0  24   4   36.70   22.10
   0  24  -4   48.60   22.50
  -1  24  -4  600.94   45.20
   1  24   4  491.35   42.50
 -14   0   5    2.40   22.20
  14   0  -5    5.10   23.30
  13   0  -5   18.30   15.70
 -13   0   5   -7.40   21.70
  12   0  -5  -16.60   12.70
 -12   0   5   -0.50   18.90
  11   0  -5  559.94   32.00
 -11   0   5  523.55   38.50
  11   0  -5  570.44   31.00
  10   0  -5   22.10   11.60
  10   0  -5   -2.30    8.60
 -10   0   5  -16.80   14.50
  -9   0   5    9.00   14.90
   9   0  -5    7.90    9.80
   9   0  -5    4.40    5.20
   9   0  -5   -5.90    8.20
   8   0  -5    5.50    8.60
   8   0  -5  -12.70    7.40
   8   0  -5   -4.30    3.80
  -8   0   5    5.80   12.50
   7   0  -5  307.07   15.90
  -7   0   5  272.37   22.20
   7   0  -5  300.27   19.50
  -6   0   5    7.40   10.30
   6   0  -5   -9.10    7.80
   6   0  -5   -8.10    4.90
  -5   0   5   66.89    7.60
   5   0  -5   82.49   11.80
  -5   0   5   55.19   10.00
  -5   0   5   90.19   12.20
   4   0  -5   11.40    8.20
  -4   0   5   -0.40    7.10
   4   0  -5    0.30    2.10
  -4   0   5    5.20    7.90
  -4   0   5   -1.00    4.20
   3   0  -5 2250.27   52.69
  -3   0   5 2227.18   52.29
   3   0  -5 2217.28   59.99
  -3   0   5 2196.68   59.69
  -2   0   5   -9.80    6.70
  -2   0   5   -5.70    5.10
   2   0  -5    1.40    7.00
   2   0  -5   -6.30    5.90
   1   0  -5 5860.81  134.29
  -1   0   5 5906.61  134.09
  -1   0   5 5807.62  137.79
   0   0   5   -5.40    5.00
   0   0  -5   -0.30    7.40
   0   0   5    7.00    8.10
   0   0   5    3.10    4.70
   0   0  -5    4.20    7.30
   1   0   5    3.70    6.40
  -1   0  -5    8.10    8.30
  -1   0  -5    4.90    8.40
   1   0   5    8.70    8.60
   1   0   5   10.50    6.50
  -1   0  -5   13.80    4.70
   2   0   5    4.30    7.40
   2   0   5    5.70    8.00
  -2   0  -5   -2.30    8.70
  -2   0  -5    0.20    8.40
  -3   0  -5   14.00    9.10
   3   0   5   10.30    8.50
  -3   0  -5   25.40   10.70
  -4   0  -5    6.90    9.50
   4   0   5   -8.10    8.90
  -4   0  -5   -5.30    9.60
   5   0   5  344.17   24.50
  -5   0  -5  355.46   26.10
  -5   0  -5  368.36   24.80
  -6   0  -5    1.10   12.00
  -6   0  -5   10.40   13.30
   6   0   5   -4.80   11.30
   7   0   5  474.45   33.20
  -7   0  -5  446.86   32.50
  -7   0  -5  403.86   30.80
  -8   0  -5   -1.60   14.50
   8   0   5  -14.10   14.60
  -8   0  -5   14.80   16.10
  -9   0  -5   18.00   17.70
   9   0   5   13.60   18.40
  -9   0  -5   -2.60   16.40
 -10   0  -5    4.30   18.90
  10   0   5   -6.00   19.80
 -10   0  -5   19.00   19.30
 -11   0  -5    0.30   21.20
  11   0   5   62.59   25.90
 -14  -1   5  -24.00   19.40
  14   1  -5   -2.60   18.20
 -14   1   5   30.60   22.10
 -13  -1   5   44.60   22.80
  13  -1  -5   47.30   18.10
  13   1  -5   26.70   16.50
 -13   1   5   47.70   23.80
 -12  -1   5    1.40   19.20
  12  -1  -5   20.50   14.80
 -12   1   5   34.80   20.70
  12   1  -5    1.80   14.00
 -11  -1   5  155.48   25.30
  11  -1  -5  142.69   18.30
  11   1  -5  192.88   20.20
 -11   1   5  110.89   24.40
  11   1  -5  164.98   16.40
  10  -1  -5   73.69   11.90
  10  -1  -5   82.29   14.00
 -10  -1   5   78.39   20.40
  10   1  -5   72.39   12.50
  10   1  -5   89.69   15.10
 -10   1   5   57.19   19.60
   9  -1  -5  -14.00    8.70
  -9  -1   5   17.50   15.10
   9  -1  -5   -1.10    8.60
   9  -1  -5    4.70    4.60
   9   1  -5    4.70    5.90
   9   1  -5    4.60    8.50
   9   1  -5   -4.30    9.50
  -9   1   5   17.10   14.50
   8  -1  -5  141.89   14.10
  -8  -1   5  141.49   19.90
   8  -1  -5  128.59   12.80
   8   1  -5  139.29   13.30
   8   1  -5  158.68    9.70
   8   1  -5  122.99   13.90
  -8   1   5  130.09   18.40
   7  -1  -5  159.88   12.00
  -7  -1   5  158.88   18.00
   7  -1  -5  164.48   14.70
   7   1  -5  125.29   13.90
  -7   1   5  158.38   17.60
   7   1  -5  153.78   12.00
   7   1  -5  149.99    8.10
  -6  -1   5 1118.89   39.10
   6  -1  -5 1106.49   29.30
   6  -1  -5 1137.69   36.70
  -6   1   5 1150.48   36.10
   6   1  -5 1077.29   36.70
   6   1  -5 1130.29   30.30
  -6   1   5 1075.69   37.80
  -5  -1   5  233.88   17.40
  -5  -1   5  235.68   12.80
   5  -1  -5  255.07   18.30
  -5   1   5  231.38   16.40
   5   1  -5  292.57   18.40
  -5   1   5  246.08   13.00
  -5   1   5  260.47   17.30
  -4  -1   5   16.70    4.90
  -4  -1   5    3.70    7.60
   4  -1  -5   17.40    9.70
  -4   1   5   17.90    4.30
   4   1  -5   10.60    8.30
  -4   1   5   18.50    8.60
   4   1  -5   11.00    4.20
  -4   1   5   13.70    7.80
  -3  -1   5   99.09    7.60
   3  -1  -5  107.99    7.70
  -3  -1   5  101.09   11.30
   3  -1  -5  122.79   13.40
  -3   1   5   96.79    7.10
   3   1  -5   86.09   11.40
  -3   1   5  109.09   12.00
   3   1  -5   91.19    7.90
  -2  -1   5  522.75   22.60
   2  -1  -5  547.65   18.30
  -2  -1   5  486.55   17.80
   2  -1  -5  443.86   22.30
   2   1  -5  386.56   21.90
   2   1  -5  521.15   18.80
  -2   1   5  518.85   22.10
  -2   1   5  492.45   17.30
   1  -1  -5   59.59   11.10
  -1  -1   5   49.10   10.20
   1  -1  -5   72.29    9.60
  -1   1   5   56.59   10.50
   1   1  -5   55.39    9.90
   1   1  -5   72.69    9.30
  -1   1   5   69.39    9.50
   0  -1   5 1733.23   43.50
   0  -1   5 1743.63   50.29
   0  -1  -5 1842.42   49.10
   0  -1  -5 1760.72   50.89
   0   1  -5 1765.22   50.79
   0   1   5 1745.63   42.70
   0   1  -5 1820.22   49.20
   0   1   5 1821.52   51.09
   0   1   5 1782.52   43.70
   1  -1   5 1751.12   48.40
   1  -1   5 1574.54   42.80
  -1  -1  -5 1628.04   48.00
  -1  -1  -5 1639.94   47.70
  -1  -1  -5 1655.03   39.10
   1  -1   5 1629.44   44.20
  -1   1  -5 1690.33   48.00
   1   1   5 1625.74   42.70
  -1   1  -5 1606.54   39.90
   1   1   5 1600.84   42.50
  -1   1  -5 1601.74   39.90
  -1   1  -5 1664.53   48.10
  -2  -1  -5 1446.16   41.10
   2  -1   5 1360.76   40.80
   2  -1   5 1482.65   43.90
  -2  -1  -5 1386.36   45.10
  -2   1  -5 1445.06   43.90
   2   1   5 1406.66   40.90
   2   1   5 1445.86   40.80
  -2   1  -5 1450.25   45.50
  -3  -1  -5   -2.10    8.20
   3  -1   5   -6.40    7.80
   3  -1   5    4.20    8.40
  -3  -1  -5   15.80   10.00
  -3   1  -5   11.30    8.70
  -3   1  -5  -16.30    8.70
   3   1   5   -2.80    8.00
  -4  -1  -5   32.50   12.30
   4  -1   5   30.50   11.40
  -4  -1  -5   41.40   11.30
   4   1   5   36.30   11.00
  -4   1  -5   37.20   11.50
  -4   1  -5   30.70   11.90
  -5  -1  -5  101.29   15.90
  -5  -1  -5  139.29   18.90
   5  -1   5   80.29   15.40
  -5   1  -5   81.19   15.20
   5   1   5  134.19   17.00
  -5   1  -5  124.69   17.70
  -6  -1  -5  120.89   18.40
   6  -1   5  117.79   17.70
  -6  -1  -5  114.49   18.80
  -6   1  -5  129.69   19.20
   6   1   5  122.59   18.40
  -6   1  -5  116.69   19.80
  -7  -1  -5   -1.70   14.20
   7  -1   5   10.40   14.10
  -7  -1  -5    1.50   13.40
   7   1   5   -7.90   13.30
  -7   1  -5    2.70   13.90
  -7   1  -5  -16.00   14.00
  -8  -1  -5  178.78   25.10
   8  -1   5  150.78   23.10
  -8  -1  -5  145.19   23.40
   8   1   5  185.58   24.50
  -8   1  -5  211.68   26.80
  -8   1  -5  117.49   21.90
  -9  -1  -5   69.09   21.00
  -9  -1  -5   22.50   19.60
   9  -1   5   65.99   21.40
  -9   1  -5   31.20   18.70
   9   1   5   67.89   20.80
  -9   1  -5   66.29   21.50
 -10  -1  -5   -8.50   17.80
  10  -1   5  -16.90   19.50
  10   1   5    4.60   20.20
 -10   1  -5   35.30   20.30
 -10   1  -5   34.20   19.90
  11  -1   5    8.30   22.70
 -11  -1  -5  -20.00   18.60
 -11   1  -5   -6.40   20.10
  11   1   5  -12.90   22.40
 -11   1  -5  -27.10   20.20
 -14  -2   5   19.50   22.40
  14   2  -5   12.70   19.00
 -14   2   5   -6.10   21.30
  13  -2  -5   -5.80   15.30
 -13  -2   5   35.30   21.80
  13   2  -5   11.20   15.60
 -13   2   5  -17.60   19.50
 -12  -2   5   28.30   22.00
  12  -2  -5   60.29   16.10
 -12   2   5   16.70   20.30
  12   2  -5   38.90   16.00
  11  -2  -5   -3.80   12.30
 -11  -2   5    7.90   18.50
  11   2  -5  -10.20    9.80
  11   2  -5  -11.80   12.10
 -11   2   5  -18.60   16.50
  10  -2  -5   57.19   13.30
  10  -2  -5   61.09   10.60
 -10  -2   5   29.80   18.70
  10   2  -5   51.29   12.00
  10   2  -5   51.09   13.60
 -10   2   5   54.69   18.70
   9  -2  -5  105.89   13.70
   9  -2  -5  118.79   13.00
  -9  -2   5  103.79   19.50
   9   2  -5   94.39   11.10
   9   2  -5   92.09   13.40
   9   2  -5   97.19   14.00
  -9   2   5   98.19   18.40
   8  -2  -5  789.82   27.50
   8  -2  -5  753.92   28.20
  -8  -2   5  744.83   35.90
   8   2  -5  748.43   30.10
   8   2  -5  740.33   27.80
  -8   2   5  737.63   34.70
   8   2  -5  680.03   22.50
   7  -2  -5   16.40    8.90
  -7  -2   5   29.30   12.80
   7  -2  -5    4.40    6.70
   7   2  -5    6.00    5.10
   7   2  -5   -1.70    6.90
  -7   2   5    8.80    7.10
   7   2  -5   14.60    8.90
  -7   2   5    6.60   11.10
   6  -2  -5 3477.85   87.39
  -6  -2   5 3455.45   90.29
   6  -2  -5 3415.76   79.59
  -6   2   5 3480.05   86.69
  -6   2   5 3519.35   89.19
   6   2  -5 3468.15   79.19
   6   2  -5 3516.45   88.79
   6   2  -5 3577.34   81.59
   5  -2  -5  172.18   15.20
  -5  -2   5  187.08   12.70
  -5   2   5  199.68   15.40
  -5   2   5  214.38   12.10
   5   2  -5  199.08    9.80
  -5   2   5  198.98   15.70
   5   2  -5  181.78   15.50
   4  -2  -5 3401.46   87.19
  -4  -2   5 3417.46   80.19
  -4   2   5 3566.84   78.99
   4   2  -5 3540.95   88.39
   4   2  -5 3511.55   79.79
  -4   2   5 3507.45   87.09
  -4   2   5 3472.55   83.09
   3  -2  -5   20.00    8.90
  -3  -2   5   14.30    9.70
  -3  -2   5    4.60    4.10
  -3  -2   5   11.60    5.10
   3   2  -5    0.40    5.60
  -3   2   5    3.00    4.40
  -3   2   5    5.00    5.00
   3   2  -5    0.60    7.90
  -3   2   5   -0.30    7.50
   2  -2  -5 1782.72   43.90
  -2  -2   5 1696.63   39.60
  -2  -2   5 1664.03   49.10
   2  -2  -5 1670.73   49.10
  -2  -2   5 1682.73   44.20
  -2   2   5 1729.03   43.20
   2   2  -5 1677.13   49.30
  -2   2   5 1715.43   48.70
   2   2  -5 1722.93   44.60
  -1  -2   5  299.27   19.20
  -1  -2   5  336.17   11.40
   1  -2  -5  311.47   18.40
  -1  -2   5  317.67   11.80
   1  -2  -5  304.97   15.40
  -1   2   5  300.17   21.00
   1   2  -5  286.97   18.20
   1   2  -5  328.77   16.90
  -1   2   5  283.87   16.90
   0  -2  -5 1354.56   39.70
   0  -2   5 1370.26   35.10
   0  -2   5 1338.47   41.20
   0   2   5 1322.17   33.20
   0   2   5 1328.87   33.50
   0   2  -5 1338.07   41.40
   0   2  -5 1322.87   39.80
  -1  -2  -5  287.97   18.80
   1  -2   5  325.17   18.90
   1  -2   5  359.56   17.00
  -1  -2  -5  328.47   11.60
   1  -2   5  301.07   16.10
  -1   2  -5  307.17   13.60
  -1   2  -5  305.27   18.90
   1   2   5  324.77   15.50
   1   2   5  332.07   14.50
  -1   2  -5  295.37   13.20
  -1   2  -5  309.57   19.20
   2  -2   5 8761.52  196.18
   2  -2   5 8748.12  198.78
  -2  -2  -5 8557.64  200.38
  -2  -2  -5 8673.93  194.98
  -2   2  -5 8794.02  198.58
   2   2   5 8394.06  194.28
  -2   2  -5 8433.46  200.08
   2   2   5 8798.82  195.38
  -3  -2  -5  158.08   15.00
   3  -2   5  183.38   15.60
   3  -2   5  163.38   14.90
  -3  -2  -5  166.18   16.70
  -3   2  -5  159.88   14.80
  -3   2  -5  157.68   17.30
   3   2   5  195.28   16.00
   4  -2   5   88.29   13.90
   4  -2   5  113.09   14.70
  -4  -2  -5  109.89   14.60
  -4  -2  -5   95.99   15.80
   4   2   5  101.19   14.00
  -4   2  -5   80.99   14.50
  -5  -2  -5   29.10   13.20
   5  -2   5   41.10   10.70
   5  -2   5   46.20   12.70
  -5  -2  -5   49.30   13.20
  -5   2  -5   45.40   14.10
   5   2   5   64.69   13.10
  -5   2  -5   36.30   13.90
   6  -2   5   15.60    9.00
  -6  -2  -5   25.50   13.20
   6  -2   5   19.70   13.10
  -6  -2  -5   26.50   13.80
   6   2   5   17.80   13.30
  -6   2  -5   14.80   13.80
  -6   2  -5   -5.00   12.40
   7  -2   5   20.80   14.90
  -7  -2  -5   21.50   15.20
  -7  -2  -5   -8.90   12.80
  -7   2  -5    5.70   15.20
  -7   2  -5    6.70   15.60
   7   2   5   14.50   14.10
  -8  -2  -5   39.70   17.80
  -8  -2  -5   26.30   16.30
   8  -2   5    2.00   16.00
   8   2   5    1.60   15.30
  -8   2  -5   20.00   17.70
  -8   2  -5  -26.20   13.70
  -9  -2  -5   14.60   17.00
   9  -2   5   10.40   19.10
  -9   2  -5   26.60   18.80
  -9   2  -5   -1.50   17.70
   9   2   5   40.00   19.60
  10  -2   5  -16.50   19.80
 -10  -2  -5    6.70   17.90
 -10   2  -5    4.50   18.40
  10   2   5    7.70   19.70
 -10   2  -5   22.40   20.80
 -11  -2  -5  -16.20   19.00
  11  -2   5   -5.00   22.90
 -11   2  -5   19.80   22.10
  11   2   5   14.10   24.40
 -11   2  -5   13.30   20.50
 -14  -3   5   12.40   20.80
  14   3  -5  -11.70   16.90
 -14   3   5  -22.90   19.30
  13  -3  -5   27.20   16.30
 -13  -3   5   37.30   22.50
  13   3  -5   22.10   16.90
 -13   3   5    2.20   19.80
  12  -3  -5    9.80   14.10
 -12  -3   5  -12.50   18.50
 -12   3   5   39.90   20.80
  12   3  -5   12.40   15.20
  11  -3  -5   -9.10   12.30
 -11  -3   5   35.10   21.10
  11   3  -5   14.10   11.60
  11   3  -5   22.40   13.80
 -11   3   5   18.90   18.70
 -10  -3   5  214.88   26.90
  10  -3  -5  238.78   19.90
  10   3  -5  207.98   19.70
 -10   3   5  240.28   27.90
  10   3  -5  248.88   20.30
   9  -3  -5    7.60    9.90
   9  -3  -5   20.00    5.60
  -9  -3   5   29.40   15.70
   9   3  -5   16.30   10.50
   9   3  -5    8.10    9.90
  -9   3   5   50.19   16.40
   8  -3  -5  559.34   23.50
   8  -3  -5  530.25   23.50
  -8  -3   5  612.54   32.90
   8   3  -5  550.34   20.30
   8   3  -5  572.34   24.70
   8   3  -5  539.55   26.90
  -8   3   5  543.65   30.30
   7  -3  -5    1.30    8.40
  -7  -3   5    2.30   12.00
   7  -3  -5   12.00    6.80
  -7   3   5    8.30   11.40
   7   3  -5    7.60    5.80
   7   3  -5    5.80    9.00
  -7   3   5   13.50    7.30
   7   3  -5    1.50    7.50
  -6  -3   5   12.60   10.40
   6  -3  -5   -9.70    8.00
  -6   3   5    4.30    9.40
  -6   3   5   -2.80    7.70
   6   3  -5   -0.40    6.10
   6   3  -5    3.20    5.30
   6   3  -5    4.90    8.80
   5  -3  -5 2159.38   58.99
   5   3  -5 2181.48   51.69
  -5   3   5 2184.28   53.89
  -5   3   5 2118.69   57.29
   5   3  -5 2181.08   60.49
   5   3  -5 2160.58   52.49
  -5   3   5 2163.08   58.49
  -4  -3   5 1354.86   35.70
   4  -3  -5 1329.67   41.50
  -4   3   5 1287.07   31.70
   4   3  -5 1346.07   35.50
  -4   3   5 1372.66   37.20
  -4   3   5 1391.86   41.80
   4   3  -5 1287.97   42.00
  -4   3   5 1359.36   33.80
  -3  -3   5 1917.01   48.50
   3  -3  -5 1982.40   54.49
  -3  -3   5 1899.21   46.30
  -3   3   5 1978.30   54.29
   3   3  -5 1951.00   54.79
  -3   3   5 1904.01   46.40
  -3   3   5 1926.41   46.50
   3   3  -5 1887.21   48.80
  -2  -3   5    4.70    4.10
  -2  -3   5    7.60    4.40
  -2  -3   5    4.90    5.90
   2   3  -5   -4.30    7.80
  -2   3   5   10.20    5.30
   2   3  -5   -5.40    6.30
  -1  -3   5 1316.67   33.60
  -1  -3   5 1259.87   32.90
   1   3  -5 1304.17   37.80
   1   3  -5 1315.57   40.90
   0  -3   5   64.79    8.40
   0  -3   5   55.29   11.90
   0  -3  -5   62.09    9.90
   0   3  -5   52.39   10.40
   0   3  -5   60.69   10.30
   0   3   5   59.29    6.80
   0   3  -5   44.00    5.70
   0   3   5   64.49    5.50
   0   3  -5   59.99    6.00
  -1  -3  -5 1612.64   47.30
   1  -3   5 1521.45   49.60
   1  -3   5 1544.35   42.90
  -1  -3  -5 1602.34   38.30
  -1  -3  -5 1592.24   40.40
   1   3   5 1621.04   41.80
  -1   3  -5 1596.84   40.40
  -1   3  -5 1608.74   47.20
  -1   3  -5 1565.44   47.00
  -1   3  -5 1530.15   40.00
   1   3   5 1525.25   40.00
   2  -3   5   42.30    9.50
   2  -3   5   41.70   10.00
  -2  -3  -5   44.20    9.20
  -2  -3  -5   49.90   12.20
   2   3   5   42.60    8.10
   2   3   5   46.60    9.20
  -2   3  -5   53.79   10.40
  -2   3  -5   30.10    8.20
  -2   3  -5   72.29   12.50
  -3  -3  -5   92.29   12.40
  -3  -3  -5   67.29   12.70
   3  -3   5   76.29   10.80
   3  -3   5   88.09   12.60
  -3   3  -5  108.79   15.50
   3   3   5  107.99   13.00
  -3   3  -5   95.19   12.20
   4  -3   5   -3.40    8.60
   4  -3   5    3.50    7.00
  -4  -3  -5    6.00   10.40
  -4  -3  -5   -6.60    8.70
   4   3   5    4.20    9.30
  -4   3  -5   11.90    8.50
  -4   3  -5   14.70   10.40
  -5  -3  -5  102.19   17.10
  -5  -3  -5  103.99   15.90
   5  -3   5   87.79   15.10
   5  -3   5   99.79   12.00
   5   3   5  130.69   17.10
  -5   3  -5  107.29   17.30
   6  -3   5   56.29   15.10
  -6  -3  -5   18.40   12.90
  -6  -3  -5   34.40   14.60
   6  -3   5   29.50    8.60
   6   3   5   22.30   13.50
  -6   3  -5   40.30   15.60
  -6   3  -5   35.80   15.20
   7  -3   5   -1.80   13.80
  -7  -3  -5   32.40   15.40
  -7   3  -5   14.00   15.30
   7   3   5   10.70   13.50
  -7   3  -5   12.70   15.00
  -8  -3  -5  167.28   23.80
   8  -3   5  168.18   24.30
  -8   3  -5  150.98   24.50
  -8   3  -5  157.48   24.20
   8   3   5  154.58   22.70
  -9  -3  -5   64.59   20.70
   9  -3   5   71.89   23.10
  -9   3  -5   25.70   18.90
  -9   3  -5   50.69   21.60
   9   3   5   97.29   23.00
 -10  -3  -5   -1.10   17.60
  10  -3   5  -27.50   20.20
  10   3   5   32.30   21.80
 -10   3  -5    1.40   18.70
 -10   3  -5    7.90   20.00
 -11  -3  -5   12.30   20.30
  11  -3   5   -0.70   22.90
 -11   3  -5   12.50   20.90
  11   3   5    4.20   23.10
 -11   3  -5   14.90   22.60
 -14  -4   5    7.00   21.20
  14   4  -5   16.90   18.60
 -14   4   5    8.50   22.10
  13  -4  -5   -0.10   15.60
 -13  -4   5    7.50   21.50
  13   4  -5   13.50   16.50
 -13   4   5   -3.20   19.60
  12  -4  -5   25.40   14.70
 -12  -4   5   18.40   20.80
  12   4  -5   19.00   15.80
 -12   4   5   45.40   20.00
 -11  -4   5  385.16   36.90
  11  -4  -5  320.27   24.90
  11   4  -5  324.37   25.70
  11   4  -5  365.76   26.00
 -11   4   5  321.27   33.20
 -10  -4   5   84.79   21.80
  10  -4  -5   86.89   14.70
  10   4  -5   81.19   15.00
 -10   4   5   62.19   19.00
  10   4  -5   79.69   15.50
  -9  -4   5   19.80   15.30
   9  -4  -5    1.40    9.90
  -9   4   5    2.50   14.30
   9   4  -5   12.60   11.40
   9   4  -5   18.70   11.10
  -8  -4   5   14.80   13.70
   8  -4  -5   13.40    8.40
  -8   4   5   39.30   14.30
   8   4  -5   12.10   10.40
  -8   4   5   -0.20    7.30
   8   4  -5    4.00    8.90
   7  -4  -5   64.69    8.90
  -7  -4   5   66.69   15.00
  -7   4   5   40.30    9.20
   7   4  -5   60.19   10.20
   7   4  -5   44.30   10.90
  -7   4   5   67.59   14.30
   6   4  -5  324.67   16.10
   6   4  -5  317.97   15.50
  -6   4   5  319.97   18.50
  -6   4   5  296.57   20.20
   6   4  -5  292.87   20.80
   5  -4  -5  242.48   14.90
  -5   4   5  215.88   16.50
   5   4  -5  217.28   12.60
  -5   4   5  242.68   16.10
  -5   4   5  218.68   13.30
   5   4  -5  229.08   17.90
   5   4  -5  225.88   13.10
   4  -4  -5  350.76   15.40
  -4  -4   5  340.77   15.60
  -4   4   5  369.36   14.00
  -4   4   5  352.26   12.30
   4   4  -5  369.56   21.10
  -4   4   5  350.46   16.30
   4   4  -5  345.97   13.10
   4   4  -5  349.87   16.30
   4   4  -5  378.86   13.00
  -3  -4   5 4246.88   98.89
  -3  -4   5 4093.39   96.59
  -3   4   5 4259.67   95.19
   3   4  -5 4308.47  104.99
   3   4  -5 4238.78   98.89
  -3   4   5 4222.58   96.19
  -2  -4   5   81.49    7.70
   2   4  -5   79.09   10.10
   2   4  -5   86.29   12.70
  -2   4   5   94.69    9.20
  -1  -4   5 5389.06  121.29
  -1  -4   5 5386.16  120.79
  -1   4   5 5358.26  118.39
   1   4  -5 5351.46  117.89
   1   4  -5 5386.86  128.49
   1   4  -5 5317.87  117.69
   1   4  -5 5235.98  125.19
   0  -4   5  248.88   14.20
   0  -4   5  235.38   12.90
   0   4  -5  271.27   17.50
   0   4  -5  224.98   11.70
   0   4  -5  238.88   12.00
   0   4  -5  267.87   17.70
   0   4   5  222.08   12.00
  -1  -4  -5   73.49    8.10
   1  -4   5   51.09    9.40
  -1  -4  -5   94.49    7.50
   1   4   5   67.69    9.10
  -1   4  -5   72.19    8.70
  -1   4  -5   92.49   13.20
  -1   4  -5   55.09   10.70
   2  -4   5   44.70    9.80
  -2  -4  -5   48.90    8.90
  -2   4  -5   55.99   11.00
   2   4   5   31.30    7.70
  -2   4  -5   39.40   10.90
   2   4   5   26.50    8.70
  -2   4  -5   28.10    8.20
   3  -4   5  134.49   14.90
   3  -4   5  131.49   15.30
  -3  -4  -5  134.09   13.80
  -3   4  -5  135.69   16.00
  -3   4  -5  149.09   14.70
   3   4   5  119.09   14.00
  -4  -4  -5   24.80   10.20
   4  -4   5    6.50    8.10
   4  -4   5   22.50   10.80
   4   4   5   -1.40    9.10
  -4   4  -5   13.30   11.90
  -4   4  -5   23.80    9.40
   5  -4   5  332.07   25.50
  -5  -4  -5  420.56   24.80
   5   4   5  388.46   25.10
  -5   4  -5  344.77   19.80
  -5   4  -5  338.97   26.30
   6  -4   5   24.60   13.50
  -6  -4  -5   57.49   14.90
  -6   4  -5   44.50   16.10
   6   4   5    5.00   12.90
   7  -4   5 1000.10   45.80
  -7  -4  -5  937.41   42.80
  -7   4  -5  939.01   45.40
   7   4   5  999.00   44.70
   8  -4   5   40.60   18.60
  -8  -4  -5   23.10   16.10
   8   4   5   44.20   18.00
  -8   4  -5   20.90   17.70
  -9  -4  -5   39.50   18.80
   9  -4   5   54.49   22.70
  -9   4  -5   36.10   20.40
   9   4   5   58.99   21.30
  10  -4   5  -19.70   20.20
 -10  -4  -5    6.60   18.70
 -10   4  -5   -5.30   18.30
  10   4   5  -31.60   18.70
  11  -4   5   41.90   25.60
 -11  -4  -5   54.09   21.80
  11   4   5   39.20   25.00
 -11   4  -5   25.20   21.90
 -14  -5   5   21.70   23.70
  14   5  -5   44.60   20.50
 -14   5   5   19.90   23.30
 -13  -5   5  102.89   28.40
  13  -5  -5  122.99   21.30
  13   5  -5  113.79   21.00
 -13   5   5   86.29   25.00
 -12  -5   5  -19.90   19.80
  12  -5  -5  -16.40   13.00
 -12   5   5   -0.60   19.20
  12   5  -5  -16.50   14.30
 -11  -5   5   84.49   22.90
  11  -5  -5   90.49   16.40
 -11   5   5  102.79   24.00
  11   5  -5  100.89   17.10
  11   5  -5   49.20   16.40
  10  -5  -5  248.48   20.40
 -10  -5   5  190.18   26.90
  10   5  -5  225.28   21.00
 -10   5   5  180.78   25.10
  10   5  -5  222.78   20.70
  -9  -5   5  192.58   24.70
   9  -5  -5  207.58   17.20
   9   5  -5  179.38   19.10
   9   5  -5  184.48   18.40
  -9   5   5  203.48   24.00
  -9   5   5  183.08   11.10
  -8  -5   5   60.39   16.20
   8  -5  -5   29.10    9.50
  -8   5   5   34.40    5.80
   8   5  -5   27.60   12.20
  -8   5   5   42.70   15.60
   8   5  -5   26.70   10.50
  -8   5   5   27.90    8.40
   7   5  -5   34.20    9.60
  -7   5   5   28.40    9.00
   7   5  -5   33.40   11.70
  -7   5   5   34.90   13.00
   6   5  -5  100.39   11.20
  -6   5   5   89.99   14.10
  -6   5   5  103.39   12.40
  -6   5   5  110.49    6.90
   6   5  -5  120.49   11.20
   6   5  -5   85.49   14.10
   5  -5  -5 1506.85   45.10
   5   5  -5 1457.65   47.30
   5   5  -5 1472.55   39.50
   5   5  -5 1491.15   41.00
  -5   5   5 1475.85   36.10
  -5   5   5 1512.95   43.10
   4  -5  -5  433.36   17.20
  -4   5   5  439.06   17.90
   4   5  -5  448.36   16.60
   4   5  -5  447.66   18.90
   4   5  -5  417.16   23.90
  -4   5   5  458.85   16.50
   3  -5  -5  438.56   14.40
  -3  -5   5  406.76   16.70
   3   5  -5  424.46   23.70
   3   5  -5  422.56   14.70
   3   5  -5  418.76   15.10
   3   5  -5  430.76   19.40
  -2  -5   5  534.65   19.10
   2   5  -5  550.34   22.90
   2   5  -5  571.54   17.20
  -2   5   5  531.35   17.10
   2   5  -5  565.54   25.40
  -2   5   5  572.84   22.00
   2   5  -5  558.34   17.30
  -1  -5   5 3752.02   87.09
  -1  -5   5 3728.13   87.69
   1   5  -5 3741.93   84.89
   1   5  -5 3768.12   84.89
   1   5  -5 3761.02   93.99
   1   5  -5 3554.24   90.89
  -1   5   5 3693.43   84.79
   0  -5   5 1882.91   50.39
   0   5   5 1858.21   48.00
   0   5  -5 1964.00   48.70
   0   5  -5 1927.91   54.09
   0   5  -5 1933.91   48.20
   0   5  -5 1949.01   55.49
  -1  -5  -5 1143.69   29.90
   1  -5   5 1049.49   34.70
  -1  -5  -5 1141.29   30.20
  -1   5  -5 1123.09   32.80
  -1   5  -5 1090.09   37.30
   1   5   5 1092.59   32.90
  -1   5  -5 1134.59   38.30
   2  -5   5 1068.99   36.50
  -2  -5  -5 1163.78   33.30
  -2   5  -5 1093.19   34.50
  -2   5  -5 1090.49   39.30
   2   5   5 1129.89   35.50
  -2   5  -5 1161.08   38.00
  -3  -5  -5   55.59   10.10
   3  -5   5   41.50   10.80
  -3   5  -5   35.80   10.20
  -3   5  -5   37.70   11.70
   3   5   5   47.80   10.80
  -3   5  -5   43.20   10.00
   4  -5   5   72.69   13.70
  -4  -5  -5   66.49   12.20
   4   5   5   51.89   12.60
  -4   5  -5   80.09   15.00
  -4   5  -5   52.39   10.70
   5  -5   5   -5.60   11.20
  -5  -5  -5    7.00   10.50
   5   5   5   -4.60   10.30
  -5   5  -5  -13.30    7.70
  -5   5  -5  -13.70   11.40
  -6  -5  -5   -8.70   11.00
   6  -5   5   -1.10   13.50
  -6   5  -5   -1.90   12.50
   6   5   5   -8.50   12.30
  -7  -5  -5   48.10   16.00
   7  -5   5   46.90   18.00
  -7   5  -5   54.59   18.10
   7   5   5   63.49   18.50
  -8  -5  -5  206.48   25.10
   8  -5   5  136.09   24.50
   8   5   5  160.38   24.20
  -8   5  -5  214.08   27.30
  -9  -5  -5   34.40   18.80
   9  -5   5   42.00   21.40
  -9   5  -5   73.79   22.20
   9   5   5  102.49   23.50
  10  -5   5   10.50   22.00
 -10  -5  -5   18.70   19.50
  10   5   5   20.00   21.60
 -10   5  -5   42.50   22.30
 -11  -5  -5   35.90   21.10
  11  -5   5  -13.50   22.70
 -11   5  -5   18.40   23.20
  11   5   5    5.60   24.00
 -14  -6   5  -15.50   22.10
  14   6  -5   10.80   19.60
 -14   6   5   46.40   23.30
 -13  -6   5   22.90   23.30
  13  -6  -5   19.00   19.60
 -13   6   5   22.20   22.60
  13   6  -5   56.19   18.90
 -12  -6   5    4.80   20.70
  12  -6  -5   33.40   14.80
  12   6  -5   13.10   16.40
 -12   6   5   -7.20   18.70
 -11  -6   5  -24.20   16.70
  11  -6  -5    2.00   12.10
  11   6  -5  -22.40   12.90
  11   6  -5   19.20   13.50
 -11   6   5   48.10   20.70
  10  -6  -5   41.20   13.60
 -10  -6   5   84.49   21.40
 -10   6   5   81.59   21.20
  10   6  -5   73.69   16.30
  10   6  -5   79.89   16.40
   9  -6  -5   -9.60    8.90
  -9  -6   5  -17.60   15.20
   9   6  -5    2.60   10.90
  -9   6   5   -7.00   14.60
   9   6  -5  -21.20   10.60
  -9   6   5    7.70    6.40
  -8  -6   5  918.01   41.80
  -8   6   5  976.50   32.60
  -8   6   5  945.41   39.90
   8   6  -5  959.20   39.10
  -8   6   5  975.30   27.20
   8   6  -5  995.60   35.00
  -7   6   5 1012.20   38.50
  -7   6   5  979.50   36.20
   7   6  -5  954.00   33.30
   7   6  -5  981.90   38.40
  -7   6   5  987.40   26.70
  -6   6   5 4508.65  112.89
   6   6  -5 4591.04  108.99
   6   6  -5 4736.63  117.39
   6   6  -5 4680.33  109.99
  -6   6   5 4592.44  104.19
   5   6  -5  158.58   16.90
   5   6  -5  194.28   15.00
  -5   6   5  203.08   10.50
   5   6  -5  174.38   13.20
  -5   6   5  185.98   15.20
   4  -6  -5  398.76   16.70
   4   6  -5  395.06   17.00
   4   6  -5  440.66   23.80
   4   6  -5  425.46   19.90
  -4   6   5  417.76   17.50
   3  -6  -5  190.38   10.00
   3   6  -5  186.28   11.50
   3   6  -5  187.18   17.00
   3   6  -5  158.08   11.70
   3   6  -5  191.08   14.30
   2   6  -5  645.04   28.00
  -2   6   5  595.44   19.60
   2   6  -5  643.34   25.30
   2   6  -5  576.04   19.80
   2   6  -5  592.64   20.10
  -1  -6   5  373.46   17.60
   1   6  -5  348.17   15.70
   1   6  -5  347.47   21.10
   1   6  -5  373.66   20.30
  -1   6   5  335.07   15.00
   1   6  -5  381.66   19.00
   0  -6   5   56.19    9.60
   0  -6  -5   53.09    5.30
   0   6   5   59.09    8.30
   0   6  -5   45.00   10.40
   0   6  -5   44.10    8.20
   0   6  -5   72.49   12.10
  -1  -6  -5  137.29   10.10
   1  -6   5  160.98   14.30
  -1  -6  -5  145.69   15.50
  -1   6  -5  117.09   14.60
  -1   6  -5  170.18   16.30
   1   6   5  145.09   12.80
  -1   6  -5  130.89   11.80
   2  -6   5 3736.53   94.49
  -2  -6  -5 3749.32   89.69
  -2   6  -5 3753.42   97.79
  -2   6  -5 3705.13   94.99
  -2   6  -5 3779.52   91.89
   2   6   5 3849.51   92.59
   3  -6   5  147.19   16.20
  -3  -6  -5  172.68   14.90
   3   6   5  190.78   16.90
  -3   6  -5  168.38   18.10
  -3   6  -5  167.78   15.80
  -3   6  -5  174.98   15.50
  -4  -6  -5  406.96   22.50
   4  -6   5  350.06   24.30
  -4   6  -5  390.46   26.50
  -4   6  -5  372.46   20.90
   4   6   5  389.16   24.30
  -5  -6  -5   -8.10   10.00
   5  -6   5   -0.40   11.90
   5   6   5   13.70   11.20
  -5   6  -5   -6.50    8.10
  -5   6  -5    4.20   12.50
   6  -6   5  193.88   22.70
  -6  -6  -5  191.68   21.00
  -6   6  -5  130.39   13.90
  -6   6  -5  133.79   20.90
   6   6   5  161.18   21.10
   7  -6   5   66.09   19.40
  -7  -6  -5   52.29   16.50
  -7   6  -5   36.60   17.40
   7   6   5   60.39   17.80
   8  -6   5   16.80   18.60
  -8  -6  -5   52.29   17.30
  -8   6  -5   20.20   17.70
   8   6   5    7.50   17.10
   9  -6   5   16.50   19.60
  -9  -6  -5   32.30   18.30
   9   6   5    9.10   19.50
  -9   6  -5    3.20   18.50
 -10  -6  -5  110.29   25.30
  10  -6   5  122.69   26.90
 -10   6  -5  119.49   25.90
  10   6   5   91.59   25.40
  14   7  -5   38.60   22.30
 -13  -7   5   61.69   26.00
 -13   7   5   15.90   22.10
  13   7  -5   39.20   18.90
 -12  -7   5  163.78   30.50
  12  -7  -5  223.98   22.90
 -12   7   5  241.78   30.70
  12   7  -5  239.28   26.60
  12   7  -5  205.78   24.50
 -11  -7   5   78.09   24.40
  11  -7  -5   74.09   15.80
  11   7  -5   71.39   18.20
 -11   7   5   68.69   21.90
  11   7  -5   86.39   18.10
 -10  -7   5   20.80   20.00
  10  -7  -5   11.00   11.60
  10   7  -5   14.70   13.50
 -10   7   5   17.50   17.10
  10   7  -5   26.90   14.50
  -9  -7   5   46.40   18.10
   9   7  -5   10.60   11.60
  -9   7   5   21.70    7.80
  -9   7   5   31.40   16.60
   9   7  -5   17.30   12.80
  -8  -7   5  238.18   24.80
  -8   7   5  203.98   16.10
  -8   7   5  183.68   21.20
   8   7  -5  253.97   20.00
  -8   7   5  193.58   12.50
  -7   7   5   24.40   12.40
   7   7  -5   15.10    9.70
  -7   7   5   -1.00    5.60
   6   7  -5 1289.27   40.10
   6   7  -5 1278.07   39.30
  -6   7   5 1225.88   34.50
  -6   7   5 1380.46   42.90
  -5   7   5  170.98   14.40
  -5   7   5  157.08   11.00
   5   7  -5  162.38   13.60
   5   7  -5  159.48   13.90
   4  -7  -5 3278.87   79.69
   4   7  -5 3352.96   83.39
   4   7  -5 3357.86   80.19
   3  -7  -5   70.49    7.60
   3   7  -5   72.09    9.20
   3   7  -5   91.19   11.90
   2   7  -5  560.74   20.50
   2   7  -5  538.75   25.00
   2   7  -5  569.94   26.70
  -2   7   5  578.74   20.20
   1   7  -5    3.70    8.50
   1   7  -5   20.20    7.00
   1   7  -5    3.90    9.00
  -1   7   5   23.20    7.10
   0  -7  -5  916.41   25.50
   0  -7  -5  935.61   24.70
   0  -7   5  910.81   31.30
   0   7  -5  975.20   30.00
   0   7   5  933.81   29.50
   0   7  -5  971.60   34.80
   0   7  -5  925.01   34.50
  -1  -7  -5   13.70    6.00
   1  -7   5    5.00    8.10
  -1   7  -5   10.30    8.00
  -1   7  -5   -3.00    8.70
  -1   7  -5    9.60    9.60
   1   7   5    6.20    7.00
   2  -7   5   24.30   10.20
  -2  -7  -5   39.40    8.50
  -2   7  -5   24.30    9.50
   2   7   5   24.10    9.30
  -2   7  -5   31.50   10.10
  -2   7  -5   32.00   11.80
   3  -7   5  760.82   32.20
  -3  -7  -5  730.23   27.60
  -3   7  -5  709.53   29.80
  -3   7  -5  727.03   29.80
   3   7   5  757.12   30.60
  -3   7  -5  732.83   33.40
  -4  -7  -5   -3.40    8.60
   4  -7   5   -0.20   11.10
  -4   7  -5    7.40   10.50
   4   7   5   -7.30    9.60
  -4   7  -5    1.40    9.00
  -4   7  -5    7.50   11.90
  -5  -7  -5   18.30   11.00
   5  -7   5   11.50   12.30
   5   7   5    6.40   11.90
  -5   7  -5    8.20    8.80
  -5   7  -5    6.20   12.70
   6  -7   5  -20.90   12.50
  -6  -7  -5   -8.50   11.00
   6   7   5   -8.30   12.10
  -6   7  -5    1.50   14.30
  -6   7  -5    7.10    8.90
  -7  -7  -5   94.39   18.60
   7  -7   5   66.89   19.80
   7   7   5  118.09   21.20
  -7   7  -5  101.69   20.40
   8  -7   5   35.80   19.60
  -8  -7  -5   46.80   17.60
   8   7   5   32.80   18.20
  -8   7  -5   37.40   19.10
  -9  -7  -5   22.80   17.90
   9  -7   5   15.80   20.80
  -9   7  -5   35.40   21.20
   9   7   5    8.00   18.90
  10  -7   5   16.30   22.50
 -10  -7  -5  -11.80   17.40
 -10   7  -5  -20.70   18.40
  10   7   5   10.30   20.80
 -13  -8   5   26.60   22.40
 -13   8   5   41.00   22.80
  13   8  -5   39.50   19.30
  12  -8  -5    9.30   14.30
 -12  -8   5   21.10   21.70
  12   8  -5   37.80   17.10
  12   8  -5  -11.60   14.90
 -12   8   5    5.10   18.80
 -11  -8   5  296.67   34.50
  11  -8  -5  331.17   25.40
  11   8  -5  297.17   26.90
 -11   8   5  325.47   34.50
  11   8  -5  355.16   28.80
 -10  -8   5  176.48   27.80
  10   8  -5  145.29   19.50
 -10   8   5  127.59   23.30
  10   8  -5  170.08   21.90
  -9  -8   5  189.28   26.20
   9   8  -5  128.99   18.30
  -9   8   5  171.08   23.60
  -9   8   5  132.69   12.40
   8   8  -5   56.09   13.80
  -8   8   5   71.49    9.50
  -8   8   5   58.99   15.80
  -7   8   5   27.70    7.40
   7   8  -5   21.50   10.60
  -7   8   5   21.40   12.10
   6   8  -5   27.50   10.00
  -6   8   5   14.10   10.50
  -6   8   5   31.60    7.30
   6   8  -5   54.29   11.10
  -5   8   5  116.59   10.50
   5   8  -5  101.29   12.90
   5   8  -5   94.79   12.20
   4  -8  -5  350.26   16.30
   4   8  -5  337.17   20.10
   4   8  -5  341.77   18.30
   3  -8  -5 2384.26   57.69
   3   8  -5 2302.57   60.19
  -3   8   5 2367.36   59.99
   3   8  -5 2447.56   64.69
   2  -8  -5 2155.48   50.69
   2   8  -5 2136.49   55.19
  -2   8   5 2128.29   54.79
   2   8  -5 2106.29   59.79
   1   8  -5  634.54   27.70
  -1   8   5  637.54   23.50
   1   8  -5  661.03   29.90
   1   8  -5  680.53   24.40
   0  -8   5    7.80    8.40
   0   8  -5   -6.80    9.20
   0   8   5    7.40    7.10
   0   8  -5    4.20    8.80
   0   8  -5   -0.30    7.80
   1  -8   5   44.50   10.50
  -1  -8  -5   52.39    7.70
   1   8   5   30.60    9.00
  -1   8  -5   44.40   11.20
  -1   8  -5   27.60   11.50
  -1   8  -5   45.60   10.00
   2  -8   5    0.60    8.90
  -2  -8  -5    6.60    7.10
  -2   8  -5   -6.10    9.60
   2   8   5   -7.60    8.10
  -2   8  -5    3.70    8.90
  -2   8  -5   16.30    9.60
   3  -8   5  101.79   15.70
  -3  -8  -5  115.89   13.30
  -3   8  -5  114.89   14.70
   3   8   5  108.39   14.60
  -3   8  -5   92.89   15.50
  -3   8  -5  108.99   14.20
  -4  -8  -5   44.00   11.00
   4  -8   5   29.50   12.60
   4   8   5   37.70   12.20
  -4   8  -5   23.90   11.60
  -4   8  -5   36.60   10.80
  -4   8  -5   13.30   12.20
   5  -8   5  463.85   31.30
  -5  -8  -5  456.85   26.20
  -5   8  -5  485.05   29.30
  -5   8  -5  528.65   32.10
  -5   8  -5  446.26   23.40
   5   8   5  455.15   29.30
  -6  -8  -5  197.28   21.80
   6  -8   5  194.18   23.80
  -6   8  -5  172.28   23.10
   6   8   5  169.08   21.40
  -6   8  -5  174.68   15.70
  -7  -8  -5 1013.60   45.10
   7  -8   5 1013.50   49.80
   7   8   5 1090.89   47.70
  -7   8  -5  995.10   48.20
  -8  -8  -5   79.69   19.60
   8  -8   5   65.99   22.40
  -8   8  -5   83.39   22.00
   8   8   5  128.09   23.90
  -9  -8  -5   55.89   19.00
   9  -8   5   11.60   21.20
   9   8   5   20.40   20.90
  -9   8  -5   47.70   20.80
 -10  -8  -5  -14.90   17.20
  10  -8   5   -3.70   23.90
 -10   8  -5   22.40   20.50
  10   8   5   -2.40   20.40
 -13  -9   5  107.89   28.60
  13   9  -5  125.89   23.30
 -13   9   5  149.39   30.40
 -12  -9   5   -5.00   19.70
  12   9  -5    8.50   17.60
  12   9  -5   -4.30   15.60
 -12   9   5  -12.50   19.50
 -11  -9   5   -2.50   20.20
  11   9  -5    0.10   15.20
 -11   9   5    0.20   18.70
  11   9  -5   26.70   15.90
 -10  -9   5  349.96   34.30
  10   9  -5  412.36   29.60
 -10   9   5  334.87   31.90
  -9  -9   5 1247.38   53.29
   9   9  -5 1246.68   45.40
  -9   9   5 1159.08   48.60
  -9   9   5 1156.88   36.60
   8   9  -5   37.90   13.70
  -8   9   5   53.69    9.80
  -8   9   5   75.19   17.30
  -7   9   5  392.06   18.50
   7   9  -5  348.77   23.80
   6   9  -5  462.55   25.10
   6   9  -5  490.25   24.20
  -6   9   5  486.75   20.60
   5   9  -5  694.43   29.10
   5   9  -5  646.14   26.90
  -5   9   5  659.43   24.60
   4  -9  -5   73.49    9.40
   4   9  -5  105.79   12.20
   4   9  -5  103.89   13.30
   3  -9  -5   -1.70    5.60
   3   9  -5   -7.90    7.80
  -3   9   5    5.20    7.60
   3   9  -5   -3.00    7.70
   2  -9  -5  772.12   23.10
  -2   9   5  757.62   27.20
   2   9  -5  801.22   28.10
   2   9  -5  795.82   31.60
  -1   9   5 1934.51   51.89
   1   9  -5 1881.51   56.79
   1   9  -5 1921.51   52.19
   0   9  -5   75.29   11.30
   0   9   5   91.39   11.40
   0   9  -5   85.29   13.90
   0   9  -5   85.29   13.20
   1  -9   5  795.62   31.40
  -1  -9  -5  791.12   25.50
  -1   9  -5  808.02   30.40
   1   9   5  721.03   28.80
  -1   9  -5  745.63   33.40
  -1   9  -5  821.62   33.40
  -2  -9  -5  265.47   16.20
   2  -9   5  278.47   21.40
  -2   9  -5  263.77   20.50
  -2   9  -5  274.67   23.10
  -2   9  -5  252.67   20.30
   2   9   5  292.47   20.40
  -3  -9  -5    2.40    8.30
   3  -9   5    0.20   10.20
   3   9   5    2.40   10.10
  -3   9  -5   -6.90   10.00
  -3   9  -5   10.40   11.40
  -3   9  -5    0.30    9.40
   4  -9   5  285.17   24.90
  -4  -9  -5  316.17   20.70
  -4   9  -5  325.77   24.00
  -4   9  -5  309.77   26.00
   4   9   5  253.77   22.00
  -4   9  -5  265.27   21.20
  -5  -9  -5   -3.40   10.40
   5  -9   5    9.40   14.00
  -5   9  -5   10.10   12.60
  -5   9  -5    7.30   10.50
  -5   9  -5   15.90   14.00
   5   9   5    0.10   12.60
  -6  -9  -5   31.30   14.20
   6  -9   5   21.10   16.10
  -6   9  -5   27.20   15.80
   6   9   5   19.30   14.40
  -6   9  -5   35.80   10.80
  -6   9  -5   35.10   16.70
   7  -9   5  151.68   24.00
  -7  -9  -5  152.18   21.80
  -7   9  -5  153.08   24.80
   7   9   5  148.79   23.50
   8  -9   5    8.40   18.20
  -8  -9  -5   -7.90   14.30
  -8   9  -5   36.30   19.50
   8   9   5   22.80   18.00
   9  -9   5   85.99   25.70
  -9  -9  -5   85.89   21.90
   9   9   5  120.79   25.80
  -9   9  -5   58.79   22.00
  10  -9   5   20.40   25.10
 -10  -9  -5    1.00   18.90
 -10   9  -5   -1.20   21.60
  10   9   5   17.10   21.90
 -13 -10   5   -8.10   20.10
 -13  10   5    3.30   21.60
  13  10  -5    3.40   18.70
 -12 -10   5   11.10   20.20
  12  10  -5   -7.90   16.10
 -12  10   5    3.20   20.80
  12  10  -5    6.70   17.20
 -11 -10   5   33.60   23.10
  11  10  -5   97.39   19.90
 -11  10   5   68.09   22.10
 -10 -10   5   21.90   19.90
  10  10  -5   34.00   15.50
 -10  10   5    4.10   17.80
  -9 -10   5   38.20   18.70
  -9  10   5   48.20   17.90
  -9  10   5   36.60   10.60
   9  10  -5   33.30   14.80
   8  10  -5  247.28   22.20
  -8  10   5  256.27   17.80
  -7  10   5 1732.33   49.00
   7  10  -5 1731.43   53.69
   6  10  -5 2188.38   63.19
   6  10  -5 2118.49   60.99
  -6  10   5 2134.79   57.79
  -5  10   5  261.37   16.90
   5  10  -5  285.47   19.70
   5  10  -5  266.77   20.80
   4  10  -5  449.26   24.30
  -4  10   5  424.96   22.20
   4  10  -5  429.76   22.20
   3 -10  -5  131.49   11.20
   3  10  -5  127.29   13.90
  -3  10   5  111.69   12.60
   3  10  -5  121.49   14.70
   2 -10  -5 1174.48   33.00
   2  10  -5 1219.88   42.20
   2  10  -5 1174.78   37.80
  -2  10   5 1207.38   37.50
   1  10  -5   74.19   11.60
   1  10  -5   69.19   13.30
  -1  10   5   86.29   12.10
   0  10  -5 2145.49   59.79
   0  10  -5 2236.48   65.09
   0  10   5 2186.38   59.59
   1 -10   5 1202.98   42.20
   1  10   5 1257.17   40.50
  -1  10  -5 1263.17   43.50
  -1  10  -5 1206.88   44.60
  -1  10  -5 1232.08   40.40
  -2 -10  -5 2740.13   69.79
   2 -10   5 2662.33   75.19
   2  10   5 2700.13   73.79
  -2  10  -5 2783.62   73.89
  -2  10  -5 2678.43   75.49
  -2  10  -5 2670.93   78.19
   3 -10   5  482.35   28.80
  -3 -10  -5  430.36   22.90
  -3  10  -5  454.85   25.80
  -3  10  -5  438.46   28.70
   3  10   5  462.65   26.60
  -3  10  -5  399.46   24.90
  -4 -10  -5  651.43   29.80
   4 -10   5  646.44   34.40
   4  10   5  689.43   33.60
  -4  10  -5  639.44   29.90
  -4  10  -5  662.63   35.70
  -4  10  -5  677.73   33.00
  -5 -10  -5   11.70   10.50
   5 -10   5   17.50   14.50
  -5  10  -5   -3.50    9.40
  -5  10  -5    9.10   14.70
  -5  10  -5  -15.40   12.30
   5  10   5   15.50   13.70
   6 -10   5   -5.30   15.60
  -6 -10  -5  -22.40   10.50
  -6  10  -5   -9.30   13.90
  -6  10  -5   13.00   10.10
   6  10   5   -5.30   14.60
  -6  10  -5    9.10   15.50
   7 -10   5    3.70   17.20
  -7 -10  -5    0.30   13.40
  -7  10  -5    7.70   18.70
   7  10   5   10.10   15.80
  -7  10  -5   -8.00   15.50
  -8 -10  -5   14.40   15.50
   8 -10   5   34.40   21.50
  -8  10  -5   -0.50   18.10
   8  10   5    6.60   18.90
  -9 -10  -5   -6.60   16.10
   9 -10   5  -38.60   18.90
  -9  10  -5   -3.80   18.50
   9  10   5    2.90   19.80
  10 -10   5  -38.80   22.50
 -10 -10  -5   -2.00   17.80
 -10  10  -5  -38.00   19.20
  10  10   5    7.40   22.50
 -13 -11   5    0.40   23.30
  13  11  -5   -5.50   19.30
 -12 -11   5  131.69   28.30
  12  11  -5  103.89   23.20
  12  11  -5   85.39   22.60
 -11 -11   5    6.70   21.30
  11  11  -5  -22.10   15.30
 -10 -11   5   19.30   19.50
  10  11  -5   15.60   15.20
  -9  11   5   11.70   10.00
   9  11  -5    9.80   14.90
   8  11  -5   92.79   17.00
  -8  11   5   89.59   12.80
   7  11  -5  304.47   23.60
  -7  11   5  359.96   20.60
  -6  11   5  406.96   22.00
   6  11  -5  389.36   26.20
   6  11  -5  348.07   23.50
   5  11  -5  627.54   28.80
   5  11  -5  630.44   31.10
  -5  11   5  658.93   26.90
  -4  11   5  215.58   17.10
   4  11  -5  205.68   17.70
   4  11  -5  197.68   19.00
   3 -11  -5   14.50    7.10
  -3  11   5   -2.50    8.10
   3  11  -5    5.20    9.70
   3  11  -5    2.00    9.10
   2  11  -5   62.89   13.30
  -2  11   5   55.39   10.90
   2  11  -5   55.49   11.70
   1  11  -5  200.58   20.20
   1  11  -5  130.49   14.30
  -1  11   5  157.38   15.00
   0  11  -5  781.62   34.60
   0  11   5  739.53   30.10
   0  11  -5  753.82   30.20
  -1  11  -5   92.19   16.40
  -1  11  -5   69.39   13.20
   1  11   5  114.59   14.40
  -1  11  -5   94.39   15.00
   2 -11   5   21.40   11.80
  -2 -11  -5   20.00    8.70
  -2  11  -5   21.60   11.00
  -2  11  -5   29.10   13.10
   2  11   5   21.40   11.30
  -2  11  -5   28.20   12.00
   3 -11   5   32.40   12.90
  -3 -11  -5    7.50    9.10
  -3  11  -5   -7.10   11.10
  -3  11  -5    0.80    9.50
   3  11   5    5.60   10.60
  -3  11  -5    7.40   13.20
   4 -11   5  709.63   38.30
  -4 -11  -5  782.22   33.10
  -4  11  -5  812.62   39.70
   4  11   5  758.52   36.60
  -4  11  -5  786.42   33.80
  -4  11  -5  801.12   37.10
   5 -11   5  493.65   34.10
  -5 -11  -5  517.35   28.80
  -5  11  -5  536.45   35.80
   5  11   5  503.65   31.60
  -5  11  -5  518.85   32.30
  -5  11  -5  488.45   27.30
   6 -11   5   14.30   16.90
  -6 -11  -5   34.30   15.10
   6  11   5   23.80   16.10
  -6  11  -5   17.50   15.60
  -6  11  -5   33.10   11.50
  -6  11  -5   59.99   17.90
   7 -11   5  203.28   27.20
  -7 -11  -5  293.47   28.30
  -7  11  -5  233.28   28.70
  -7  11  -5  229.28   26.10
   7  11   5  209.38   26.90
   8 -11   5   18.90   21.40
  -8 -11  -5   42.30   17.00
  -8  11  -5   38.40   21.00
  -8  11  -5   17.60   18.30
   8  11   5    1.60   19.00
   9 -11   5   -6.70   21.40
  -9 -11  -5   32.60   18.70
  -9  11  -5   12.80   21.90
   9  11   5   15.40   21.80
  -9  11  -5   17.20   20.50
 -12 -12   5  124.89   30.40
  12  12  -5  147.79   24.50
 -11 -12   5    4.50   22.90
  11  12  -5   74.29   20.00
 -10 -12   5  231.28   31.80
  10  12  -5  183.28   23.10
   9  12  -5   35.30   16.30
  -9  12   5   -9.20   10.10
  -8  12   5  207.98   17.30
   8  12  -5  182.48   21.10
  -7  12   5   -2.80    9.30
   7  12  -5    6.70   12.00
   6  12  -5  172.28   19.80
  -6  12   5  171.48   16.10
   6  12  -5  155.38   17.90
   5  12  -5   48.50   13.90
  -5  12   5   61.69   11.70
   5  12  -5   71.59   14.20
  -5  12   5   56.29   13.20
  -4  12   5   84.49   13.90
   4  12  -5   75.19   13.20
   4  12  -5   99.49   16.20
   3  12  -5 1856.91   54.09
  -3  12   5 1817.42   54.09
   3  12  -5 1823.62   58.19
   2  12  -5 1149.78   44.20
   2  12  -5 1248.18   40.70
  -2  12   5 1179.58   40.10
  -1  12   5  593.84   27.70
   1  12  -5  594.64   28.00
   1  12  -5  653.03   32.20
   0  12   5    6.60    9.60
   0  12  -5   12.60   11.20
   0  12  -5   -1.90    9.80
  -1  12  -5  703.43   35.70
   1  12   5  743.63   31.80
  -1  12  -5  739.33   32.10
  -2 -12  -5   12.90    9.10
   2 -12   5   -2.80   11.50
  -2  12  -5   47.20   13.50
   2  12   5  -14.20    9.40
  -2  12  -5    3.50   10.30
  -2  12  -5    5.70   12.50
   3 -12   5    1.40   12.00
  -3 -12  -5    5.10   10.10
  -3  12  -5   23.50   13.50
  -3  12  -5   -1.20   12.60
   3  12   5   16.50   12.30
  -3  12  -5    8.70   10.40
   4 -12   5   36.80   15.00
  -4 -12  -5   26.50   11.60
  -4  12  -5   17.00   11.70
   4  12   5    9.60   13.70
  -4  12  -5   -2.20   12.30
  -4  12  -5   13.00   15.00
  -5 -12  -5   -2.80   10.90
   5 -12   5    8.80   15.20
  -5  12  -5   -7.40    9.80
  -5  12  -5    0.20   15.00
  -5  12  -5   -4.80   15.50
   5  12   5    2.50   13.90
  -6 -12  -5  288.57   27.10
   6 -12   5  297.47   30.30
  -6  12  -5  309.07   31.40
   6  12   5  304.37   29.20
  -6  12  -5  295.87   27.60
  -6  12  -5  247.08   21.20
  -7 -12  -5  105.49   20.60
   7 -12   5   95.39   24.20
  -7  12  -5  183.48   24.10
  -7  12  -5  143.09   25.60
   7  12   5  145.19   23.90
  -8 -12  -5   92.09   20.90
   8 -12   5  102.59   25.40
   8  12   5  117.59   25.60
  -8  12  -5  114.09   23.40
  -8  12  -5   70.19   22.90
  -9 -12  -5   25.70   18.10
   9 -12   5   38.60   25.10
  -9  12  -5   -8.20   19.20
  -9  12  -5   19.10   19.50
   9  12   5   19.60   22.60
 -12 -13   5   40.50   25.20
  12  13  -5  -15.40   18.30
 -11 -13   5  -13.20   21.70
  11  13  -5   -8.30   16.50
 -10 -13   5   10.00   20.20
  10  13  -5   30.30   17.60
  -9  13   5  102.59   15.50
   9  13  -5  147.89   21.50
  -8  13   5   35.00   12.60
   8  13  -5    3.70   14.30
  -7  13   5    7.70   10.20
   7  13  -5    1.20   12.90
  -6  13   5   12.10   12.60
  -6  13   5   -1.70    9.80
   6  13  -5   12.80   13.50
   6  13  -5    4.40   12.10
   5  13  -5   28.40   13.50
  -5  13   5   33.50   13.20
   5  13  -5    8.90   11.70
  -5  13   5   27.20   11.20
   4  13  -5  109.89   15.50
   4  13  -5  120.19   17.40
  -4  13   5  100.49   15.30
   3  13  -5   20.10   11.40
   3  13  -5   26.00   12.90
  -3  13   5   41.40   12.20
  -2  13   5  209.78   18.70
   2  13  -5  230.68   22.20
   2  13  -5  221.88   19.70
   1  13  -5 1233.08   42.60
  -1  13   5 1212.88   42.30
   1  13  -5 1275.57   47.40
   0  13  -5   47.50   15.20
   0  13  -5   68.79   14.40
   0  13   5   81.09   14.00
   1  13   5 2372.06   70.09
  -1  13  -5 2488.95   70.79
  -1  13  -5 2542.75   76.29
  -2  13  -5   96.89   16.30
   2  13   5  112.79   17.20
  -2  13  -5   97.39   18.30
  -2  13  -5  115.89   17.30
   3 -13   5   83.79   17.60
  -3 -13  -5  110.19   15.60
  -3  13  -5  124.59   19.40
  -3  13  -5   92.59   18.00
  -3  13  -5   79.29   15.40
   3  13   5   91.19   16.70
  -4 -13  -5  671.43   31.50
   4 -13   5  624.04   37.20
   4  13   5  673.93   36.60
  -4  13  -5  742.13   37.30
  -4  13  -5  624.34   32.60
  -4  13  -5  668.33   38.20
  -5 -13  -5   43.40   14.40
   5 -13   5   29.00   17.00
  -5  13  -5   49.90   17.20
   5  13   5   32.90   16.50
  -5  13  -5   61.49   14.00
  -5  13  -5   56.69   18.50
   6 -13   5   -0.90   16.90
  -6 -13  -5   17.10   13.80
   6  13   5   22.50   17.00
  -6  13  -5   -8.20   16.30
  -6  13  -5    0.30   16.50
   7 -13   5   37.40   21.60
  -7 -13  -5   41.30   17.00
  -7  13  -5   41.70   19.30
  -7  13  -5   51.19   21.10
   7  13   5   39.50   20.50
   8 -13   5   13.80   20.40
  -8 -13  -5   -5.50   15.90
  -8  13  -5   27.70   22.00
  -8  13  -5   29.50   19.20
   8  13   5   23.60   21.00
  -9 -13  -5   42.70   20.30
   9 -13   5   62.39   25.40
  -9  13  -5   27.10   21.00
  -9  13  -5   41.90   23.40
   9  13   5   18.70   23.40
 -12 -14   5    2.70   22.90
  12  14  -5   35.10   21.10
 -11 -14   5   33.30   23.00
  11  14  -5  -31.50   15.40
 -10 -14   5   18.50   21.40
  10  14  -5   38.20   18.20
   9  14  -5   30.50   17.40
  -9  14   5   46.10   15.10
   8  14  -5  305.77   26.20
  -8  14   5  312.77   23.60
  -7  14   5  964.20   43.70
   7  14  -5 1104.59   43.90
  -7  14   5  985.70   39.10
   7  14  -5  962.40   43.80
  -6  14   5  589.24   30.10
   6  14  -5  613.54   35.50
  -6  14   5  564.74   32.30
   6  14  -5  637.74   33.50
  -5  14   5   44.10   12.90
   5  14  -5   20.80   13.10
  -5  14   5   37.10   14.00
   5  14  -5   23.00   14.40
   4  14  -5  149.09   19.30
  -4  14   5  192.58   19.40
   4  14  -5  175.78   19.40
  -4  14   5  177.88   19.20
   3  14  -5   13.70   12.40
  -3  14   5   23.60   12.30
   3  14  -5   20.00   13.40
   2  14  -5  670.93   31.70
  -2  14   5  653.03   31.90
   2  14  -5  681.53   35.60
   1  14  -5  140.79   17.30
   1  14  -5  155.58   20.90
  -1  14   5  187.58   19.00
   0  14  -5   33.20   15.00
   0  14   5   27.50   13.20
   0  14  -5   47.50   13.90
   1  14   5  826.62   36.40
  -1  14  -5  809.02   36.40
  -1  14  -5  817.72   40.20
  -2  14  -5   15.00   14.50
   2  14   5  -16.70   11.70
  -2  14  -5   16.80   13.90
  -3 -14  -5 1199.38   42.50
  -3  14  -5 1136.59   46.10
  -3  14  -5 1243.28   47.60
  -3  14  -5 1221.58   51.29
   3  14   5 1175.38   46.60
  -4 -14  -5  205.58   21.40
   4 -14   5  186.58   24.30
  -4  14  -5  162.98   23.30
  -4  14  -5  192.18   20.10
  -4  14  -5  193.28   23.20
   4  14   5  178.78   22.60
  -5 -14  -5   31.60   13.70
   5 -14   5   37.20   18.20
  -5  14  -5   45.70   13.80
  -5  14  -5   37.80   16.60
  -5  14  -5   20.90   17.60
   5  14   5   40.60   18.00
  -6 -14  -5   -1.80   12.50
   6 -14   5   17.30   19.10
  -6  14  -5   23.70   19.10
   6  14   5    9.30   17.00
  -6  14  -5   44.30   18.80
  -7 -14  -5   -3.50   13.40
   7 -14   5    2.30   19.30
  -7  14  -5  -26.40   17.10
  -7  14  -5   11.80   17.80
   7  14   5    6.00   18.70
  -8 -14  -5    3.60   16.20
   8 -14   5   48.40   23.30
  -8  14  -5   40.40   20.20
  -8  14  -5   16.40   20.50
   8  14   5    8.60   20.80
 -11 -15   5   21.30   23.40
  11  15  -5   19.30   18.50
  10  15  -5   -7.60   17.10
   9  15  -5   33.90   18.20
  -8  15   5   27.80   16.50
   8  15  -5   -3.80   15.50
  -8  15   5   -0.80   12.00
  -7  15   5   47.40   14.60
  -7  15   5   65.69   17.60
   7  15  -5   42.20   16.20
   7  15  -5   52.59   16.70
   6  15  -5  189.68   21.70
  -6  15   5  192.88   22.20
   6  15  -5  207.58   24.10
  -6  15   5  181.68   19.60
  -5  15   5   -2.80   10.90
  -5  15   5   -2.40   12.80
   5  15  -5  -10.50   12.10
   5  15  -5   -6.80   13.20
   4  15  -5  311.57   24.50
  -4  15   5  326.37   25.60
   4  15  -5  284.67   26.50
  -4  15   5  322.87   25.50
   3  15  -5  217.88   21.40
  -3  15   5  174.28   19.80
   3  15  -5  175.28   22.00
   2  15  -5 1814.62   63.49
   2  15  -5 1892.41   58.79
  -2  15   5 1837.82   58.69
   1  15  -5  407.16   30.40
  -1  15   5  396.86   27.90
   1  15  -5  381.46   26.70
   0  15   5   25.60   13.60
   0  15  -5    1.10   13.60
   0  15  -5   32.70   14.00
   1  15   5  350.66   26.90
  -1  15  -5  368.96   31.30
  -1  15  -5  369.86   27.50
   2  15   5  189.98   21.60
  -2  15  -5  215.88   24.40
  -2  15  -5  160.38   20.80
  -3 -15  -5   41.90   13.00
  -3  15  -5   29.70   16.90
  -3  15  -5   32.00   17.40
   3  15   5   38.10   15.90
  -3  15  -5   42.40   14.10
  -4 -15  -5   90.19   16.80
   4  15   5   89.19   18.90
  -4  15  -5  107.39   22.40
  -4  15  -5   99.49   17.50
  -4  15  -5  137.39   21.40
  -5 -15  -5   60.49   16.50
   5 -15   5   63.69   20.40
  -5  15  -5   53.79   18.80
  -5  15  -5   45.60   21.00
  -5  15  -5   56.09   15.10
   5  15   5   49.30   19.30
   6 -15   5    6.30   20.10
  -6 -15  -5   -4.50   13.30
  -6  15  -5    3.90   19.30
  -6  15  -5   19.80   17.60
   6  15   5    7.70   18.10
  -7 -15  -5   23.80   15.20
   7 -15   5   12.50   19.90
  -7  15  -5   14.60   21.30
   7  15   5  -20.60   18.40
  -7  15  -5    8.20   18.70
  -8 -15  -5   16.10   17.60
   8 -15   5   -7.40   22.30
  -8  15  -5    7.60   21.10
  -8  15  -5    8.60   18.90
   8  15   5   15.80   22.50
 -11 -16   5   -8.90   22.00
  11  16  -5   41.80   21.30
  10  16  -5   22.20   19.80
   9  16  -5    0.90   17.90
  -9  16   5  -23.10   16.90
  -8  16   5    4.10   13.60
  -8  16   5    1.20   15.80
   8  16  -5   -6.40   15.90
   8  16  -5   -6.50   14.80
  -7  16   5   74.09   19.00
   7  16  -5   30.00   17.20
   7  16  -5   63.79   18.90
  -7  16   5   46.50   15.10
   6  16  -5   16.70   15.30
   6  16  -5   11.30   16.80
  -6  16   5    7.50   12.90
  -6  16   5   13.00   15.30
   5  16  -5  330.77   26.50
   5  16  -5  308.67   28.70
  -5  16   5  291.17   26.20
  -5  16   5  357.26   26.80
  -4  16   5   39.70   15.10
  -4  16   5   47.40   15.80
   4  16  -5   39.10   15.70
   4  16  -5   25.40   15.60
   3  16  -5   45.20   16.30
   3  16  -5   33.40   14.60
  -3  16   5   34.10   14.70
   2  16  -5  539.65   35.50
   2  16  -5  567.94   31.60
  -2  16   5  541.85   32.30
   1  16  -5    9.90   13.70
   1  16  -5    4.20   14.30
  -1  16   5  -19.00   12.30
   0  16  -5   81.29   19.30
   0  16  -5   82.99   17.10
   0  16   5  100.39   17.80
  -1  16  -5  417.66   30.30
   1  16   5  399.16   30.00
  -1  16  -5  397.36   32.40
  -2  16  -5  208.68   26.30
  -2  16  -5  237.28   25.00
   2  16   5  247.18   24.80
  -3 -16  -5   76.49   15.60
   3  16   5   67.29   18.70
  -3  16  -5   48.60   19.00
  -3  16  -5   66.59   16.50
  -3  16  -5   62.89   18.20
  -4 -16  -5  -10.70   11.50
  -4  16  -5  -14.70   15.80
  -4  16  -5   22.70   13.40
  -4  16  -5  -10.50   15.70
   4  16   5  -13.50   14.80
  -5 -16  -5   56.39   16.40
  -5  16  -5   42.70   18.60
   5  16   5   72.29   20.90
  -5  16  -5    9.80   18.80
  -5  16  -5   46.60   14.30
  -6 -16  -5  441.76   33.10
   6 -16   5  446.06   39.60
  -6  16  -5  423.16   35.20
   6  16   5  512.35   39.00
  -6  16  -5  468.85   40.40
  -7 -16  -5   79.09   20.20
   7 -16   5  113.79   26.80
  -7  16  -5   68.09   23.10
   7  16   5   89.59   25.10
  -7  16  -5  111.99   23.80
  -8 -16  -5  128.99   24.50
   8 -16   5   43.70   25.70
   8  16   5  140.59   29.10
  10  17  -5   32.10   19.80
 -10  17   5   15.60   20.00
  -9  17   5  -10.60   17.60
   9  17  -5  -27.00   15.90
   8  17  -5   18.70   17.80
  -8  17   5   25.40   17.60
   8  17  -5    0.60   16.30
  -8  17   5   15.20   14.60
   7  17  -5   14.70   17.50
   7  17  -5   -4.60   15.70
  -7  17   5   11.10   16.70
  -7  17   5   -7.80   13.20
   6  17  -5   30.60   17.80
  -6  17   5   14.60   16.00
   6  17  -5   14.20   15.50
  -6  17   5   24.00   14.50
  -5  17   5  272.27   26.60
   5  17  -5  238.68   27.80
   5  17  -5  280.37   26.40
  -5  17   5  278.17   25.20
  -4  17   5   38.20   15.40
   4  17  -5   41.20   16.20
  -4  17   5    7.70   13.80
   4  17  -5   28.50   17.00
   3  17  -5   28.20   15.50
  -3  17   5   10.10   14.80
   3  17  -5   29.90   17.00
  -2  17   5   10.00   14.30
   2  17  -5   -0.90   14.20
   2  17  -5   -6.00   15.10
  -1  17   5   26.30   15.60
   1  17  -5   43.40   17.80
   1  17  -5   48.50   17.30
   0  17   5  113.29   19.30
   0  17  -5  124.89   23.30
   0  17  -5   92.69   18.60
  -1  17  -5  883.51   45.50
   1  17   5  832.12   40.60
  -1  17  -5  828.32   40.60
  -2  17  -5   67.79   19.50
  -2  17  -5   29.90   16.70
   2  17   5   16.90   15.10
   3  17   5  204.18   24.90
  -3  17  -5  188.58   26.20
  -3  17  -5  153.98   21.80
  -3  17  -5  220.38   26.00
  -4 -17  -5   28.90   13.80
   4  17   5   52.99   19.60
  -4  17  -5   65.69   19.90
  -4  17  -5   49.50   19.80
  -4  17  -5   29.00   14.80
  -5 -17  -5    7.70   14.50
   5  17   5   48.40   20.50
  -5  17  -5   17.30   20.00
  -5  17  -5   37.60   18.70
  -5  17  -5   19.70   14.40
  -6 -17  -5   15.00   15.80
  -6  17  -5    0.80   20.00
   6  17   5   25.70   19.60
  -6  17  -5   29.50   19.70
  -7 -17  -5   50.29   19.30
   7  17   5   38.60   22.90
  -7  17  -5   28.10   19.90
  -7  17  -5   39.70   22.20
 -10  18   5   30.60   20.50
  10  18  -5  -10.30   17.90
  -9  18   5   76.89   22.90
   9  18  -5   75.59   21.30
   9  18  -5   26.40   19.20
  -8  18   5   52.59   20.20
  -8  18   5   70.49   17.80
   8  18  -5   69.19   21.40
   8  18  -5   46.40   19.70
   7  18  -5  610.64   37.00
  -7  18   5  442.76   33.30
   7  18  -5  478.65   37.70
  -7  18   5  535.75   39.00
  -6  18   5   15.00   15.00
  -6  18   5   13.50   17.00
   6  18  -5    2.10   15.80
   6  18  -5   -1.30   17.00
   5  18  -5  339.87   32.30
  -5  18   5  389.26   30.30
   5  18  -5  362.56   30.40
  -5  18   5  376.16   31.60
  -4  18   5  -11.00   14.80
   4  18  -5   27.50   16.10
   4  18  -5    0.70   15.80
  -4  18   5    3.30   14.30
   3  18  -5   38.60   19.20
   3  18  -5   26.30   16.10
  -3  18   5   41.50   17.40
  -2  18   5  374.86   29.90
   2  18  -5  405.46   30.50
   2  18  -5  307.07   30.80
   1  18  -5  -12.60   14.80
  -1  18   5   25.60   14.80
   1  18  -5   -7.00   14.10
   0  18   5  105.09   19.50
   0  18  -5   71.09   21.00
   0  18  -5   88.79   19.10
  -1  18  -5   14.20   15.80
  -1  18  -5    0.40   16.90
   1  18   5   37.30   16.50
  -2  18  -5   66.09   20.00
   2  18   5   84.29   19.90
  -2  18  -5  122.29   23.40
   3  18   5  450.25   35.20
  -3  18  -5  498.75   36.30
  -3  18  -5  401.56   36.60
  -4 -18  -5  175.18   21.90
  -4  18  -5  178.18   23.00
  -4  18  -5  170.08   27.50
   4  18   5  219.58   27.50
  -4  18  -5  222.68   27.10
  -5 -18  -5  128.39   21.60
  -5  18  -5   92.19   24.90
  -5  18  -5  119.29   24.70
   5  18   5  125.59   24.50
  -6 -18  -5   33.40   20.00
  -6  18  -5   47.00   23.10
  -6  18  -5   21.90   19.50
   6  18   5   65.59   23.40
   9  19  -5   36.90   20.90
  -9  19   5   34.20   20.60
   9  19  -5    8.10   19.50
   8  19  -5  112.49   23.40
  -8  19   5   64.99   18.80
  -8  19   5   70.09   22.30
   8  19  -5   47.90   19.80
   7  19  -5  -11.40   16.60
  -7  19   5   13.40   17.60
   7  19  -5    8.20   17.60
  -7  19   5   20.80   16.50
   6  19  -5   18.20   17.40
  -6  19   5   14.40   17.50
   6  19  -5   10.20   18.40
  -6  19   5   -9.40   15.10
   5  19  -5   12.30   16.60
  -5  19   5   -1.00   14.90
  -5  19   5    2.00   16.00
   5  19  -5   20.90   19.00
  -4  19   5   15.10   16.80
   4  19  -5   32.80   19.20
  -4  19   5  -11.10   14.80
   4  19  -5   16.00   16.10
   3  19  -5   49.99   20.10
  -3  19   5   47.30   17.90
  -3  19   5   21.50   17.10
   3  19  -5   59.89   18.50
   2  19  -5   63.69   18.80
   2  19  -5   70.79   21.80
  -2  19   5   60.09   18.10
   1  19  -5  193.68   26.80
  -1  19   5  167.98   24.00
   1  19  -5  214.08   25.40
   0  19  -5  139.79   22.60
   0  19   5  109.79   20.80
   0  19  -5  104.69   23.70
  -1  19  -5   41.60   18.20
  -1  19  -5   -7.70   16.70
   1  19   5   22.40   17.10
  -2  19  -5  128.39   25.30
  -2  19  -5   90.09   21.50
   2  19   5  136.29   23.60
  -3  19  -5    8.50   17.40
   3  19   5    6.20   17.00
  -3  19  -5    2.90   19.30
  -4 -19  -5  119.49   21.30
  -4  19  -5   70.49   18.60
   4  19   5   90.09   22.70
  -4  19  -5   96.59   23.10
  -4  19  -5  114.09   25.70
  -5  19  -5   23.90   20.10
  -5  19  -5   39.90   22.70
   5  19   5   18.20   19.70
   6  19   5   43.00   23.60
  -6  19  -5   45.00   22.50
  -6  19  -5   70.39   24.50
  -8  20   5  102.59   23.80
   8  20  -5   23.70   19.50
   8  20  -5   31.80   21.10
   7  20  -5   -8.00   18.30
  -7  20   5   -0.80   16.30
  -7  20   5   12.10   18.40
   7  20  -5   19.40   18.70
  -6  20   5    6.40   17.90
   6  20  -5   47.90   19.60
   6  20  -5    1.70   18.60
  -6  20   5   21.30   17.70
  -5  20   5   33.10   19.40
   5  20  -5   29.70   18.90
   5  20  -5   15.40   19.20
  -5  20   5    8.80   16.70
  -4  20   5   64.79   19.80
   4  20  -5   61.49   19.70
  -4  20   5   46.90   18.60
   4  20  -5   35.20   20.40
   3  20  -5   17.60   18.90
   3  20  -5   26.10   17.50
  -3  20   5   25.10   18.30
  -3  20   5   46.70   18.40
   2  20  -5  482.35   35.50
   2  20  -5  484.55   41.80
  -2  20   5  464.55   35.70
  -1  20   5  -11.20   15.90
   1  20  -5   16.80   19.70
   1  20  -5    7.30   16.70
   0  20  -5   33.20   17.90
   0  20   5   48.50   18.80
   0  20  -5   23.50   20.80
  -1  20  -5   67.89   21.20
   1  20   5   43.90   19.50
  -1  20  -5   52.09   19.20
  -2  20  -5   66.79   22.30
  -2  20  -5   48.50   19.50
   2  20   5   30.60   18.60
  -3  20  -5   54.69   22.90
   3  20   5   50.79   20.60
  -3  20  -5   14.80   19.10
  -4  20  -5  -17.10   18.20
  -4  20  -5   22.30   16.70
   4  20   5   20.00   20.20
  -4  20  -5    0.50   20.10
  -5  20  -5    2.10   19.10
  -5  20  -5  -12.70   21.50
   5  20   5    4.80   20.20
  -7  21   5   31.00   21.40
  -7  21   5   67.49   20.30
   7  21  -5   51.59   22.70
   7  21  -5   65.79   23.40
   6  21  -5   82.09   21.80
  -6  21   5   53.09   20.20
   6  21  -5   42.70   22.70
  -6  21   5   57.79   21.60
   5  21  -5   90.19   24.00
  -5  21   5   93.09   23.10
  -5  21   5  113.09   22.80
   5  21  -5  132.19   24.30
   4  21  -5   52.09   22.00
   4  21  -5   81.79   21.10
  -4  21   5   81.79   21.20
  -4  21   5   72.49   21.50
   3  21  -5   26.70   20.10
  -3  21   5    7.70   17.30
  -3  21   5  -20.70   16.70
   3  21  -5   18.20   18.60
  -2  21   5   35.10   18.70
   2  21  -5   10.30   18.10
   2  21  -5   -3.60   19.70
  -1  21   5   33.20   18.60
   1  21  -5   -0.90   20.00
   1  21  -5   30.50   19.10
   0  21   5  149.09   24.40
   0  21  -5   68.59   25.10
   0  21  -5  142.39   24.50
  -1  21  -5   16.00   19.80
  -1  21  -5   17.90   19.20
   1  21   5   31.30   19.40
   2  21   5   -6.20   18.30
  -2  21  -5   18.10   18.20
  -2  21  -5   16.80   21.60
  -3  21  -5   11.90   22.20
  -3  21  -5   20.20   19.80
   3  21   5   35.10   20.80
   4  21   5    2.90   20.00
  -4  21  -5   81.79   23.60
  -4  21  -5   71.19   25.10
  -4  21  -5   31.60   17.10
  -6  22   5   -2.00   18.40
   6  22  -5  -12.70   18.20
   6  22  -5   30.40   22.40
  -6  22   5    2.70   17.70
   5  22  -5  267.07   34.20
  -5  22   5  265.47   31.40
   5  22  -5  283.87   30.60
  -5  22   5  241.68   30.10
  -4  22   5   67.19   22.40
   4  22  -5   63.29   20.90
  -4  22   5   78.49   22.60
   4  22  -5   41.50   22.40
   3  22  -5  142.29   28.60
  -3  22   5  167.88   27.00
  -3  22   5  191.98   27.70
   3  22  -5  211.38   27.30
   2  22  -5  109.09   23.50
  -2  22   5   45.20   21.00
  -2  22   5   33.80   21.00
   2  22  -5    2.90   21.30
   1  22  -5  176.38   29.60
   1  22  -5  178.68   25.90
  -1  22   5  172.68   27.20
   0  22  -5   10.60   21.90
   0  22  -5   35.60   19.30
   0  22   5   39.20   20.90
   1  22   5  441.66   37.70
  -1  22  -5  462.65   38.30
  -1  22  -5  471.45   42.20
  -2  22  -5   29.50   20.20
   2  22   5    1.50   19.20
  -2  22  -5    0.60   21.50
  -3  22  -5  249.88   35.30
   3  22   5  316.47   34.60
  -3  22  -5  262.17   31.30
   5  23  -5   14.40   19.60
  -5  23   5   -2.60   18.60
   5  23  -5   21.90   22.00
  -5  23   5   -6.50   18.50
   4  23  -5   51.19   23.80
  -4  23   5   52.89   21.90
  -4  23   5   57.69   23.20
   4  23  -5   99.79   24.20
   3  23  -5   32.50   21.20
  -3  23   5   31.60   21.30
   3  23  -5    8.30   22.90
  -3  23   5    8.20   19.80
  -2  23   5   21.90   21.70
   2  23  -5   13.30   19.70
   2  23  -5  -10.10   22.50
  -2  23   5   29.50   21.80
  -1  23   5   62.49   23.20
   1  23  -5   89.79   26.70
   1  23  -5  127.39   24.70
   0  23  -5    2.40   21.60
   0  23  -5  -14.80   18.30
   0  23   5   -2.40   19.10
  -1  23  -5  -10.50   20.70
   1  23   5  -32.70   18.10
  -1  23  -5   43.50   20.80
 -14   0   6   42.70   24.10
 -13   0   6   16.70   21.30
 -12   0   6   78.09   21.00
  12   0  -6   37.50   14.90
 -11   0   6   14.80   18.70
  11   0  -6    7.40   11.10
  11   0  -6   -8.10   11.60
  10   0  -6   75.49   14.10
  10   0  -6   79.99   13.20
 -10   0   6   49.20   18.20
   9   0  -6   -2.90    9.40
   9   0  -6    5.10    8.30
  -9   0   6  -19.70   13.00
   8   0  -6  464.95   19.00
   8   0  -6  451.35   24.60
  -8   0   6  439.26   28.20
   7   0  -6    2.20    9.10
  -7   0   6   -1.50   10.60
  -6   0   6 2448.85   66.59
  -6   0   6 2437.56   61.49
   6   0  -6 2403.66   66.99
   5   0  -6  -12.60    8.50
  -5   0   6  -11.40    7.50
  -5   0   6   -5.40    4.50
   4   0  -6 4210.18   96.59
  -4   0   6 4382.56   96.69
   4   0  -6 4295.87  107.19
   3   0  -6   -5.20    8.80
  -3   0   6   -4.40    4.80
   3   0  -6  -11.40    5.90
  -2   0   6  461.25   20.00
   2   0  -6  439.46   18.90
   2   0  -6  460.55   24.20
   1   0  -6    4.20    7.90
   1   0  -6    4.30    9.20
   0   0  -6  368.96   20.20
   0   0   6  351.36   15.80
   0   0  -6  380.76   22.00
   0   0   6  398.46   15.00
  -1   0  -6   -9.60    8.90
   1   0   6    1.40    6.40
  -1   0  -6  -12.80    8.50
   1   0   6   -2.80    6.70
   2   0   6 6499.75  149.59
  -2   0  -6 6423.46  153.98
  -2   0  -6 6412.36  155.18
   3   0   6   10.50    8.70
  -3   0  -6    7.50   10.30
  -4   0  -6 1293.57   45.20
  -4   0  -6 1366.06   48.90
   4   0   6 1320.07   44.90
   5   0   6    3.00   10.60
  -5   0  -6    6.30   11.10
  -5   0  -6    1.30   12.40
  -6   0  -6   11.10   15.00
   6   0   6   59.19   16.50
  -6   0  -6   23.60   14.60
   7   0   6    6.70   14.90
  -7   0  -6  -10.90   15.10
  -7   0  -6   13.00   14.90
  -8   0  -6  149.09   25.00
   8   0   6  188.68   26.10
  -8   0  -6  192.58   25.70
   9   0   6  -35.30   17.40
  -9   0  -6  -27.30   16.00
  -9   0  -6  -12.30   17.30
 -10   0  -6   44.80   22.80
 -10   0  -6   -2.80   18.50
  10   0   6   26.20   23.60
 -14  -1   6   -5.00   21.10
 -14   1   6  -34.90   20.20
 -13  -1   6  -21.20   18.90
 -13   1   6    8.00   21.20
  12  -1  -6   -4.20   12.50
 -12  -1   6   14.00   20.10
  12   1  -6  -10.00   12.10
 -12   1   6    1.30   18.40
  11  -1  -6   15.70   11.20
 -11  -1   6   36.40   19.30
  11  -1  -6   22.80   12.90
  11   1  -6   24.50   12.80
 -11   1   6   10.40   18.40
  11   1  -6   48.00   13.00
 -10  -1   6  588.54   36.80
  10  -1  -6  545.95   26.30
  10  -1  -6  543.65   27.00
 -10   1   6  576.24   36.50
  10   1  -6  555.14   26.30
  10   1  -6  534.75   27.80
   9  -1  -6   17.00    8.50
   9  -1  -6   33.50   11.30
  -9  -1   6    3.50   14.60
   9   1  -6    3.40   10.60
   9   1  -6    9.30    8.70
  -9   1   6  -15.80   13.00
  -8  -1   6  991.50   40.60
   8  -1  -6  885.01   27.60
   8  -1  -6  949.71   35.60
   8   1  -6  919.11   28.80
   8   1  -6  883.91   35.20
  -8   1   6  909.51   38.40
  -7  -1   6   60.89   13.60
   7  -1  -6   49.30   11.40
   7   1  -6   51.89    6.60
   7   1  -6   65.09   11.80
  -7   1   6   60.19   13.80
   6  -1  -6 2471.65   68.29
  -6  -1   6 2552.74   68.59
   6   1  -6 2423.56   67.89
  -6   1   6 2458.35   66.79
  -6   1   6 2433.66   61.29
   5  -1  -6  112.79   13.90
  -5  -1   6  138.89   10.10
   5   1  -6  115.59   13.70
  -5   1   6  144.09   13.40
   5   1  -6  151.78    7.70
  -5   1   6  160.28    9.90
   4  -1  -6   45.20   12.40
  -4  -1   6   41.30    5.10
   4  -1  -6   40.00    5.90
  -4  -1   6   51.19    5.90
  -4   1   6   42.70    5.10
  -4   1   6   54.79    8.80
   4   1  -6   35.90   10.80
   4   1  -6   40.40    6.50
   3  -1  -6  974.10   35.90
  -3  -1   6  937.51   27.90
   3  -1  -6 1024.80   28.30
   3   1  -6  994.60   28.70
  -3   1   6  941.01   27.10
   3   1  -6  957.00   35.50
   2  -1  -6   70.19   11.90
   2  -1  -6   69.49    9.30
   2   1  -6   70.49   12.00
   2   1  -6   53.59    9.20
  -2   1   6   71.89    8.70
   1  -1  -6  285.77   19.60
  -1  -1   6  267.07   10.10
   1  -1  -6  303.57   17.10
  -1  -1   6  279.87   10.70
   1   1  -6  261.97   17.30
   1   1  -6  243.38   20.10
   0  -1   6  489.25   17.70
   0  -1  -6  480.55   24.80
   0  -1   6  495.85   19.60
   0  -1  -6  497.85   22.70
   0   1   6  475.85   16.90
   0   1   6  510.25   17.60
   0   1  -6  509.15   23.70
   0   1  -6  480.05   24.30
  -1  -1  -6 2116.99   61.59
  -1  -1  -6 2109.19   60.79
   1  -1   6 2131.99   55.19
   1  -1   6 2193.88   59.79
  -1   1  -6 2187.38   61.79
   1   1   6 2135.49   54.89
  -1   1  -6 2094.89   60.89
  -1   1  -6 2237.38   50.69
  -1   1  -6 2180.98   50.49
   1   1   6 2169.78   54.99
  -2  -1  -6  565.04   28.20
   2  -1   6  495.55   23.00
  -2   1  -6  562.14   27.50
  -2   1  -6  560.04   26.70
   2   1   6  556.54   23.20
  -3  -1  -6   20.00    9.20
   3  -1   6   12.80    9.00
  -3  -1  -6    0.70   10.10
   3   1   6    9.10    8.80
  -3   1  -6    6.40   10.30
  -4  -1  -6  523.25   27.20
   4  -1   6  564.24   29.10
  -4  -1  -6  573.04   31.40
  -4   1  -6  524.65   30.10
   4   1   6  566.34   28.10
  -5  -1  -6   21.90   12.30
   5  -1   6    6.10   11.70
  -5  -1  -6    7.60   13.20
  -5   1  -6   21.10   13.00
  -5   1  -6   16.60   13.00
   5   1   6    7.70   11.40
   6  -1   6  366.86   30.30
  -6  -1  -6  389.46   31.60
  -6  -1  -6  370.26   27.70
  -6   1  -6  418.56   31.80
  -6   1  -6  384.26   29.30
   6   1   6  402.96   29.80
  -7  -1  -6   26.20   15.70
  -7  -1  -6   44.00   18.60
   7  -1   6   36.10   16.70
  -7   1  -6   39.70   17.30
   7   1   6   55.89   18.10
  -7   1  -6    5.70   17.50
  -8  -1  -6  -26.80   15.00
  -8  -1  -6    2.00   15.00
   8  -1   6  -19.80   15.30
  -8   1  -6    6.60   16.90
  -8   1  -6    6.20   16.70
   8   1   6  -15.30   15.40
  -9  -1  -6   29.40   19.80
   9  -1   6   33.80   21.80
  -9  -1  -6   27.60   18.80
  -9   1  -6   17.80   18.00
  -9   1  -6    7.40   19.90
   9   1   6   37.80   20.90
  10  -1   6  -13.30   20.50
 -10  -1  -6  -21.80   17.00
 -10   1  -6   -8.10   19.70
  10   1   6    1.40   22.10
 -10   1  -6   19.80   21.00
 -14  -2   6   -4.80   19.60
 -14   2   6   -4.80   20.30
 -13  -2   6   -4.50   19.50
 -13   2   6  -20.40   18.40
  12  -2  -6   32.20   14.00
 -12  -2   6   17.90   21.00
  12   2  -6  -18.60   12.40
 -12   2   6    9.80   19.10
  11  -2  -6  507.05   27.60
 -11  -2   6  499.35   38.50
  11   2  -6  481.85   28.00
 -11   2   6  464.55   38.20
  11   2  -6  406.86   26.80
  10  -2  -6   17.50   10.90
  10  -2  -6   18.10   10.80
 -10  -2   6  -26.40   15.60
 -10   2   6   24.10   16.70
  10   2  -6    9.70   11.40
  10   2  -6   40.60   11.90
  -9  -2   6  162.98   22.20
   9  -2  -6  142.59   15.90
   9  -2  -6  155.98   13.30
   9   2  -6  165.08   14.30
   9   2  -6  135.69   16.80
  -9   2   6  125.69   19.80
   8  -2  -6    1.40    9.60
  -8  -2   6    1.40   12.60
   8  -2  -6   -1.20    6.50
   8   2  -6   -4.00    6.90
   8   2  -6   -2.20    4.20
  -8   2   6   -5.80   12.00
   8   2  -6   15.90   10.50
   7  -2  -6  213.08   18.10
  -7  -2   6  236.18   21.90
  -7   2   6  241.88   20.50
   7   2  -6  218.18    9.30
   7   2  -6  195.28    9.30
   7   2  -6  249.18   19.60
   7   2  -6  210.28   11.90
  -6  -2   6   92.09   14.20
   6  -2  -6   88.39   12.90
  -6   2   6   82.69    9.30
   6   2  -6   86.49    6.50
   6   2  -6   78.09   12.90
  -6   2   6   72.29   12.80
   5  -2  -6  113.09   14.10
  -5  -2   6   63.89    7.80
  -5   2   6   81.89    7.40
  -5   2   6   99.49   11.70
   5   2  -6   79.19    7.10
   5   2  -6   71.49   12.10
  -4  -2   6    9.00    5.00
   4  -2  -6    4.20    9.10
  -4  -2   6    3.40    4.60
   4   2  -6   -1.80    8.30
   4   2  -6   -0.50    5.50
  -4   2   6    9.60    4.30
  -4   2   6   -1.70    6.20
  -3  -2   6 5341.17  122.09
  -3  -2   6 5430.46  117.49
   3  -2  -6 5360.56  129.49
   3   2  -6 5268.27  129.39
   3   2  -6 5206.78  121.79
  -3   2   6 5418.46  120.59
  -3   2   6 5274.87  119.49
   2  -2  -6   38.40    8.40
  -2  -2   6   38.90    4.40
   2  -2  -6   47.80   11.40
   2   2  -6   46.00    9.00
   2   2  -6   37.20   10.60
  -2   2   6   56.39    9.00
  -1  -2   6 8163.88  179.48
  -1  -2   6 8293.87  179.98
   1  -2  -6 8165.88  186.08
   1  -2  -6 8162.58  190.68
   1   2  -6 8126.89  190.68
   1   2  -6 8112.49  186.38
   0  -2   6  112.19    9.80
   0  -2  -6  106.79   12.70
   0   2   6  113.59    8.70
   0   2  -6  107.99   13.70
   0   2  -6  104.59   14.10
   0   2   6  114.19    8.70
   1  -2   6 3709.13   90.39
  -1  -2  -6 3820.72   96.39
   1   2   6 3777.52   89.29
  -1   2  -6 3874.71   96.39
   1   2   6 3783.42   88.69
  -1   2  -6 3874.41   96.79
  -1   2  -6 3718.53   85.69
  -1   2  -6 3654.23   85.69
  -2  -2  -6   -8.80    6.50
   2  -2   6    2.00    8.20
  -2  -2  -6  -11.80    9.40
   2   2   6   10.90    7.20
   2   2   6    7.20    7.40
  -2   2  -6    4.30    6.10
  -2   2  -6    4.60    8.70
  -2   2  -6   -6.00    9.10
  -3  -2  -6   11.90    8.40
   3  -2   6   -2.80    8.60
  -3  -2  -6    7.20   10.40
  -3   2  -6   -4.70    9.90
   3   2   6   -2.00    8.20
  -3   2  -6    3.70    9.20
  -4  -2  -6   71.39   13.30
  -4  -2  -6   37.60   13.10
   4  -2   6   37.20   11.90
   4   2   6   61.09   13.20
  -4   2  -6   40.40   13.50
   5  -2   6  396.66   26.80
  -5  -2  -6  418.66   25.90
  -5  -2  -6  359.26   29.60
   5   2   6  388.46   26.40
  -5   2  -6  404.76   29.20
  -6  -2  -6  -10.20   12.10
   6  -2   6   -1.60   13.70
  -6  -2  -6    0.10   14.10
  -6   2  -6   -7.30   13.20
   6   2   6    5.60   13.00
   7  -2   6 1406.36   54.99
  -7  -2  -6 1282.37   52.49
  -7  -2  -6 1319.27   55.79
  -7   2  -6 1220.08   54.59
  -7   2  -6 1295.67   54.09
   7   2   6 1332.67   53.49
   8  -2   6    6.20   17.40
  -8  -2  -6   53.99   20.30
  -8  -2  -6   23.30   17.00
  -8   2  -6   29.50   19.00
  -8   2  -6   67.09   20.30
   8   2   6    8.10   16.70
   9  -2   6   32.70   21.90
  -9  -2  -6   58.79   20.40
   9   2   6   59.89   22.40
  -9   2  -6   68.89   23.70
  -9   2  -6   95.99   23.70
 -10  -2  -6   19.80   18.50
  10  -2   6   30.30   23.80
  10   2   6   42.40   23.90
 -10   2  -6  -13.10   19.70
 -10   2  -6    0.70   18.90
 -14  -3   6   34.90   22.40
 -14   3   6  -17.40   20.90
 -13  -3   6   55.19   23.90
 -13   3   6   33.70   21.80
 -12  -3   6   37.30   22.40
  12  -3  -6   44.60   14.70
 -12   3   6   49.40   21.70
  12   3  -6   23.60   14.60
  11  -3  -6   98.89   15.20
 -11  -3   6   75.79   22.40
 -11   3   6   91.29   22.70
  11   3  -6  120.19   16.90
  11   3  -6   87.79   15.80
 -10  -3   6  116.49   23.20
  10  -3  -6  141.89   15.10
  10   3  -6  137.19   18.00
 -10   3   6  161.18   23.80
  10   3  -6  140.89   16.10
   9  -3  -6  208.08   14.90
   9  -3  -6  230.28   18.50
  -9  -3   6  226.28   24.70
   9   3  -6  241.78   18.40
  -9   3   6  234.68   25.00
   9   3  -6  228.28   20.60
   8  -3  -6    8.30   10.00
  -8  -3   6  -11.00   13.20
   8   3  -6    1.30   10.40
   8   3  -6   -2.80    7.50
  -8   3   6   -3.30   11.80
   8   3  -6   11.50    5.80
   8   3  -6    4.60    5.40
   7  -3  -6   47.30   11.70
  -7  -3   6   57.49   14.10
  -7   3   6   42.50   12.50
   7   3  -6   49.99    6.80
   7   3  -6   59.29    8.00
   7   3  -6   47.10   12.40
   6  -3  -6  924.01   34.60
   6   3  -6  932.51   26.20
  -6   3   6  934.01   33.00
   6   3  -6  874.61   35.30
   5  -3  -6   52.09   11.60
  -5  -3   6   47.10    7.30
  -5   3   6   50.39    6.50
   5   3  -6   67.49    7.40
  -5   3   6   65.19   10.40
   5   3  -6   29.30   10.60
  -4  -3   6   13.30    5.70
   4  -3  -6    0.00    9.20
  -4  -3   6    9.10    5.30
  -4   3   6    7.70    4.50
  -4   3   6    0.70    6.10
   4   3  -6   10.90    9.20
   4   3  -6   -7.30    5.70
  -3  -3   6  144.99    9.00
   3  -3  -6  154.48   15.70
  -3   3   6  140.09    8.30
   3   3  -6  139.49   15.00
   3   3  -6  146.49   11.60
  -3   3   6  132.29    9.90
  -2  -3   6   19.40    5.00
  -2  -3   6   30.20    5.50
   2  -3  -6   43.70   10.60
   2   3  -6   21.30   10.10
   2   3  -6   27.00    8.30
  -1  -3   6  172.58   10.10
   1  -3  -6  190.18   15.30
  -1  -3   6  160.98   10.90
   1   3  -6  199.48   18.00
   1   3  -6  196.18   15.40
   0  -3   6  345.17   16.00
   0  -3  -6  331.37   19.60
   0   3  -6  295.57   21.60
   0   3  -6  351.96   20.10
   0   3   6  336.27   14.00
   0   3   6  314.77   12.00
  -1  -3  -6 2665.03   72.29
   1  -3   6 2605.64   66.89
   1   3   6 2669.73   65.49
  -1   3  -6 2666.93   62.89
  -1   3  -6 2598.54   62.49
  -1   3  -6 2675.83   72.19
  -1   3  -6 2635.14   71.89
   1   3   6 2626.14   63.79
   2  -3   6  991.70   34.00
  -2  -3  -6 1021.90   38.60
  -2  -3  -6  986.80   31.70
  -2   3  -6 1035.30   38.80
  -2   3  -6 1083.79   37.40
   2   3   6 1011.60   33.20
   2   3   6  990.20   31.10
  -2   3  -6  996.40   30.60
  -3  -3  -6    7.10   10.20
   3  -3   6    2.40    8.90
  -3  -3  -6    6.90    8.40
   3   3   6   19.40    9.20
  -3   3  -6   -1.80    9.70
  -3   3  -6   -1.70    8.70
  -4  -3  -6    0.60   10.70
   4  -3   6    5.90   10.10
  -4  -3  -6    0.90    8.90
   4   3   6   18.10   10.80
  -4   3  -6   24.30   12.80
  -4   3  -6   15.80    9.60
  -5  -3  -6  204.78   22.60
  -5  -3  -6  231.48   21.30
   5  -3   6  230.68   22.20
  -5   3  -6  229.58   23.90
   5   3   6  237.18   22.00
   6  -3   6   34.40   14.30
  -6  -3  -6   21.90   15.10
  -6  -3  -6   12.50   12.80
   6   3   6  -10.60   12.50
  -6   3  -6   16.30   15.40
  -7  -3  -6  115.99   22.40
  -7  -3  -6  119.29   20.80
   7  -3   6  111.69   21.20
  -7   3  -6   77.79   20.30
   7   3   6  140.29   21.80
  -8  -3  -6   30.40   17.20
   8  -3   6    2.60   18.30
   8   3   6   30.90   18.40
  -8   3  -6   44.90   19.60
  -9  -3  -6   43.30   20.00
   9  -3   6   90.39   23.70
   9   3   6   26.40   21.50
  -9   3  -6   33.50   22.00
 -10  -3  -6    0.90   17.70
  10  -3   6   14.90   23.30
  10   3   6   10.50   21.40
 -10   3  -6    9.70   21.30
 -14  -4   6   53.59   25.40
 -14   4   6   35.50   23.40
 -13  -4   6  -20.40   19.70
  13   4  -6   11.80   27.90
 -13   4   6   -9.70   18.90
 -12  -4   6  125.89   25.50
  12  -4  -6  126.79   22.90
  12   4  -6  165.48   20.60
 -12   4   6  143.39   26.70
  11  -4  -6    3.30   11.40
 -11  -4   6    6.50   18.70
  11   4  -6   -3.70   11.90
 -11   4   6   -2.50   17.60
  11   4  -6  -18.40   10.90
  10  -4  -6    0.50    9.90
 -10  -4   6   30.20   17.80
  10   4  -6   -2.00   11.20
 -10   4   6   17.30   16.70
  10   4  -6    9.20   10.80
  -9  -4   6   73.59   18.90
   9  -4  -6   31.30    9.20
   9   4  -6   40.80   10.90
  -9   4   6   40.80   16.00
   9   4  -6   43.90   13.70
  -8  -4   6 1022.00   43.10
   8   4  -6 1080.39   31.20
  -8   4   6 1020.10   40.30
   8   4  -6 1059.49   33.30
   8   4  -6 1038.90   40.20
  -7  -4   6  300.07   24.10
  -7   4   6  344.37   22.50
   7   4  -6  335.67   23.70
   7   4  -6  341.27   15.40
   7   4  -6  312.97   16.00
  -6   4   6 1779.62   52.29
   6   4  -6 1812.52   47.20
   6   4  -6 1868.11   45.30
   6   4  -6 1910.81   57.29
  -5   4   6    4.80    8.00
   5   4  -6    3.70    6.20
  -5   4   6    2.40    5.00
   5   4  -6   20.80   10.80
  -4  -4   6  428.46   16.60
  -4   4   6  393.36   16.30
   4   4  -6  394.86   17.90
   4   4  -6  382.66   23.10
  -4   4   6  419.06   14.70
  -3  -4   6    7.20    4.90
  -3   4   6   12.40    5.30
   3   4  -6    1.00    7.00
   3   4  -6    3.10    9.60
  -2  -4   6   62.59    7.50
  -2  -4   6   47.90    6.50
   2   4  -6   55.79   11.70
   2   4  -6   61.49   10.10
  -1  -4   6    6.60    6.10
  -1  -4   6   13.90    5.30
   1   4  -6   12.70    9.10
   1   4  -6   13.40    8.60
  -1   4   6   12.50    4.60
   0  -4   6  356.16   17.20
   0   4  -6  347.57   13.20
   0   4  -6  326.57   20.20
   0   4   6  367.36   15.20
   0   4  -6  380.46   22.80
   0   4  -6  356.36   13.20
  -1  -4  -6    7.10    5.60
   1  -4   6    7.80    7.60
   1   4   6    4.30    6.60
  -1   4  -6    2.40    9.20
  -1   4  -6    2.10    5.80
  -1   4  -6   -1.80    9.10
   1   4   6   -3.40    5.00
  -2  -4  -6  960.70   38.60
  -2  -4  -6 1059.59   32.40
   2  -4   6 1066.99   35.90
   2   4   6 1090.59   34.70
  -2   4  -6 1074.59   37.90
  -2   4  -6 1101.39   39.90
   2   4   6 1016.80   31.90
  -2   4  -6 1051.59   32.50
  -3  -4  -6   42.80    9.80
   3  -4   6   28.30   10.10
  -3  -4  -6   54.79   13.50
  -3   4  -6   14.70    9.90
  -3   4  -6   42.60   13.30
   3   4   6   41.90   11.00
  -3   4  -6   39.00    9.80
  -4  -4  -6  475.75   30.00
   4  -4   6  528.85   28.60
  -4  -4  -6  543.95   26.00
   4   4   6  525.65   27.40
  -4   4  -6  492.35   25.40
  -4   4  -6  513.65   30.30
  -5  -4  -6  135.39   17.50
   5  -4   6  118.29   18.30
  -5   4  -6   99.99   18.60
   5   4   6   83.89   16.10
  -6  -4  -6   87.59   16.70
   6  -4   6   83.09   17.80
   6   4   6  110.29   18.70
  -6   4  -6  104.69   19.20
   7  -4   6   -4.70   16.20
  -7  -4  -6   -9.00   13.10
  -7   4  -6    4.50   16.70
   7   4   6   29.40   16.60
  -8  -4  -6    7.50   15.10
   8  -4   6   16.10   18.60
  -8   4  -6   14.40   18.80
   8   4   6    0.20   17.10
   9  -4   6   44.80   22.40
  -9  -4  -6   23.80   18.80
   9   4   6   27.30   21.40
  -9   4  -6   15.70   20.40
  10  -4   6   80.89   26.00
 -10  -4  -6   70.29   22.30
  10   4   6   65.19   25.90
 -10   4  -6   90.89   25.80
 -14  -5   6    7.20   23.10
 -14   5   6   31.40   23.40
 -13  -5   6   28.30   21.30
  13   5  -6    5.70   27.30
 -13   5   6   19.30   22.40
 -12  -5   6   -1.40   20.20
 -12   5   6   15.50   19.90
  12   5  -6   30.30   15.70
  12   5  -6   45.70   15.60
  11  -5  -6   70.79   14.20
 -11  -5   6   63.59   21.70
  11   5  -6   83.19   15.90
 -11   5   6   56.19   20.90
  11   5  -6   97.09   17.90
  10  -5  -6  270.47   20.60
 -10  -5   6  256.17   28.50
  10   5  -6  276.17   23.80
  10   5  -6  267.67   21.20
 -10   5   6  266.57   28.70
  -9  -5   6   28.70   16.30
  -9   5   6  -20.80   13.30
   9   5  -6   -8.20    9.60
   9   5  -6    1.60   11.90
  -8  -5   6  536.15   32.50
   8   5  -6  559.04   22.50
   8   5  -6  540.15   29.80
   8   5  -6  526.15   23.30
  -8   5   6  555.34   30.30
   7   5  -6   41.10   12.70
   7   5  -6   36.70    8.30
  -7   5   6   30.40   12.50
   7   5  -6   24.70    8.10
   6   5  -6    4.00   10.30
   6   5  -6    9.80    6.30
  -6   5   6   14.00   10.10
   6   5  -6    4.20    6.90
  -5   5   6   55.49    6.10
   5   5  -6   48.40   12.40
   5   5  -6   49.20    6.30
   5   5  -6   62.99    8.90
  -5   5   6   49.80    7.20
  -5   5   6   36.70    9.20
   5   5  -6   62.69    6.50
  -4   5   6  848.22   24.80
   4   5  -6  836.22   34.60
  -4   5   6  852.71   25.20
   4   5  -6  855.01   28.50
  -3  -5   6  110.99    9.50
  -3   5   6  134.89   10.30
   3   5  -6  106.89   14.90
   3   5  -6  136.59   12.70
  -2  -5   6   49.99    7.90
  -2  -5   6   35.10    6.40
   2   5  -6   39.30   11.40
   2   5  -6   45.00   10.00
  -2   5   6   33.30    5.40
  -1  -5   6  892.31   28.20
  -1  -5   6  870.71   31.20
   1   5  -6  935.11   32.30
  -1   5   6  920.21   25.10
   1   5  -6  873.81   23.60
   1   5  -6  860.31   34.30
   1   5  -6  881.31   23.50
   0  -5   6  703.13   25.90
   0   5  -6  744.63   22.30
   0   5  -6  731.53   22.60
   0   5  -6  716.63   30.30
   0   5  -6  766.32   31.30
   0   5   6  748.83   23.70
   1  -5   6  225.58   16.80
  -1  -5  -6  220.68   11.90
  -1  -5  -6  266.97   10.80
   1   5   6  229.28   15.20
  -1   5  -6  243.38   14.50
  -1   5  -6  258.77   19.90
  -1   5  -6  216.48   19.10
  -2  -5  -6  650.33   23.10
   2  -5   6  599.34   27.00
  -2   5  -6  625.84   24.30
  -2   5  -6  596.14   28.20
   2   5   6  627.54   25.70
  -2   5  -6  630.64   30.20
  -3  -5  -6  365.56   19.50
   3  -5   6  389.46   23.50
   3   5   6  380.16   22.20
  -3   5  -6  350.66   22.10
  -3   5  -6  363.46   25.70
  -3   5  -6  360.96   20.50
  -4  -5  -6   14.00    9.50
   4  -5   6  -18.00   10.70
  -4   5  -6    4.70   12.00
  -4   5  -6   -1.40    9.00
   4   5   6   18.40   10.80
  -5  -5  -6   17.60   11.30
   5  -5   6   31.90   14.10
   5   5   6   13.60   12.60
  -5   5  -6   27.70   14.70
  -5   5  -6   34.50   11.20
  -6  -5  -6   82.59   16.20
   6  -5   6   71.79   18.70
   6   5   6  109.89   19.10
  -6   5  -6  110.59   20.80
   7  -5   6  -14.30   15.70
  -7  -5  -6   11.40   14.40
  -7   5  -6  -11.70   16.40
   7   5   6    8.80   16.30
  -8  -5  -6   -2.10   14.00
   8  -5   6   14.50   18.30
  -8   5  -6   -1.80   18.00
   8   5   6  -10.10   16.80
  -9  -5  -6   -1.10   16.90
   9  -5   6    4.50   20.10
   9   5   6  -12.90   18.60
  -9   5  -6  -26.30   17.50
 -10  -5  -6  -11.40   17.50
  10  -5   6   58.79   25.00
 -10   5  -6   10.10   21.20
  10   5   6   -5.30   20.80
 -14  -6   6   16.00   23.60
 -14   6   6    0.10   21.80
 -13  -6   6   -5.10   20.60
 -13   6   6   19.50   21.30
  13   6  -6    4.00   27.10
 -12  -6   6   57.29   24.80
  12   6  -6   48.60   16.00
  12   6  -6   30.10   16.20
 -12   6   6   70.79   22.90
  11  -6  -6  276.67   21.30
 -11  -6   6  355.06   36.10
  11   6  -6  285.37   24.10
 -11   6   6  283.97   30.70
  11   6  -6  330.17   27.50
 -10  -6   6    4.70   18.80
  10   6  -6   31.50   12.40
 -10   6   6   10.60   16.60
  10   6  -6    2.00   13.40
  -9  -6   6  109.09   21.80
  -9   6   6  102.19   19.30
   9   6  -6   72.89   13.40
   9   6  -6   42.90   14.80
  -8  -6   6   13.50   13.90
  -8   6   6   35.70   14.00
   8   6  -6   22.00    9.70
   8   6  -6    7.20   12.20
   8   6  -6   31.40    9.30
   7   6  -6  186.98   14.40
   7   6  -6  135.59   18.00
   7   6  -6  172.98   14.00
  -7   6   6  202.48   19.90
   6   6  -6   75.89    9.60
   6   6  -6   68.59   14.10
  -6   6   6   80.79   12.50
   6   6  -6   91.49   11.00
  -6   6   6   78.69    6.40
   5  -6  -6  225.28   14.30
   5   6  -6  252.97   16.70
   5   6  -6  231.38   20.70
  -5   6   6  272.57   15.90
  -5   6   6  255.17   16.80
   5   6  -6  257.27   13.40
   4  -6  -6  319.47   13.80
   4   6  -6  334.57   23.50
   4   6  -6  333.27   13.80
   4   6  -6  413.26   19.60
   4   6  -6  341.57   13.40
  -4   6   6  324.07   14.10
   3   6  -6 2124.19   57.89
   3   6  -6 2199.58   63.29
   3   6  -6 2134.69   50.69
   3   6  -6 2117.19   50.59
   2   6  -6  505.15   16.10
   2   6  -6  492.55   26.00
   2   6  -6  470.85   16.10
   2   6  -6  503.85   23.60
  -2   6   6  476.55   16.70
  -1  -6   6  617.14   23.20
   1   6  -6  604.74   19.50
   1   6  -6  625.64   19.90
  -1   6   6  596.24   20.30
   1   6  -6  601.64   26.70
   1   6  -6  623.64   29.00
   0  -6   6  303.57   17.70
   0   6  -6  302.97   20.80
   0   6   6  268.37   14.80
   0   6  -6  252.47   19.60
   0   6  -6  272.97   14.50
   1  -6   6 2737.13   70.99
  -1  -6  -6 2727.53   64.09
  -1  -6  -6 2685.03   63.09
   1   6   6 2669.53   68.09
  -1   6  -6 2741.03   74.59
  -1   6  -6 2624.84   66.99
  -1   6  -6 2679.03   74.89
  -2  -6  -6  447.26   18.90
   2  -6   6  427.06   23.70
  -2   6  -6  451.45   21.10
  -2   6  -6  439.96   26.30
   2   6   6  447.86   21.90
  -2   6  -6  414.36   24.10
   3  -6   6  421.56   25.30
  -3  -6  -6  429.86   21.10
   3   6   6  424.16   23.90
  -3   6  -6  436.46   24.50
  -3   6  -6  412.06   27.20
  -3   6  -6  424.56   22.30
   4  -6   6    5.60   11.20
  -4  -6  -6   -8.90    8.40
   4   6   6   -0.80   10.50
  -4   6  -6   -5.50   10.10
  -4   6  -6    3.50   12.40
  -4   6  -6   10.20    9.70
  -5  -6  -6  509.85   27.80
   5  -6   6  515.55   31.80
  -5   6  -6  537.15   34.00
  -5   6  -6  519.55   26.40
   5   6   6  556.24   31.30
  -6  -6  -6   60.49   15.70
   6  -6   6   38.50   17.10
   6   6   6   56.69   16.90
  -6   6  -6   30.80   16.30
  -7  -6  -6  826.92   40.40
   7  -6   6  766.22   44.60
  -7   6  -6  760.02   44.30
   7   6   6  840.62   43.60
  -8  -6  -6  104.59   20.40
   8  -6   6   91.29   23.80
   8   6   6  101.89   23.40
  -8   6  -6   83.49   22.20
  -9  -6  -6  191.68   27.10
   9  -6   6  219.88   31.10
  -9   6  -6  207.88   29.90
   9   6   6  226.18   30.60
  10  -6   6   45.80   25.00
 -10  -6  -6  115.89   26.00
  10   6   6   78.89   25.80
 -10   6  -6   91.99   26.70
 -13  -7   6   11.90   22.40
 -13   7   6   19.60   21.90
 -12  -7   6   43.60   22.80
 -12   7   6   68.79   23.40
  12   7  -6   58.69   17.50
  12   7  -6   15.80   16.20
 -11  -7   6   90.49   24.00
  11   7  -6   45.50   16.80
  11   7  -6   37.60   14.60
 -11   7   6   52.89   20.60
 -10  -7   6  151.98   25.60
  10   7  -6  209.98   23.00
  10   7  -6  159.88   19.10
 -10   7   6  134.39   23.00
  -9  -7   6  477.15   34.60
  -9   7   6  396.36   29.30
   9   7  -6  434.36   25.20
   9   7  -6  433.26   31.50
  -8   7   6   12.70   12.90
   8   7  -6    8.80   10.20
   8   7  -6   -2.90    8.50
   8   7  -6    6.90   12.30
   7   7  -6   49.80   10.90
  -7   7   6   53.49   13.80
  -7   7   6   49.80    6.60
   7   7  -6   45.30   14.40
   7   7  -6   74.89   11.80
   6   7  -6  236.88   17.30
  -6   7   6  228.38   17.80
   6   7  -6  261.47   23.20
  -6   7   6  236.78   12.20
   6   7  -6  207.38   15.30
   5  -7  -6  228.08   14.30
   5   7  -6  226.18   14.40
  -5   7   6  236.08   15.30
   5   7  -6  245.88   21.90
   5   7  -6  253.77   17.70
   4  -7  -6    9.40    5.70
   4   7  -6   -3.60    7.80
   4   7  -6    7.10    6.40
   4   7  -6   13.90   10.30
   3   7  -6  106.09   12.80
  -3   7   6   83.49    8.70
   3   7  -6   71.79    8.20
   3   7  -6   80.59   14.20
   2   7  -6  307.17   20.50
   2   7  -6  291.07   14.10
  -2   7   6  271.07   14.00
   2   7  -6  265.17   21.90
  -1  -7   6  327.67   18.10
   1   7  -6  335.27   15.60
   1   7  -6  345.37   22.60
   1   7  -6  330.07   21.20
  -1   7   6  319.77   15.50
   0  -7   6  260.57   18.30
   0   7  -6  307.07   15.80
   0   7  -6  325.27   22.80
   0   7   6  298.57   16.20
   0   7  -6  287.97   21.30
   1  -7   6  229.08   18.30
  -1  -7  -6  226.48   12.00
  -1   7  -6  214.08   16.10
   1   7   6  259.37   16.90
  -1   7  -6  246.68   21.10
  -1   7  -6  253.77   21.00
  -2  -7  -6  596.84   22.00
   2  -7   6  574.54   27.40
   2   7   6  537.35   24.90
  -2   7  -6  536.05   24.50
  -2   7  -6  567.84   28.40
  -2   7  -6  594.94   30.30
  -3  -7  -6   78.39   11.70
   3  -7   6   72.89   13.80
  -3   7  -6   74.79   12.70
   3   7   6   64.49   12.80
  -3   7  -6   65.99   13.60
  -3   7  -6   65.59   16.00
   4  -7   6   15.20   12.20
  -4  -7  -6    5.30    9.10
  -4   7  -6   21.60   10.70
  -4   7  -6   41.30   14.60
   4   7   6   36.70   12.50
  -4   7  -6   16.50   11.10
   5  -7   6  -18.30   11.20
  -5  -7  -6   -3.00   10.20
  -5   7  -6    0.60    9.80
  -5   7  -6   -1.70   11.90
   5   7   6   -6.80   11.80
  -5   7  -6  -19.90   12.60
  -6  -7  -6   24.40   12.70
   6  -7   6   12.00   15.90
  -6   7  -6    9.80   10.60
  -6   7  -6   14.60   15.80
   6   7   6    2.30   14.70
   7  -7   6   18.40   17.10
  -7  -7  -6    9.80   14.30
   7   7   6   -3.60   15.60
  -7   7  -6    8.70   17.60
   8  -7   6   -5.40   17.60
  -8  -7  -6    1.50   15.40
  -8   7  -6   -8.00   18.30
   8   7   6   25.80   19.10
  -9  -7  -6   35.60   18.20
   9  -7   6   46.20   22.30
   9   7   6   52.79   23.10
  -9   7  -6  -20.60   19.60
  10  -7   6   51.09   25.50
 -10  -7  -6   77.79   22.90
 -10   7  -6   27.50   23.40
  10   7   6   47.10   24.90
 -13  -8   6  -13.10   21.40
 -13   8   6    2.80   19.50
 -12  -8   6    7.80   20.90
  12   8  -6   -1.40   15.00
  12   8  -6    6.40   15.90
 -12   8   6   14.40   20.00
 -11  -8   6  -10.60   20.10
  11   8  -6   20.80   17.00
 -11   8   6   11.30   18.60
  11   8  -6   45.60   15.60
 -10  -8   6    5.50   19.60
  10   8  -6   15.20   15.10
  10   8  -6   10.40   12.90
 -10   8   6   37.20   18.70
  -9  -8   6   -6.00   15.20
  -9   8   6   19.00   15.70
   9   8  -6    2.40   11.40
   9   8  -6   18.80   14.60
   8   8  -6  649.64   29.20
   8   8  -6  674.53   36.10
  -8   8   6  676.13   21.70
  -8   8   6  720.63   34.20
   8   8  -6  724.03   30.20
   7   8  -6  677.03   28.60
  -7   8   6  665.73   22.10
  -7   8   6  673.03   30.40
   7   8  -6  697.13   35.40
   7   8  -6  715.93   27.70
  -6   8   6  631.34   22.00
   6   8  -6  686.73   25.80
  -6   8   6  647.34   27.30
   6   8  -6  617.84   32.50
   6   8  -6  664.03   27.80
   5  -8  -6  203.58   15.40
   5   8  -6  162.68   18.20
   5   8  -6  187.58   16.10
   5   8  -6  192.18   14.20
   4  -8  -6   25.00    6.30
   4   8  -6   23.50    7.60
   4   8  -6   25.80   11.50
   4   8  -6   37.80   10.20
   3   8  -6    6.40    9.40
[truncated: 411,299 more chars]
