# Supplementary material for: Synthesis, crystal structure and Hirshfeld surface analysis of [Cu(H2L)2(μ-Cl)CuCl3]·H2O [H2L = 2-hy­droxy-N′-(propan-2-yl­idene)benzohydrazide]
Source: Acta Crystallogr E Crystallogr Commun. 2024 Aug 20;80(Pt 9):961–6. doi: 10.1107/S2056989024007941 (PMC11389674; doi:10.1107/S2056989024007941)
Supplement: Supplementary file 2 [file e-80-00961-Isup2.hkl]

data_I                                                                          
_shelx_title ' Chahra_MID264jaune_0m_a.res in P2(1)/n'                          
_shelx_refln_list_code          4                                               
_shelx_F_calc_maximum      219.34                                               
_exptl_crystal_F_000      1476.00                                               
_reflns_d_resolution_high  0.7985                                               
                                                                                
loop_                                                                           
 _space_group_symop_operation_xyz                                               
 'x, y, z'                                                                      
 '-x+1/2, y+1/2, -z+1/2'                                                        
 '-x, -y, -z'                                                                   
 'x-1/2, -y-1/2, z-1/2'                                                         
                                                                                
_cell_length_a    11.6514                                                       
_cell_length_b    20.1507                                                       
_cell_length_c    12.8149                                                       
_cell_angle_alpha  90.000                                                       
_cell_angle_beta  110.858                                                       
_cell_angle_gamma  90.000                                                       
                                                                                
_shelx_F_squared_multiplier     1.000                                           
                                                                                
loop_                                                                           
 _refln_index_h                                                                 
 _refln_index_k                                                                 
 _refln_index_l                                                                 
 _refln_F_squared_calc                                                          
 _refln_F_squared_meas                                                          
 _refln_F_squared_sigma                                                         
 _refln_observed_status                                                         
   4   0   0       2499.34       2311.88        53.88 o                         
   6   0   0       7486.70       8053.95       147.16 o                         
   8   0   0       4185.07       3981.81       202.49 o                         
  10   0   0       1101.91       1001.05       101.23 o                         
  12   0   0          2.83        -77.42        77.42 o                         
   1   1   0          8.62         -0.09         3.35 o                         
   3   1   0        154.95        328.83        20.07 o                         
   4   1   0      18755.41      20502.70       174.34 o                         
   5   1   0       4306.97       3998.87        64.04 o                         
   6   1   0       4995.46       4803.82        77.12 o                         
   7   1   0       2841.83       2623.85        60.20 o                         
   8   1   0        114.05        116.37        39.93 o                         
   9   1   0          4.55        -32.64        32.64 o                         
  10   1   0          2.09        -26.42        39.40 o                         
  11   1   0        131.92        118.94        52.84 o                         
  12   1   0        140.37        137.88        60.47 o                         
  13   1   0          5.09        -47.97        58.90 o                         
   1   2   0          9.15        207.60        28.63 o                         
   4   2   0          9.94         -1.53        16.86 o                         
   5   2   0      19365.38      19229.47       217.18 o                         
   6   2   0       2083.13       2250.33        88.69 o                         
   7   2   0        213.06        309.51        33.47 o                         
   8   2   0          0.06         -6.05        30.79 o                         
   9   2   0        594.48        530.45        45.96 o                         
  10   2   0          0.04        -37.82        37.82 o                         
  11   2   0        154.46        111.85        45.88 o                         
  12   2   0        162.96         80.54        59.99 o                         
  13   2   0        814.65        838.36        82.46 o                         
   2   3   0        152.44        877.23        68.45 o                         
   4   3   0       2310.59       1816.17        41.55 o                         
   5   3   0       2741.90       2952.25        62.45 o                         
   6   3   0       4071.36       3884.09        81.72 o                         
   7   3   0      10682.71      10672.86       148.44 o                         
   8   3   0         20.30         31.12        32.72 o                         
   9   3   0        124.10        133.07        39.71 o                         
  10   3   0        321.62        247.54        46.35 o                         
  11   3   0         22.28         31.43        44.27 o                         
  12   3   0        431.41        557.06        61.88 o                         
  13   3   0         35.02         11.03        62.14 o                         
   3   4   0       8866.68      11759.49       151.63 o                         
   4   4   0       4451.76       4412.47        72.09 o                         
   5   4   0         40.69         34.02        23.72 o                         
   6   4   0      19197.48      19908.97       231.45 o                         
   7   4   0         11.15        -26.83        26.83 o                         
   8   4   0      13255.75      13271.96       180.60 o                         
   9   4   0       3464.83       3601.23        91.77 o                         
  10   4   0       2642.54       2734.82        89.43 o                         
  11   4   0          0.72         -5.93        43.02 o                         
  12   4   0         21.47        -26.83        48.76 o                         
  13   4   0         20.13        -23.04        53.75 o                         
   2   5   0        270.99        510.58        42.33 o                         
   3   5   0       1913.31       2190.58        51.91 o                         
   4   5   0         90.01        134.72        23.87 o                         
   5   5   0       1810.95       1840.98        52.61 o                         
   6   5   0      17530.10      17522.98       209.71 o                         
   7   5   0         58.71        101.42        30.75 o                         
   8   5   0        562.59        534.97        46.08 o                         
   9   5   0       1181.03       1049.82        58.20 o                         
  10   5   0        796.61        820.46        71.89 o                         
  11   5   0        100.00         24.61        44.07 o                         
  12   5   0        178.32        264.42        54.52 o                         
  13   5   0         58.13        -35.20        54.15 o                         
   1   6   0         35.74        -10.50        19.84 o                         
   2   6   0        143.93        129.92        46.11 o                         
   3   6   0       6409.42       7223.35       123.83 o                         
   4   6   0       4369.81       4647.59        96.75 o                         
   5   6   0      25513.36      24781.14       275.13 o                         
   6   6   0       6539.04       6967.94       120.54 o                         
   7   6   0       2317.88       2482.37        76.48 o                         
   8   6   0          0.09        -21.45        32.24 o                         
   9   6   0       2483.67       2644.24        83.89 o                         
  10   6   0        279.36        374.32        49.15 o                         
  11   6   0         25.20         60.44        48.03 o                         
  12   6   0        300.67        317.98        63.96 o                         
  13   6   0        404.32        460.90        85.04 o                         
   1   7   0         87.55         34.20        31.47 o                         
   2   7   0        269.36        294.48        30.35 o                         
   3   7   0        877.12        846.25        44.56 o                         
   4   7   0          7.54         26.60        28.39 o                         
   5   7   0       1000.11        830.38        43.93 o                         
   6   7   0        128.94        202.18        31.69 o                         
   7   7   0       8156.07       7749.92       123.73 o                         
   8   7   0         81.56         82.98        43.73 o                         
   9   7   0          2.09        -11.50        38.76 o                         
  10   7   0        235.67        211.72        47.03 o                         
  11   7   0         39.88         81.08        46.20 o                         
  12   7   0        310.02        257.84        56.36 o                         
  13   7   0        159.94         72.66        63.07 o                         
   0   8   0      21717.17      22867.93       548.71 o                         
   1   8   0       3747.71       3760.03       101.65 o                         
   2   8   0      32209.89      34745.91       466.54 o                         
   3   8   0       2432.90       2670.41       128.63 o                         
   4   8   0      13445.96      14205.34       220.62 o                         
   5   8   0        398.42        366.06        41.02 o                         
   6   8   0        676.84        622.23        44.73 o                         
   7   8   0        151.88        178.34        38.72 o                         
   8   8   0       1934.48       1946.05        86.65 o                         
   9   8   0       4355.72       4703.88       108.02 o                         
  10   8   0       1334.07       1383.92        70.98 o                         
  11   8   0         51.10         16.01        47.04 o                         
  12   8   0        203.97        179.18        54.87 o                         
   1   9   0        122.24        154.78        31.02 o                         
   2   9   0       3775.74       3529.62       104.87 o                         
   3   9   0       5216.23       6237.93       121.97 o                         
   4   9   0       2691.23       2601.29        79.77 o                         
   5   9   0        549.84        532.86        45.54 o                         
   6   9   0       1509.14       1592.69        88.75 o                         
   7   9   0         57.80         51.87        34.92 o                         
   8   9   0       2226.64       2177.34        83.35 o                         
   9   9   0         77.42         60.26        68.50 o                         
  10   9   0        124.87        177.28        52.78 o                         
  11   9   0        113.75        121.57        54.89 o                         
  12   9   0         21.03         48.58        56.72 o                         
   0  10   0       3977.31       5049.05       183.68 o                         
   1  10   0      11660.90      14991.66       229.62 o                         
   2  10   0          1.16         57.00        29.87 o                         
   3  10   0        176.57        230.73        45.63 o                         
   4  10   0       5860.25       5701.11       149.61 o                         
   5  10   0       6197.56       6211.79       131.05 o                         
   6  10   0        995.59        924.99        54.17 o                         
   7  10   0        448.97        512.34        73.65 o                         
   8  10   0          2.13         26.75        41.60 o                         
   9  10   0         41.18         71.01        54.51 o                         
  10  10   0          3.13        -15.54        48.01 o                         
  11  10   0         49.26        -36.55        51.78 o                         
  12  10   0        444.41        386.06        67.53 o                         
   1  11   0        561.73        449.62        43.03 o                         
   2  11   0        462.75        385.28        40.20 o                         
   3  11   0        813.45        722.57        88.56 o                         
   4  11   0       2243.03       2281.54        81.99 o                         
   5  11   0         65.31         31.82        49.24 o                         
   6  11   0        134.36         52.23        39.91 o                         
   7  11   0       1932.27       1605.12        72.47 o                         
   8  11   0         53.76         46.22        42.35 o                         
   9  11   0         55.12         69.91        47.55 o                         
  10  11   0         57.22          6.57        51.36 o                         
  11  11   0         78.38        -37.73        53.40 o                         
  12  11   0         57.90         86.00        63.30 o                         
   0  12   0       5440.84       6244.02       223.04 o                         
   1  12   0      25936.48      28213.88       401.85 o                         
   2  12   0      14996.32      16449.03       257.27 o                         
   3  12   0       2415.67       2552.47        91.41 o                         
   4  12   0       6954.28       7215.43       148.31 o                         
   5  12   0        543.23        460.51        51.53 o                         
   6  12   0         23.70         30.73        41.97 o                         
   7  12   0        388.69        237.87        45.23 o                         
   8  12   0        639.33        793.18        63.02 o                         
   9  12   0       1658.63       1576.54        88.25 o                         
  10  12   0        435.85        499.44        63.57 o                         
  11  12   0         13.40        -15.64        54.58 o                         
   1  13   0         28.90         12.55        58.76 o                         
   2  13   0       1752.67       1907.14        77.78 o                         
   3  13   0       1002.08        876.03        58.26 o                         
   4  13   0          2.68         -7.20        53.60 o                         
   5  13   0        201.99        241.04        46.77 o                         
   6  13   0        211.60        245.69        53.59 o                         
   7  13   0        632.51        538.77        71.97 o                         
   8  13   0        664.33        566.33        70.40 o                         
   9  13   0        180.94        154.18        53.04 o                         
  10  13   0        159.54        162.16        56.89 o                         
  11  13   0         50.50        148.14        60.37 o                         
   0  14   0        532.03        489.16       120.08 o                         
   1  14   0       2252.66       2192.88       109.12 o                         
   2  14   0         16.66         64.11        37.92 o                         
   3  14   0        171.51         70.70        47.72 o                         
   4  14   0       6505.30       6903.62       158.16 o                         
   5  14   0       3078.99       2977.42       263.63 o                         
   6  14   0        257.26        252.87        53.32 o                         
   7  14   0        389.23        443.78        62.25 o                         
   8  14   0         64.04         42.87        54.87 o                         
   9  14   0         61.08          7.73        48.87 o                         
  10  14   0         92.52        141.97        57.44 o                         
  11  14   0          2.26        -56.40        56.40 o                         
   1  15   0        258.65        241.55        46.34 o                         
   2  15   0       2570.13       2479.53        92.28 o                         
   3  15   0        358.30        333.89        49.63 o                         
   4  15   0          4.92         24.12        42.48 o                         
   5  15   0       2080.54       2221.32       127.79 o                         
   6  15   0         41.45         -8.14        49.03 o                         
   7  15   0       1299.29       1203.21        84.26 o                         
   8  15   0         17.20         15.01        48.05 o                         
   9  15   0        556.35        574.46        67.38 o                         
  10  15   0         18.39        101.22        66.10 o                         
   0  16   0        612.94        687.17        75.57 o                         
   1  16   0       4895.97       5003.56       129.75 o                         
   2  16   0        361.28        289.20        51.12 o                         
   3  16   0        125.77         64.98        44.79 o                         
   4  16   0         13.54         24.32        46.35 o                         
   5  16   0        136.39        176.44        58.85 o                         
   6  16   0         32.35         30.60        52.18 o                         
   7  16   0       1502.35       1440.20        90.79 o                         
   8  16   0        596.76        591.61        65.22 o                         
   9  16   0       2566.49       2747.59       137.33 o                         
  10  16   0        375.14        375.21        68.50 o                         
   1  17   0         56.41         73.41        45.48 o                         
   2  17   0       1479.00       1413.99        81.47 o                         
   3  17   0         62.88         38.42        47.61 o                         
   4  17   0        189.40        221.75        55.39 o                         
   5  17   0       2332.35       2266.60       147.18 o                         
   6  17   0        456.13        439.91        65.85 o                         
   7  17   0        270.51        319.91        66.43 o                         
   8  17   0        507.43        451.10        64.17 o                         
   9  17   0          3.05          6.15        54.08 o                         
  10  17   0          4.27        -27.14        57.14 o                         
   0  18   0        574.84        397.08        73.72 o                         
   1  18   0        387.46        325.78        49.82 o                         
   2  18   0         52.37         11.66        49.64 o                         
   3  18   0          7.07          5.35        49.16 o                         
   4  18   0       4614.41       4822.14       289.60 o                         
   5  18   0        257.12        190.18        59.14 o                         
   6  18   0        917.88        863.51        79.16 o                         
   7  18   0        101.22        116.13        62.28 o                         
   8  18   0          1.82         42.36        54.24 o                         
   9  18   0         21.17         68.50        60.51 o                         
   1  19   0        436.35        383.33        65.70 o                         
   2  19   0       1213.17       1047.68       120.08 o                         
   3  19   0       1132.10       1214.74       117.59 o                         
   4  19   0        128.38        117.08        96.69 o                         
   5  19   0        258.46        290.68       112.84 o                         
   6  19   0        503.19        504.26        73.37 o                         
   7  19   0         55.50         35.24        64.24 o                         
   8  19   0        237.10        210.95       114.27 o                         
   0  20   0        356.50        565.09        86.52 o                         
   1  20   0       3664.89       3794.64       115.90 o                         
   2  20   0        635.73        561.48        71.49 o                         
   3  20   0        434.18        650.20        81.76 o                         
   4  20   0        114.27        135.84        70.59 o                         
   5  20   0         54.74         23.23        64.50 o                         
   6  20   0        123.62         82.86        65.59 o                         
   7  20   0        203.25         36.30        66.47 o                         
   8  20   0          0.29        -16.22        57.32 o                         
   1  21   0        488.02        575.08        66.08 o                         
   2  21   0        613.51        621.86        66.03 o                         
   3  21   0        999.32        945.96        86.93 o                         
   4  21   0         30.26         79.96        64.82 o                         
   5  21   0          2.03        -24.61        60.62 o                         
   6  21   0         80.15         93.40        67.50 o                         
   7  21   0        104.51         -3.56        67.92 o                         
   0  22   0         18.45          1.08        79.58 o                         
   1  22   0        383.43        466.44        75.58 o                         
   2  22   0         70.94         81.08        53.89 o                         
   3  22   0         96.42        138.13        65.88 o                         
   4  22   0        754.91        994.92       123.19 o                         
   5  22   0         22.79         59.84        88.32 o                         
   6  22   0        210.48        229.88        75.59 o                         
   1  23   0          0.71        112.71        58.52 o                         
   2  23   0        214.30        233.77        63.58 o                         
   3  23   0         75.30          3.85        57.03 o                         
   4  23   0          4.10         10.34        66.06 o                         
   5  23   0         68.56         84.45        71.79 o                         
   0  24   0        211.22        222.27        95.79 o                         
   1  24   0       1707.21       1820.72       101.66 o                         
   2  24   0          0.96         57.77        60.76 o                         
   3  24   0        644.78        609.53        77.35 o                         
   4  24   0         64.30         33.73        80.12 o                         
   1  25   0         74.31        123.91        65.35 o                         
 -13   0   1        368.12        302.35        94.38 o                         
 -11   0   1          5.74        -25.08       138.33 o                         
  -9   0   1          0.40        -49.74        49.74 o                         
  -7   0   1       3081.58       2576.60        57.72 o                         
  -5   0   1      11096.79      10589.39       142.60 o                         
   1   0   1       2802.57       4058.88       105.53 o                         
   5   0   1      19754.57      18896.13       233.99 o                         
   7   0   1       1631.48       1448.01       107.35 o                         
   9   0   1       1209.92       1167.80        84.39 o                         
  11   0   1         71.37         43.01        77.42 o                         
  13   0   1       1253.38       1327.83       137.15 o                         
 -13   1   1        120.36         72.67        64.39 o                         
 -12   1   1          1.59        -50.73        50.73 o                         
 -11   1   1        504.16        417.79        60.87 o                         
 -10   1   1        435.54        440.31        56.91 o                         
  -9   1   1          1.14         36.27        32.42 o                         
  -8   1   1        765.02        728.91        44.32 o                         
  -7   1   1       1921.41       1992.34        58.66 o                         
  -6   1   1       3783.35       3865.34       136.00 o                         
  -5   1   1        497.90        568.50        24.40 o                         
  -4   1   1      46922.84      51054.63       446.83 o                         
   0   1   1         14.72          0.31         1.52 o                         
   4   1   1        347.13        471.94        20.91 o                         
   5   1   1         92.81        109.50        22.13 o                         
   6   1   1        606.79        538.62        32.58 o                         
   7   1   1       2960.66       2672.06        63.16 o                         
   8   1   1          2.19        -20.69        20.69 o                         
   9   1   1          5.16        -11.72        35.95 o                         
  10   1   1        129.07        195.71        45.02 o                         
  11   1   1          4.89        -22.10        44.57 o                         
  12   1   1        113.26         74.66        98.56 o                         
  13   1   1         38.67         67.08        65.03 o                         
 -13   2   1          0.46        -13.38        75.43 o                         
 -12   2   1         11.77         72.61        55.45 o                         
 -11   2   1         21.94        -12.29        39.82 o                         
 -10   2   1       2346.06       2684.88        81.80 o                         
  -9   2   1         59.63         46.19        33.48 o                         
  -8   2   1       4845.41       4917.40       118.34 o                         
  -7   2   1         32.18          8.85        26.21 o                         
  -6   2   1       2163.47       2127.59        55.26 o                         
  -5   2   1       1451.89       1458.18        36.11 o                         
  -4   2   1       3800.69       4015.49        51.78 o                         
   3   2   1       3437.12       3759.95        48.63 o                         
   4   2   1       5849.33       6784.90        86.46 o                         
   5   2   1        135.75        134.47        23.15 o                         
   6   2   1        282.85        190.62        26.30 o                         
   7   2   1         74.22         36.41        29.34 o                         
   8   2   1       2863.02       2801.68        78.17 o                         
   9   2   1          0.58        -35.60        35.60 o                         
  10   2   1        797.48        758.14        59.09 o                         
  11   2   1        110.82         30.63        46.74 o                         
  12   2   1        180.84        168.75        78.73 o                         
  13   2   1          2.08        -67.87        72.13 o                         
 -13   3   1        388.73        417.98        71.58 o                         
 -12   3   1        413.52        399.23        65.35 o                         
 -11   3   1          3.82         93.97        43.67 o                         
 -10   3   1        381.33        457.29        49.18 o                         
  -9   3   1        154.61        156.25        36.78 o                         
  -8   3   1         90.60        147.21        45.97 o                         
  -7   3   1       7155.45       7330.33       143.77 o                         
  -6   3   1         26.66         48.14        24.80 o                         
  -5   3   1       3765.28       3498.67        78.69 o                         
  -4   3   1       3597.75       3582.57        53.67 o                         
   3   3   1       3551.87       3128.63        48.35 o                         
   4   3   1         11.50         20.23        25.19 o                         
   5   3   1       1265.45       1136.00        73.77 o                         
   6   3   1          3.33         15.06        25.89 o                         
   7   3   1       1286.49       1175.82        52.97 o                         
   8   3   1        235.65        174.97        36.61 o                         
   9   3   1          6.51         -4.80        36.78 o                         
  10   3   1        100.51         -2.03        42.49 o                         
  11   3   1        125.81         85.24        47.41 o                         
  12   3   1        228.55        165.99        58.92 o                         
  13   3   1          0.03         16.24        63.60 o                         
 -13   4   1        158.74        215.15        65.35 o                         
 -12   4   1          5.74         65.44        53.78 o                         
 -11   4   1          9.97         16.06        41.51 o                         
 -10   4   1          2.60         24.12        38.17 o                         
  -9   4   1         18.81         47.67        33.50 o                         
  -8   4   1        157.78        116.41        32.76 o                         
  -7   4   1         53.64         60.95        27.74 o                         
  -6   4   1       5190.20       4722.57       102.91 o                         
  -5   4   1      16901.31      17456.87       203.58 o                         
  -4   4   1        258.74        187.56        20.88 o                         
  -3   4   1       1602.42       2006.40        40.82 o                         
  -2   4   1        142.01         54.37        41.70 o                         
  -1   4   1       5306.90       4858.97       126.61 o                         
   0   4   1         42.47        167.90        52.06 o                         
   1   4   1        201.79        222.77        20.10 o                         
   3   4   1      18075.80      20435.38       218.74 o                         
   4   4   1        380.80        403.20        21.93 o                         
   5   4   1      44058.96      45074.55       469.46 o                         
   6   4   1       1242.19       1356.38        51.44 o                         
   7   4   1       8562.78       8420.89       148.78 o                         
   8   4   1       1771.45       1688.45        67.07 o                         
   9   4   1       1472.27       1291.86        63.80 o                         
  10   4   1         13.26        -25.02        40.88 o                         
  11   4   1         59.38        -38.66        45.53 o                         
  12   4   1         50.74         14.63        51.32 o                         
  13   4   1        655.43        899.83        82.33 o                         
 -13   5   1         36.11        128.81        63.83 o                         
 -12   5   1        149.19        201.54        76.07 o                         
 -11   5   1        136.88        186.54        46.93 o                         
 -10   5   1        979.59       1035.82        71.53 o                         
  -9   5   1       1295.50       1165.64        87.19 o                         
  -8   5   1       1574.22       1728.55        63.50 o                         
  -7   5   1        611.11        546.03        39.63 o                         
  -6   5   1      23372.84      24167.12       270.40 o                         
  -5   5   1        311.13        276.69        27.73 o                         
  -4   5   1        426.23        372.34        24.41 o                         
  -3   5   1        466.16        364.27        22.34 o                         
  -2   5   1         11.54         45.43        34.49 o                         
  -1   5   1       8459.26      13402.64       230.28 o                         
   1   5   1         85.61         34.88        18.43 o                         
   2   5   1        884.60        771.75        69.59 o                         
   3   5   1        496.01        552.79        32.34 o                         
   4   5   1       2496.90       2495.31        47.38 o                         
   5   5   1       1667.61       2019.96        75.14 o                         
   6   5   1       1578.38       1515.97        54.48 o                         
   7   5   1       5775.58       5420.40       101.65 o                         
   8   5   1        321.02        376.28        41.61 o                         
   9   5   1        878.48        785.00        55.59 o                         
  10   5   1         49.72         11.86        42.53 o                         
  11   5   1        114.59        123.14        50.24 o                         
  12   5   1        348.95        335.74        58.77 o                         
  13   5   1         26.12         93.60        72.97 o                         
 -13   6   1          0.71        -59.40        59.40 o                         
 -12   6   1         65.31         11.73        47.76 o                         
 -11   6   1        350.27        311.28        50.40 o                         
 -10   6   1       4551.40       4513.07       106.36 o                         
  -9   6   1       2148.32       2229.57        75.76 o                         
  -8   6   1       6654.76       6281.45       110.92 o                         
  -7   6   1        264.44        309.93        34.87 o                         
  -6   6   1       3787.34       4049.13       138.90 o                         
  -5   6   1        607.65        535.00        35.82 o                         
  -4   6   1        530.22        470.32        31.22 o                         
  -3   6   1        335.41        230.03        21.13 o                         
  -2   6   1       1123.49       1494.39        89.56 o                         
  -1   6   1         13.61         12.42        26.52 o                         
   1   6   1         83.93         51.90        38.32 o                         
   2   6   1        810.66        673.68        38.75 o                         
   3   6   1        196.55        232.44        31.88 o                         
   4   6   1       2769.94       2924.83        70.73 o                         
   5   6   1       1468.08       1696.31        50.08 o                         
   6   6   1          1.25         -7.75        26.41 o                         
   7   6   1        198.82        214.50        35.87 o                         
   8   6   1       7468.90       7472.34       138.64 o                         
   9   6   1         51.31         64.02        39.02 o                         
  10   6   1       2130.12       1962.93       111.13 o                         
  11   6   1        132.17        147.03        50.27 o                         
  12   6   1         77.35         32.41        53.56 o                         
 -13   7   1        528.44        502.73        75.62 o                         
 -12   7   1        647.44        677.73        63.69 o                         
 -11   7   1         23.62         22.19        52.43 o                         
 -10   7   1        156.82        368.78        48.06 o                         
  -9   7   1        159.13        135.00        39.55 o                         
  -8   7   1        206.17        163.12        35.77 o                         
  -7   7   1         62.83         69.11        29.47 o                         
  -6   7   1        117.14         89.00        26.82 o                         
  -5   7   1          0.83        -24.45        24.45 o                         
  -4   7   1         11.77          7.56        25.65 o                         
  -3   7   1       4407.52       5182.37       121.36 o                         
  -2   7   1       5526.02       5371.31        98.90 o                         
  -1   7   1      10354.91      11706.38       215.15 o                         
   0   7   1      24431.94      28295.42       464.84 o                         
   1   7   1       2218.80       2390.40        79.86 o                         
   2   7   1        694.25        687.50        35.58 o                         
   3   7   1        164.47        275.80        33.77 o                         
   4   7   1        413.84        486.66        36.14 o                         
   5   7   1         12.47         -6.55        19.61 o                         
   6   7   1       6345.53       6172.61       115.85 o                         
   7   7   1        742.04        796.69        48.81 o                         
   8   7   1       6379.87       6115.87       156.48 o                         
   9   7   1         23.46        -25.25        39.37 o                         
  10   7   1          6.09         14.50        44.24 o                         
  11   7   1         28.30        -32.46        46.32 o                         
  12   7   1        571.86        530.27        65.04 o                         
 -13   8   1        709.08        732.98        80.15 o                         
 -12   8   1         15.21          5.74        66.80 o                         
 -11   8   1         13.63         50.57        46.70 o                         
 -10   8   1          0.47        -46.83        46.83 o                         
  -9   8   1        250.07        114.59        40.42 o                         
  -8   8   1        284.54        366.60        41.82 o                         
  -7   8   1         40.39         14.74        29.02 o                         
  -6   8   1        272.60        253.48        53.26 o                         
  -5   8   1       4759.71       4811.39       104.80 o                         
  -4   8   1       2288.70       2385.75        71.12 o                         
  -3   8   1       8688.31       9703.68       193.76 o                         
  -2   8   1       1729.65       1504.87        69.47 o                         
  -1   8   1       2263.59       2580.77        93.52 o                         
   0   8   1       3284.25       3474.64        80.03 o                         
   1   8   1        888.77        772.61        42.14 o                         
   2   8   1       3803.77       4319.64       143.47 o                         
   3   8   1       4012.78       4927.51        93.85 o                         
   4   8   1      15861.06      16631.98       254.22 o                         
   5   8   1      13324.96      12920.32       186.05 o                         
   6   8   1       1158.44       1043.78        62.40 o                         
   7   8   1       4782.43       4653.48       107.41 o                         
   8   8   1       1120.51       1102.24        71.05 o                         
   9   8   1        706.01        597.61        60.30 o                         
  10   8   1         85.57         36.25        45.45 o                         
  11   8   1        345.05        285.79        61.86 o                         
  12   8   1         11.00        -57.20        58.18 o                         
 -13   9   1          0.07        -50.70        60.37 o                         
 -12   9   1          3.84         -6.55        49.33 o                         
 -11   9   1        271.07        229.56        51.44 o                         
 -10   9   1         19.58         31.24        51.13 o                         
  -9   9   1         26.98          8.69        38.26 o                         
  -8   9   1       1118.70       1088.05        61.60 o                         
  -7   9   1        637.14        528.04        47.10 o                         
  -6   9   1         16.97        -10.72        33.70 o                         
  -5   9   1        407.37        476.11        42.77 o                         
  -4   9   1       4989.44       4931.44       128.80 o                         
  -3   9   1          9.61          8.58        28.55 o                         
  -2   9   1        704.10        715.09        43.24 o                         
  -1   9   1       6221.38       6329.66       184.82 o                         
   0   9   1       3700.15       4558.65        97.56 o                         
   1   9   1       1953.41       1682.21       106.67 o                         
   2   9   1       5543.52       6364.53       150.03 o                         
   3   9   1       9490.05       9466.84       173.80 o                         
   4   9   1       3739.21       4117.47       101.32 o                         
   5   9   1        235.40        218.86        35.11 o                         
   6   9   1        130.01         59.39        24.94 o                         
   7   9   1       2618.51       2437.69        85.25 o                         
   8   9   1        343.45        259.50        48.05 o                         
   9   9   1         72.28        129.79        48.46 o                         
  10   9   1         37.93          9.83        51.33 o                         
  11   9   1        885.65        686.51        75.17 o                         
  12   9   1        155.93         84.53        60.69 o                         
 -12  10   1         59.48        -44.46        59.83 o                         
 -11  10   1         76.67         50.06        53.11 o                         
 -10  10   1       1162.60       1315.30       129.33 o                         
  -9  10   1       1776.10       1696.72        78.74 o                         
  -8  10   1        601.79        523.22        50.76 o                         
  -7  10   1        414.13        467.94        45.71 o                         
  -6  10   1        990.85        999.37        73.01 o                         
  -5  10   1        436.53        510.13        55.91 o                         
  -4  10   1       2248.30       2432.88        78.27 o                         
  -3  10   1        849.86        891.69        49.93 o                         
  -2  10   1       9669.17      10373.83       216.38 o                         
  -1  10   1      16711.06      17681.65       320.23 o                         
   0  10   1      47697.21      56462.89       742.15 o                         
   1  10   1      16259.77      16986.06       258.55 o                         
   2  10   1      12534.49      12766.76       204.88 o                         
   3  10   1       1618.68       1637.76        70.80 o                         
   4  10   1       1586.85       1708.66        87.94 o                         
   5  10   1         85.54        126.43        38.96 o                         
   6  10   1        679.24        677.77        51.31 o                         
   7  10   1         18.94         15.16        24.93 o                         
   8  10   1        508.26        460.78        54.19 o                         
   9  10   1        520.03        508.82        58.99 o                         
  10  10   1        371.91        415.92        62.25 o                         
  11  10   1         72.98        125.69        58.72 o                         
  12  10   1         15.28          6.41        61.17 o                         
 -12  11   1        105.53         75.07        70.34 o                         
 -11  11   1          0.68        -50.54        50.54 o                         
 -10  11   1        748.65        769.18        66.43 o                         
  -9  11   1        566.07        500.69        57.96 o                         
  -8  11   1          3.73        -38.05        38.05 o                         
  -7  11   1          6.51          9.23        35.21 o                         
  -6  11   1          6.51         36.40        43.36 o                         
  -5  11   1        735.91        700.94        63.89 o                         
  -4  11   1       2218.07       2244.99        78.30 o                         
  -3  11   1       6994.92       7069.26       136.77 o                         
  -2  11   1      17096.30      17869.93       269.15 o                         
  -1  11   1        253.78        420.53        52.20 o                         
   0  11   1      17267.29      19535.32       290.40 o                         
   1  11   1         93.32        139.98        34.71 o                         
   2  11   1        495.06        646.15        57.12 o                         
   3  11   1       2125.31       1998.56        78.05 o                         
   4  11   1       3550.48       3444.26        90.90 o                         
   5  11   1         35.29          8.54        32.75 o                         
   6  11   1       1018.48       1048.33        61.04 o                         
   7  11   1        724.11        640.43        40.05 o                         
   8  11   1       1022.89       1038.73        72.70 o                         
   9  11   1         66.84        109.56        50.42 o                         
  10  11   1          4.25         23.77        51.01 o                         
  11  11   1          0.80        -55.71        55.71 o                         
 -12  12   1         76.78         75.00        73.48 o                         
 -11  12   1        111.72         85.07        55.81 o                         
 -10  12   1        257.82        208.07        55.40 o                         
  -9  12   1         19.32         -9.77        55.82 o                         
  -8  12   1        174.10        122.63        45.00 o                         
  -7  12   1          2.23        -46.23        49.53 o                         
  -6  12   1         97.19        125.32        62.75 o                         
  -5  12   1       1933.37       1939.73        97.51 o                         
  -4  12   1       9409.59       9614.55       194.38 o                         
  -3  12   1       2465.50       2603.37        84.74 o                         
  -2  12   1       1260.22       1071.97       113.53 o                         
  -1  12   1       3522.50       3171.46       109.50 o                         
   0  12   1       1219.87       1340.35        89.11 o                         
   1  12   1        925.87        919.28        55.07 o                         
   2  12   1        216.73        192.29        42.47 o                         
   3  12   1       5044.82       5242.73       122.39 o                         
   4  12   1       5237.05       5411.22       127.66 o                         
   5  12   1       5242.19       5257.55       152.22 o                         
   6  12   1       1064.44       1063.96        68.82 o                         
   7  12   1        902.08        696.97        50.49 o                         
   8  12   1        501.27        447.24        56.68 o                         
   9  12   1         30.89          3.82        47.08 o                         
  10  12   1          8.76        -46.78        52.32 o                         
  11  12   1         56.13         33.13        58.53 o                         
 -11  13   1         90.24         68.57        57.04 o                         
 -10  13   1        104.74        100.15        73.28 o                         
  -9  13   1        136.52        119.87        50.56 o                         
  -8  13   1        257.87        133.23        63.40 o                         
  -7  13   1       1221.48       1129.55       101.54 o                         
  -6  13   1        328.18        413.39        82.57 o                         
  -5  13   1        424.12        588.23        55.48 o                         
  -4  13   1         50.69          0.76        42.04 o                         
  -3  13   1       1620.74       1440.04        70.48 o                         
  -2  13   1       3461.39       3428.47        98.12 o                         
  -1  13   1       2380.29       2567.51       105.67 o                         
   0  13   1        343.63        398.81        43.51 o                         
   1  13   1          8.78         -3.46        33.47 o                         
   2  13   1        722.11        668.30        58.04 o                         
   3  13   1       4480.99       4687.68       117.34 o                         
   4  13   1        148.67        152.21        43.67 o                         
   5  13   1        373.05        499.24        57.15 o                         
   6  13   1        110.05        135.86        43.21 o                         
   7  13   1       1109.55       1004.64        60.15 o                         
   8  13   1        104.94        107.30        57.15 o                         
   9  13   1         73.58         84.71        52.69 o                         
  10  13   1         17.70        -10.82        54.42 o                         
  11  13   1         20.62        -39.39        74.69 o                         
 -11  14   1         43.75        -53.90        53.90 o                         
 -10  14   1        506.91        542.55        77.08 o                         
  -9  14   1       2463.34       2705.58       120.71 o                         
  -8  14   1        704.18        916.36        79.40 o                         
  -7  14   1       4377.33       4514.97       133.05 o                         
  -6  14   1        795.79        685.04        63.68 o                         
  -5  14   1       1771.77       1814.62        85.04 o                         
  -4  14   1         43.71         33.51        45.88 o                         
  -3  14   1        980.67       1021.29        63.76 o                         
  -2  14   1         15.57         -2.01        36.26 o                         
  -1  14   1      12753.75      13670.50       200.43 o                         
   0  14   1       1301.07       1360.05        84.75 o                         
   1  14   1       6540.57       6511.78       140.57 o                         
   2  14   1        777.55        764.75        58.84 o                         
   3  14   1         71.91         34.15        40.32 o                         
   4  14   1        369.20        426.71        58.51 o                         
   5  14   1         73.76        133.35        50.59 o                         
   6  14   1        564.45        528.68        69.93 o                         
   7  14   1         62.18         62.06        42.11 o                         
   8  14   1        709.52        743.84        69.47 o                         
   9  14   1        388.27        532.84        65.82 o                         
  10  14   1        173.30        130.94        59.88 o                         
 -11  15   1        140.21        151.76        90.21 o                         
 -10  15   1        364.47        379.32        74.75 o                         
  -9  15   1        555.11        603.63        76.55 o                         
  -8  15   1        235.17        163.78        51.72 o                         
  -7  15   1        210.73        270.51        58.76 o                         
  -6  15   1        726.25        921.23        70.72 o                         
  -5  15   1        212.01        171.61        50.61 o                         
  -4  15   1         25.61         32.63        48.91 o                         
  -3  15   1       1121.91       1135.20        69.04 o                         
  -2  15   1       4218.19       4588.65       163.77 o                         
  -1  15   1        122.03        107.59        35.17 o                         
   0  15   1        447.26        528.55        53.65 o                         
   1  15   1         83.89         85.70        40.13 o                         
   2  15   1         14.74         -2.00        39.73 o                         
   3  15   1        252.02        219.06        48.49 o                         
   4  15   1        565.33        679.24        62.90 o                         
   5  15   1        756.01        684.62        65.52 o                         
   6  15   1       2049.84       2109.46       101.09 o                         
   7  15   1          1.57        -17.05        44.73 o                         
   8  15   1        106.79        106.79        57.66 o                         
   9  15   1         98.65         40.34        49.41 o                         
  10  15   1         61.20         99.26        54.81 o                         
 -10  16   1        254.92        210.57        61.30 o                         
  -9  16   1        126.93        109.26        55.53 o                         
  -8  16   1        123.58        196.34        61.02 o                         
  -7  16   1          3.09         30.65        51.93 o                         
  -6  16   1         81.89         34.96        51.90 o                         
  -5  16   1        148.26        312.15        56.97 o                         
  -4  16   1       9264.86       9618.38       193.93 o                         
  -3  16   1        397.90        369.46        53.34 o                         
  -2  16   1       1326.25       1288.45       119.10 o                         
  -1  16   1        160.03        143.07        39.81 o                         
   0  16   1         73.47         65.84        42.15 o                         
   1  16   1        496.06        578.03        57.49 o                         
   2  16   1        554.30        499.97        57.08 o                         
   3  16   1       2670.98       2496.33       100.98 o                         
   4  16   1       4460.40       5020.60       138.26 o                         
   5  16   1       1773.24       1637.12       113.04 o                         
   6  16   1        494.68        570.94        75.16 o                         
   7  16   1        526.29        562.91        68.75 o                         
   8  16   1        650.46        609.04        79.62 o                         
   9  16   1        435.55        422.52        64.81 o                         
  10  16   1          1.39         12.56        69.41 o                         
 -10  17   1        111.04          1.32        76.74 o                         
  -9  17   1         82.02         43.16        56.91 o                         
  -8  17   1         87.65         61.01        59.81 o                         
  -7  17   1        870.43        643.39        74.87 o                         
  -6  17   1         98.10        153.38        57.12 o                         
  -5  17   1        305.30        459.76        63.22 o                         
  -4  17   1        145.49        174.88        53.82 o                         
  -3  17   1       2069.62       1920.63        91.31 o                         
  -2  17   1       1208.59       1300.46        78.00 o                         
  -1  17   1       1123.16       1053.34        63.33 o                         
   0  17   1        101.94        132.19        48.68 o                         
   1  17   1          0.39          8.74        44.50 o                         
   2  17   1          5.45        -39.29        42.94 o                         
   3  17   1        244.62        317.56        57.37 o                         
   4  17   1         15.59         44.47        50.53 o                         
   5  17   1       1546.16       1451.51       113.03 o                         
   6  17   1         19.01         65.83        72.95 o                         
   7  17   1         67.77         56.77        50.73 o                         
   8  17   1        200.09        158.86        58.83 o                         
   9  17   1          2.93        -34.62        57.64 o                         
  -9  18   1       1403.26       1500.33       120.94 o                         
  -8  18   1         64.52         70.42        62.94 o                         
  -7  18   1       1414.01       1431.10        96.23 o                         
  -6  18   1        336.74        179.78        60.03 o                         
  -5  18   1        330.76        307.67        62.92 o                         
  -4  18   1          2.07         33.63        51.75 o                         
  -3  18   1        380.56        343.97        59.82 o                         
  -2  18   1        451.28        567.51        59.61 o                         
  -1  18   1       5163.61       5251.82       134.86 o                         
   0  18   1       2363.24       2224.90       142.93 o                         
   1  18   1       1161.88       1229.85       147.37 o                         
   2  18   1        392.97        329.90        60.47 o                         
   3  18   1         90.65        104.18        54.94 o                         
   4  18   1         96.92         42.69        54.49 o                         
   5  18   1        107.82         49.55        57.12 o                         
   6  18   1        347.55        300.30        66.18 o                         
   7  18   1         89.72         25.39        52.60 o                         
   8  18   1         24.16         49.29        53.51 o                         
   9  18   1        708.44        952.17        84.10 o                         
  -9  19   1        101.11        125.05        61.25 o                         
  -8  19   1         20.46        -38.66        61.40 o                         
  -7  19   1        182.15        147.24        73.01 o                         
  -6  19   1         76.34         18.15        57.11 o                         
  -5  19   1        115.78        108.24        71.63 o                         
  -4  19   1         49.10          3.45        53.82 o                         
  -3  19   1          6.72        -50.57        50.57 o                         
  -2  19   1       2778.54       2882.13       101.93 o                         
  -1  19   1        214.21        272.66        51.36 o                         
   0  19   1         11.50        -36.75        42.76 o                         
   1  19   1        186.10        148.03        55.54 o                         
   2  19   1        724.70        733.65        74.20 o                         
   3  19   1        153.07        156.34        58.82 o                         
   4  19   1          9.31         76.03        55.89 o                         
   5  19   1         90.59        146.32        61.73 o                         
   6  19   1        106.63        165.35        89.15 o                         
   7  19   1        219.50        254.67        72.53 o                         
   8  19   1         45.22         39.97        57.85 o                         
  -8  20   1         20.78         68.90        66.74 o                         
  -7  20   1         14.55         65.77        67.02 o                         
  -6  20   1        416.12        401.23        73.00 o                         
  -5  20   1         30.95         47.18        59.85 o                         
  -4  20   1       3472.70       3647.46       138.20 o                         
  -3  20   1        558.76        585.28        72.45 o                         
  -2  20   1        137.25        140.19        50.74 o                         
  -1  20   1        220.47        197.22        51.54 o                         
   0  20   1         65.32         57.07        47.56 o                         
   1  20   1         16.83         52.25        55.08 o                         
   2  20   1        453.35        495.44        85.28 o                         
   3  20   1        296.63        253.49        63.96 o                         
   4  20   1       3006.13       2808.08       169.25 o                         
   5  20   1         10.57         43.54        80.99 o                         
   6  20   1       1135.40       1257.23       121.02 o                         
   7  20   1         35.65         98.63        70.85 o                         
  -7  21   1          0.30          2.94        67.48 o                         
  -6  21   1          8.24          9.27        63.66 o                         
  -5  21   1          7.29        -26.52        59.59 o                         
  -4  21   1         58.21         13.39        61.25 o                         
  -3  21   1       1271.84       1280.54        89.16 o                         
  -2  21   1        296.20        272.47        57.65 o                         
  -1  21   1       1023.31        958.95        74.77 o                         
   0  21   1        332.64        226.78        56.23 o                         
   1  21   1         17.88         20.34        51.44 o                         
   2  21   1          5.59         13.04        88.85 o                         
   3  21   1        398.36        421.39        73.01 o                         
   4  21   1        103.42         20.42        62.68 o                         
   5  21   1        101.55        124.87        84.28 o                         
   6  21   1        286.29        381.98        76.73 o                         
   7  21   1         22.71         -2.18        69.72 o                         
  -6  22   1        336.58        405.60        84.58 o                         
  -5  22   1        250.75        269.01        73.24 o                         
  -4  22   1         37.93         33.14        77.19 o                         
  -3  22   1        211.08        217.12        60.14 o                         
  -2  22   1        206.74        234.52        61.96 o                         
  -1  22   1       5419.76       5553.54       147.45 o                         
   0  22   1        269.03        286.56        60.54 o                         
   1  22   1       3103.93       3086.24       117.77 o                         
   2  22   1         31.97         -9.21        62.36 o                         
   3  22   1        635.78        772.92        84.94 o                         
   4  22   1         14.99        151.36        69.66 o                         
   5  22   1          2.16         -4.60        68.31 o                         
   6  22   1        216.81        264.16        79.31 o                         
  -5  23   1        173.34        104.00        69.67 o                         
  -4  23   1        330.31        358.79        68.62 o                         
  -3  23   1        785.48        744.90        75.48 o                         
  -2  23   1        147.99        120.54        59.30 o                         
  -1  23   1        341.86        483.85        68.36 o                         
   0  23   1         24.78         54.35        58.32 o                         
   1  23   1         28.98        109.11        73.02 o                         
   2  23   1         20.43          4.88        65.75 o                         
   3  23   1       1404.58       1325.73       104.11 o                         
   4  23   1         15.11         87.00        69.49 o                         
   5  23   1         71.04         32.00        70.59 o                         
  -4  24   1        793.63        757.27        80.09 o                         
  -3  24   1        303.95        252.85        67.65 o                         
  -2  24   1        525.54        434.20        72.03 o                         
  -1  24   1        124.75        254.64        64.68 o                         
   0  24   1        314.29        360.80        69.33 o                         
   1  24   1        366.18        327.22        67.57 o                         
   2  24   1         94.19         15.04        60.91 o                         
   3  24   1        231.18        103.09        74.16 o                         
  -1  25   1         70.44         78.30        63.03 o                         
   0  25   1        313.09        517.21       111.89 o                         
   1  25   1        330.73        347.38       102.45 o                         
 -14   0   2        298.23        354.48        98.68 o                         
 -12   0   2        273.09        291.42       120.62 o                         
 -10   0   2       1956.83       1718.55       114.84 o                         
  -8   0   2       1024.68        701.05        43.37 o                         
  -6   0   2       7112.80       7182.20       105.45 o                         
  -4   0   2      24830.69      24703.10       283.47 o                         
  -2   0   2        572.11        387.06        27.80 o                         
   2   0   2        368.53        547.26        28.40 o                         
   4   0   2       2037.68       2304.60        60.26 o                         
   6   0   2       3150.34       2901.03        68.56 o                         
   8   0   2        183.23        151.40        37.79 o                         
  10   0   2        524.58        499.16        98.43 o                         
  12   0   2        857.07        829.55       115.69 o                         
 -14   1   2          0.64        -20.97        59.33 o                         
 -13   1   2        240.06        298.81        62.98 o                         
 -12   1   2         14.17        -49.17        49.17 o                         
 -11   1   2        785.65        688.98        69.82 o                         
 -10   1   2       1658.97       1712.30        80.66 o                         
  -9   1   2        420.46        394.32        57.82 o                         
  -8   1   2       1706.84       1717.14        46.73 o                         
  -7   1   2       1219.21       1257.29        32.45 o                         
  -6   1   2        395.10        343.17        16.97 o                         
  -5   1   2       6817.50       6975.52        65.64 o                         
  -4   1   2      15883.18      17848.74       139.58 o                         
  -3   1   2         75.82         29.86        12.35 o                         
   1   1   2         20.12          0.16         5.99 o                         
   3   1   2         79.49         58.83        17.81 o                         
   4   1   2       6209.65       6507.14        77.61 o                         
   5   1   2        107.82         87.73        16.67 o                         
   6   1   2       2298.72       2274.24        42.50 o                         
   7   1   2        194.63        186.94        25.26 o                         
   8   1   2          9.98         -9.57        25.06 o                         
   9   1   2          1.40        -32.66        32.66 o                         
  10   1   2         58.99         -4.53        43.75 o                         
  11   1   2          1.57        -47.32        48.00 o                         
  12   1   2        411.86        378.29        74.50 o                         
 -14   2   2         26.95         17.71        61.97 o                         
 -13   2   2        534.00        505.13        84.06 o                         
 -12   2   2         29.43         18.56        52.25 o                         
 -11   2   2        931.43       1045.84        71.70 o                         
 -10   2   2        114.94        168.94        29.79 o                         
  -9   2   2         76.45         99.05        25.79 o                         
  -8   2   2         29.19         32.76        22.24 o                         
  -7   2   2        804.70        847.64        43.51 o                         
  -6   2   2         94.75         68.05        14.87 o                         
  -5   2   2      14192.13      12776.86       113.95 o                         
  -4   2   2        331.61        363.06        14.01 o                         
  -3   2   2      20913.91      15493.98       361.60 o                         
   3   2   2      14219.85      14825.30       138.91 o                         
   4   2   2        792.47       1013.50        30.57 o                         
   5   2   2       6430.47       5911.99        83.67 o                         
   6   2   2         65.24         55.85        17.11 o                         
   7   2   2       5446.25       5221.76        80.01 o                         
   8   2   2          1.12          9.89        26.25 o                         
   9   2   2        561.16        584.80        53.28 o                         
  10   2   2        179.10        171.76        47.56 o                         
  11   2   2         88.76         85.04        50.57 o                         
  12   2   2        124.88        142.25        58.20 o                         
 -14   3   2         13.88         77.37        63.63 o                         
 -13   3   2         62.19        130.60        61.48 o                         
 -12   3   2         93.58        110.81        54.16 o                         
 -11   3   2        497.65        448.38        49.51 o                         
 -10   3   2       1485.82       1646.68        56.53 o                         
  -9   3   2       1026.75       1054.91        68.54 o                         
  -8   3   2        952.28        981.12        46.53 o                         
  -7   3   2         29.34         11.19        23.74 o                         
  -6   3   2       4507.32       4126.49        77.33 o                         
  -5   3   2        904.26        904.37        24.27 o                         
  -4   3   2        106.85        130.81        13.25 o                         
  -3   3   2       2517.29       1528.36        34.08 o                         
   1   3   2        152.57        104.06        18.74 o                         
   3   3   2       8268.69       8345.11        88.92 o                         
   4   3   2       1636.33       1683.60        40.72 o                         
   5   3   2       2358.48       2126.62        57.97 o                         
   6   3   2          2.01        -26.28        26.28 o                         
   7   3   2       2180.58       2160.49        68.73 o                         
   8   3   2          0.85        -33.10        33.10 o                         
   9   3   2         70.27         60.63        40.57 o                         
  10   3   2          0.15        -28.11        42.68 o                         
  11   3   2        165.48        101.70        50.61 o                         
  12   3   2        490.85        516.86       106.16 o                         
 -14   4   2         81.59         19.97       117.51 o                         
 -13   4   2          0.35        -56.30        56.30 o                         
 -12   4   2        206.43        285.63        84.57 o                         
 -11   4   2         18.97        -13.75        38.68 o                         
 -10   4   2       2189.07       2205.93       142.23 o                         
  -9   4   2         59.11         26.67        31.95 o                         
  -8   4   2       4737.71       4542.31        87.65 o                         
  -7   4   2        516.07        455.89        33.75 o                         
  -6   4   2       7499.26       7328.38        92.80 o                         
  -5   4   2       3314.48       3087.04        71.88 o                         
  -4   4   2       9050.46       9437.35       100.12 o                         
  -3   4   2        775.22        567.01        40.64 o                         
  -1   4   2        112.68         12.83        14.49 o                         
   2   4   2        228.19        496.86        36.00 o                         
   3   4   2        127.96        179.99        21.02 o                         
   4   4   2        279.58        311.78        32.14 o                         
   5   4   2       8824.52       9407.37       149.33 o                         
   6   4   2        330.49        275.60        34.11 o                         
   7   4   2         12.84         54.51        32.00 o                         
   8   4   2       1683.53       1656.82        67.72 o                         
   9   4   2        511.28        441.47        49.75 o                         
  10   4   2        612.11        671.28        63.02 o                         
  11   4   2          1.69         36.49        49.45 o                         
  12   4   2        425.66        354.41        70.42 o                         
 -13   5   2        184.96        150.33        61.65 o                         
 -12   5   2        180.58        128.92        63.37 o                         
 -11   5   2         24.90         89.54        51.68 o                         
 -10   5   2       1416.77       1545.04        67.39 o                         
  -9   5   2        577.34        507.07        48.48 o                         
  -8   5   2        522.58        554.91        40.48 o                         
  -7   5   2          3.22         -9.45        24.80 o                         
  -6   5   2       2231.98       2263.75        59.44 o                         
  -5   5   2       1297.36       1353.08        34.07 o                         
  -4   5   2        489.94        468.20        24.08 o                         
  -3   5   2       9663.68      10235.40       125.96 o                         
  -2   5   2         20.04         26.83        17.73 o                         
   2   5   2        173.74        182.65        59.03 o                         
   3   5   2         61.66        115.76        20.74 o                         
   4   5   2       3189.52       3205.10        92.10 o                         
   5   5   2         41.78         24.88        19.55 o                         
   6   5   2       1366.33       1209.06        74.69 o                         
   7   5   2       1042.93       1074.24        54.61 o                         
   8   5   2        677.59        599.19        68.71 o                         
   9   5   2          3.52        -38.48        38.48 o                         
  10   5   2        307.05        381.66        51.56 o                         
  11   5   2        178.82        203.66        53.00 o                         
  12   5   2        383.33        613.53       102.48 o                         
 -13   6   2         58.24        102.46        61.29 o                         
 -12   6   2          4.87        -41.40        46.72 o                         
 -11   6   2        339.19        333.28        52.01 o                         
 -10   6   2        382.79        334.09        44.86 o                         
  -9   6   2         10.36         13.15        33.06 o                         
  -8   6   2          1.76        -12.00        28.89 o                         
  -7   6   2         68.42         92.67        31.69 o                         
  -6   6   2         14.29         27.30        18.60 o                         
  -5   6   2      17366.63      16257.36       181.60 o                         
  -4   6   2        981.33       1275.22        44.03 o                         
  -3   6   2      18326.83      18274.60       254.39 o                         
  -2   6   2      15073.36      16362.77       279.26 o                         
   1   6   2        358.57        504.07        40.51 o                         
   2   6   2        296.56        410.44        30.05 o                         
   3   6   2      14235.78      14424.27       166.89 o                         
   4   6   2       7623.35       8019.40       109.02 o                         
   5   6   2      10828.41      10472.86       135.84 o                         
   6   6   2       1504.60       1472.36        55.98 o                         
   7   6   2       4752.52       4829.46       127.88 o                         
   8   6   2        327.84        359.58        54.50 o                         
   9   6   2        212.27        188.16        44.74 o                         
  10   6   2        340.61        386.18        55.72 o                         
  11   6   2          5.70         12.46        50.02 o                         
  12   6   2         49.71        114.48        57.41 o                         
 -13   7   2          0.72        -13.28        57.75 o                         
 -12   7   2        145.90         60.51        56.84 o                         
 -11   7   2        407.22        559.36        76.71 o                         
 -10   7   2         31.65         19.68        38.30 o                         
  -9   7   2         24.55         37.08        34.92 o                         
  -8   7   2        632.20        696.85        44.09 o                         
  -7   7   2        613.43        533.73        28.03 o                         
  -6   7   2        384.71        264.50        24.92 o                         
  -5   7   2       2920.18       2693.86        71.89 o                         
  -4   7   2       2706.19       2669.82        83.49 o                         
  -3   7   2        399.82        323.48        41.69 o                         
  -2   7   2        662.79        628.03        87.28 o                         
  -1   7   2       6755.64       6856.78       288.33 o                         
   0   7   2       3011.94       3379.16       117.80 o                         
   1   7   2       7576.66       7639.68       112.19 o                         
   2   7   2       1274.28       1291.34        48.30 o                         
   3   7   2       7662.08       7851.14       140.92 o                         
   4   7   2         62.86         75.20        22.93 o                         
   5   7   2       2975.74       3313.19        67.09 o                         
   6   7   2        783.79        762.34        37.47 o                         
   7   7   2       1714.93       1543.45        70.08 o                         
   8   7   2        512.41        494.69        53.82 o                         
   9   7   2         77.40         80.14        42.84 o                         
  10   7   2          3.39          9.10        48.83 o                         
  11   7   2        141.68        144.21        54.22 o                         
  12   7   2        111.17        112.67        64.21 o                         
 -13   8   2          0.32        -28.48        59.28 o                         
 -12   8   2         17.27        -29.33        54.69 o                         
 -11   8   2        217.07        155.20        54.08 o                         
 -10   8   2        497.68        439.60        48.27 o                         
  -9   8   2        625.14        544.01        46.72 o                         
  -8   8   2        768.01        639.63        44.18 o                         
  -7   8   2        463.87        418.75        28.43 o                         
  -6   8   2        641.70        480.06        37.86 o                         
  -5   8   2        422.44        335.99        44.18 o                         
  -4   8   2         63.52         86.71        32.80 o                         
  -3   8   2       8777.41       8304.72       213.32 o                         
  -2   8   2        410.27        366.64        41.94 o                         
  -1   8   2        178.92        165.80        28.97 o                         
   0   8   2      16786.18      17768.04       255.79 o                         
   1   8   2       3538.39       3919.02        87.24 o                         
   2   8   2       5503.85       4898.63        89.10 o                         
   3   8   2        889.22        988.47        45.29 o                         
   4   8   2        157.64        159.87        31.27 o                         
   5   8   2       1565.22       1649.24        70.42 o                         
   6   8   2       1548.64       1476.18        49.84 o                         
   7   8   2          0.23         -8.70        36.03 o                         
   8   8   2       1309.59       1172.73        92.13 o                         
   9   8   2        333.10        400.16        67.75 o                         
  10   8   2        730.55        750.56        94.01 o                         
  11   8   2         67.73         18.38        55.97 o                         
  12   8   2        211.16        162.23        66.01 o                         
 -13   9   2         17.13         10.09        60.04 o                         
 -12   9   2        325.54        262.27        62.84 o                         
 -11   9   2         95.51         96.39        45.19 o                         
 -10   9   2       1119.61       1240.57        73.92 o                         
  -9   9   2        521.37        489.98        46.75 o                         
  -8   9   2        335.97        309.25        38.60 o                         
  -7   9   2        518.24        468.49        32.58 o                         
  -6   9   2         46.70         68.98        31.78 o                         
  -5   9   2        130.64        128.67        70.45 o                         
  -4   9   2        292.42        350.44        43.67 o                         
  -3   9   2          5.36          3.96        26.60 o                         
  -2   9   2       5862.31       6063.72       139.35 o                         
  -1   9   2         17.77         32.88        28.07 o                         
   0   9   2       5305.00       5181.04       105.13 o                         
   1   9   2          0.89        -21.11        27.47 o                         
   2   9   2        938.20        821.64        42.41 o                         
   3   9   2         40.75         82.19        28.21 o                         
   4   9   2      12727.83      12879.06       197.50 o                         
   5   9   2        852.20        739.68        57.14 o                         
   6   9   2        348.78        325.66        31.96 o                         
   7   9   2        504.95        607.05        53.60 o                         
   8   9   2        589.74        530.14        55.35 o                         
   9   9   2        119.08         75.86        48.90 o                         
  10   9   2         56.42         43.48        52.58 o                         
  11   9   2        186.64        175.44        63.86 o                         
 -13  10   2         87.01        116.78        73.15 o                         
 -12  10   2         29.69        140.37        82.28 o                         
 -11  10   2        270.22        297.53        56.52 o                         
 -10  10   2        248.53        412.26        62.65 o                         
  -9  10   2         83.00         41.63        43.31 o                         
  -8  10   2         54.99        -17.14        35.14 o                         
  -7  10   2         32.44         81.57        37.53 o                         
  -6  10   2       1842.15       1774.90        87.15 o                         
  -5  10   2       3563.94       3162.52       107.59 o                         
  -4  10   2       4321.86       4005.38        96.13 o                         
  -3  10   2       4164.88       3407.23       106.55 o                         
  -2  10   2       9357.00       9448.41       195.03 o                         
  -1  10   2       7190.67       7586.36       137.54 o                         
   0  10   2          6.90         12.72        28.63 o                         
   1  10   2       1402.07       1535.46        63.49 o                         
   2  10   2         64.06        112.94        34.20 o                         
   3  10   2       2188.83       1909.73        64.01 o                         
   4  10   2       7440.36       7455.04       141.03 o                         
   5  10   2       5887.57       5564.34        96.14 o                         
   6  10   2       1303.27       1300.59        52.83 o                         
   7  10   2       1741.61       1941.74        60.09 o                         
   8  10   2        410.56        527.79        78.03 o                         
   9  10   2         42.02        123.11        52.47 o                         
  10  10   2        151.93        126.69        57.67 o                         
  11  10   2        124.63         63.17        88.46 o                         
 -12  11   2        154.42        180.35        72.71 o                         
 -11  11   2        172.35        196.47        54.99 o                         
 -10  11   2          4.06         18.56        45.84 o                         
  -9  11   2        285.38        310.85        67.58 o                         
  -8  11   2        580.77        465.22        68.64 o                         
  -7  11   2          9.17         31.42        47.65 o                         
  -6  11   2        956.50        894.20        70.82 o                         
  -5  11   2         78.55          1.93        38.79 o                         
  -4  11   2       1853.34       1925.12        98.67 o                         
  -3  11   2       1961.43       1967.04       111.90 o                         
  -2  11   2       2329.58       1994.74        88.33 o                         
  -1  11   2       3474.26       3257.45        87.50 o                         
   0  11   2       1709.46       1713.06        67.73 o                         
   1  11   2         39.37         55.71        32.18 o                         
   2  11   2        505.19        569.50        48.51 o                         
   3  11   2       7961.47       8017.06       154.95 o                         
   4  11   2        376.66        398.59        48.65 o                         
   5  11   2       1160.15        958.42        49.72 o                         
   6  11   2        171.01        127.15        46.84 o                         
   7  11   2        586.59        532.59        41.05 o                         
   8  11   2         24.28        -42.65        42.65 o                         
   9  11   2          3.29         14.57        48.66 o                         
  10  11   2         19.18        -46.02        52.25 o                         
  11  11   2        399.61        403.85        70.27 o                         
 -12  12   2          0.47         49.63       100.69 o                         
 -11  12   2         16.40         30.84        50.67 o                         
 -10  12   2        719.56        720.98        64.48 o                         
  -9  12   2       1187.86       1212.47        70.25 o                         
  -8  12   2        707.43        833.32        68.22 o                         
  -7  12   2        825.16        765.92        74.53 o                         
  -6  12   2       1348.84       1117.42       130.92 o                         
  -5  12   2        666.33        728.93        84.84 o                         
  -4  12   2        107.40         96.58        34.84 o                         
  -3  12   2        884.85        748.86        63.16 o                         
  -2  12   2        222.96        115.87        44.17 o                         
  -1  12   2       5347.74       5268.36       117.09 o                         
   0  12   2       2031.91       1879.45        73.66 o                         
   1  12   2       4453.48       4620.31       110.67 o                         
   2  12   2       5203.26       5466.50       123.33 o                         
   3  12   2        620.73        486.95        48.80 o                         
   4  12   2        327.28        448.79        58.79 o                         
   5  12   2        649.59        666.37        46.36 o                         
   6  12   2        113.06        100.93        32.78 o                         
   7  12   2         96.91        110.96        44.75 o                         
   8  12   2       1157.46       1280.37        97.68 o                         
   9  12   2        160.66        133.92        64.39 o                         
  10  12   2        482.66        469.64        70.21 o                         
  11  12   2         17.43        -23.05        60.02 o                         
 -12  13   2         92.00        100.60       150.53 o                         
 -11  13   2         73.85        115.63        96.07 o                         
 -10  13   2        900.36        852.19        80.34 o                         
  -9  13   2       1887.18       1884.34       217.46 o                         
  -8  13   2        172.58        212.29        64.62 o                         
  -7  13   2         15.88          6.78        51.32 o                         
  -6  13   2        152.37        110.27        52.75 o                         
  -5  13   2        516.19        468.94        50.14 o                         
  -4  13   2          1.23          6.94        46.50 o                         
  -3  13   2       3764.61       3711.97       100.29 o                         
  -2  13   2       6287.03       6977.21       124.05 o                         
  -1  13   2        530.25        548.35        48.49 o                         
   0  13   2       1842.77       1856.49        76.29 o                         
   1  13   2       1114.27       1033.18        60.70 o                         
   2  13   2        245.27        230.85        41.96 o                         
   3  13   2       1601.04       1344.81        98.37 o                         
   4  13   2       1681.64       1469.79        77.08 o                         
   5  13   2          1.57         31.92        53.85 o                         
   6  13   2         12.72         30.16        53.97 o                         
   7  13   2        662.84        564.23        53.15 o                         
   8  13   2        169.68        177.78        46.79 o                         
   9  13   2          1.05        -50.51        50.95 o                         
  10  13   2        156.06        167.11        59.96 o                         
 -11  14   2          6.37        -79.97        79.97 o                         
 -10  14   2        428.46        541.24        75.17 o                         
  -9  14   2          2.30        -32.58        51.40 o                         
  -8  14   2         64.85        114.55        61.93 o                         
  -7  14   2        299.12        158.10        51.74 o                         
  -6  14   2       2067.72       1918.52        88.62 o                         
  -5  14   2       1352.41       1332.79       111.13 o                         
  -4  14   2       5405.98       5404.60       128.73 o                         
  -3  14   2       4001.06       3448.43       102.03 o                         
  -2  14   2       2669.34       2487.21        77.79 o                         
  -1  14   2       5812.11       5713.98       130.59 o                         
   0  14   2         20.16         34.77        37.08 o                         
   1  14   2       1280.96       1271.71        83.29 o                         
   2  14   2         64.43         -0.19        37.33 o                         
   3  14   2       2339.43       2210.81        91.76 o                         
   4  14   2       3353.04       3368.28       109.86 o                         
   5  14   2       4582.42       4619.27       131.83 o                         
   6  14   2        690.58        635.00        52.36 o                         
   7  14   2       1646.40       1454.52        70.76 o                         
   8  14   2        558.90        558.93        62.35 o                         
   9  14   2        110.11         82.72        50.66 o                         
  10  14   2         77.07        116.90        55.40 o                         
 -11  15   2        223.53        269.09       126.90 o                         
 -10  15   2         62.95        101.74        63.86 o                         
  -9  15   2        820.23        834.62        80.83 o                         
  -8  15   2         35.21        -13.25        50.94 o                         
  -7  15   2        887.84        852.43        71.47 o                         
  -6  15   2        643.21        492.39        58.34 o                         
  -5  15   2       1304.23       1246.19        74.83 o                         
  -4  15   2        187.46        175.61        45.78 o                         
  -3  15   2        211.89        274.60        47.55 o                         
  -2  15   2       2213.02       2212.15       100.94 o                         
  -1  15   2       1843.46       2226.48        88.25 o                         
   0  15   2        354.11        368.20        48.62 o                         
   1  15   2          1.67         17.85        38.90 o                         
   2  15   2         74.52         72.39        43.14 o                         
   3  15   2       1426.13       1300.71        76.50 o                         
   4  15   2        174.02        139.52        50.34 o                         
   5  15   2        123.76         72.37        50.62 o                         
   6  15   2         42.41         61.35        45.91 o                         
   7  15   2          9.62        -19.01        47.21 o                         
   8  15   2         36.94         45.11        46.41 o                         
   9  15   2        233.05        282.25        56.96 o                         
  10  15   2          0.62         -8.90        53.92 o                         
 -11  16   2         51.04        158.17        92.57 o                         
 -10  16   2        304.74        323.10        64.03 o                         
  -9  16   2       1954.19       2257.51       181.61 o                         
  -8  16   2        244.50        217.76        60.07 o                         
  -7  16   2       1459.71       1495.75       115.16 o                         
  -6  16   2        166.89        133.05        69.88 o                         
  -5  16   2        111.02         92.28        49.55 o                         
  -4  16   2         74.86         45.16        47.17 o                         
  -3  16   2       1879.10       1756.35        85.96 o                         
  -2  16   2         12.14         30.95        36.76 o                         
  -1  16   2       1740.51       1833.26        87.31 o                         
   0  16   2        148.14        142.43        46.16 o                         
   1  16   2        267.90        332.29        67.27 o                         
   2  16   2        632.63        559.31        59.48 o                         
   3  16   2        306.94        441.21        74.96 o                         
   4  16   2        779.16        833.46        71.68 o                         
   5  16   2        276.58        241.21        58.52 o                         
   6  16   2        169.63        206.02        51.57 o                         
   7  16   2          9.85         19.11        50.72 o                         
   8  16   2        214.79        175.15        58.28 o                         
   9  16   2        321.79        407.25        60.44 o                         
 -10  17   2        312.59        315.71        64.88 o                         
  -9  17   2        735.02        673.94        70.58 o                         
  -8  17   2         12.19        -10.24        74.35 o                         
  -7  17   2        273.40        322.62        64.58 o                         
  -6  17   2        787.46        660.15        70.25 o                         
  -5  17   2        243.16        299.84        57.27 o                         
  -4  17   2         16.67         37.59        45.42 o                         
  -3  17   2        125.20        109.22        42.75 o                         
  -2  17   2       2728.17       3072.24       128.76 o                         
  -1  17   2        467.69        500.47        57.78 o                         
   0  17   2         64.76         51.08        45.37 o                         
   1  17   2         94.84         63.04        46.79 o                         
   2  17   2         55.65         81.39        50.29 o                         
   3  17   2        307.69        357.32        63.79 o                         
   4  17   2        344.98        335.37        87.77 o                         
   5  17   2        115.74         53.38       108.44 o                         
   6  17   2          1.77        -54.47        62.59 o                         
   7  17   2         35.46         23.26        63.15 o                         
   8  17   2        296.65        206.59        60.56 o                         
   9  17   2         25.56         -1.15        57.25 o                         
 -10  18   2         86.02        128.38        76.17 o                         
  -9  18   2         64.03         50.73        55.30 o                         
  -8  18   2        201.29        189.78        65.14 o                         
  -7  18   2        309.08        260.18        63.98 o                         
  -6  18   2       1122.05       1003.56        80.66 o                         
  -5  18   2        502.85        521.68        69.60 o                         
  -4  18   2       6614.02       6686.00       373.33 o                         
  -3  18   2         94.23         25.70        76.24 o                         
  -2  18   2       6092.14       6079.28       133.77 o                         
  -1  18   2         71.33         69.18        43.64 o                         
   0  18   2       1684.98       1851.19        94.51 o                         
   1  18   2        867.96        911.31        82.91 o                         
   2  18   2        485.70        469.85        97.58 o                         
   3  18   2        496.44        491.86        64.65 o                         
   4  18   2       3599.47       3819.29       133.49 o                         
   5  18   2         97.34        158.58        63.70 o                         
   6  18   2       1618.58       1542.75        99.78 o                         
   7  18   2        370.20        311.66        62.73 o                         
   8  18   2        763.27        732.56        87.40 o                         
  -9  19   2        646.44        678.33        84.12 o                         
  -8  19   2         80.84         -4.54        60.82 o                         
  -7  19   2         84.43         79.49        62.89 o                         
  -6  19   2        723.77        667.20        75.40 o                         
  -5  19   2          3.36        -10.93        83.11 o                         
  -4  19   2        354.43        368.84        63.99 o                         
  -3  19   2       1080.86        955.06        77.22 o                         
  -2  19   2        327.05        283.97        67.99 o                         
  -1  19   2        415.14        571.88        59.41 o                         
   0  19   2        136.84        131.06        55.43 o                         
   1  19   2          3.25         25.02        50.38 o                         
   2  19   2         54.54         68.22        54.30 o                         
   3  19   2        265.15        188.12        61.36 o                         
   4  19   2        241.71        206.20        63.43 o                         
   5  19   2         82.44         24.22        61.51 o                         
   6  19   2        161.85        183.87        68.79 o                         
   7  19   2         88.82        104.65       102.75 o                         
   8  19   2        322.42        223.95        64.42 o                         
  -8  20   2        166.67        234.82        70.64 o                         
  -7  20   2        473.62        535.20        76.59 o                         
  -6  20   2         36.88          1.20        58.91 o                         
  -5  20   2        273.37        178.48        62.15 o                         
  -4  20   2        464.30        375.09        58.40 o                         
  -3  20   2         22.95        -47.10        47.10 o                         
  -2  20   2       1593.42       1575.52       107.44 o                         
  -1  20   2       2148.78       2108.40       164.33 o                         
   0  20   2        313.97        214.81        61.72 o                         
   1  20   2       2920.63       2920.56       124.44 o                         
   2  20   2         32.97         21.64        56.39 o                         
   3  20   2       1589.08       1563.88        99.79 o                         
   4  20   2        371.91        292.81        71.53 o                         
   5  20   2         66.78         51.48        65.10 o                         
   6  20   2        263.05        328.01        75.12 o                         
   7  20   2          2.77         18.62        56.77 o                         
  -7  21   2        132.34        169.36        69.24 o                         
  -6  21   2          3.05          3.27        62.16 o                         
  -5  21   2          7.04        -55.32        55.32 o                         
  -4  21   2         48.73         28.05        52.77 o                         
  -3  21   2         82.58         45.62        75.83 o                         
  -2  21   2        601.42        831.68        71.65 o                         
  -1  21   2        891.06        942.20        74.25 o                         
   0  21   2        377.09        361.94        63.80 o                         
   1  21   2        134.89        125.31        62.04 o                         
   2  21   2         15.49        -57.41        57.41 o                         
   3  21   2       1068.29       1082.55        92.45 o                         
   4  21   2        406.46        393.61        74.86 o                         
   5  21   2        309.77        394.15        76.63 o                         
   6  21   2         35.11         89.02        69.69 o                         
  -7  22   2         18.13          5.20        64.46 o                         
  -6  22   2        401.89        449.68        77.54 o                         
  -5  22   2        227.22        220.36        82.90 o                         
  -4  22   2       1145.56       1130.50       130.99 o                         
  -3  22   2         60.56         96.24        56.30 o                         
  -2  22   2       2103.88       2055.21       100.43 o                         
  -1  22   2         37.78         13.59        66.03 o                         
   0  22   2        434.35        346.45        64.27 o                         
   1  22   2        729.00        926.81        89.07 o                         
   2  22   2         71.10        -16.60        62.80 o                         
   3  22   2          7.81         80.55        65.87 o                         
   4  22   2       1791.63       1894.86       197.64 o                         
   5  22   2         79.03         -5.27        68.99 o                         
  -5  23   2         24.95         33.81        57.96 o                         
  -4  23   2        199.52        281.94        64.09 o                         
  -3  23   2        197.65        190.18        61.97 o                         
  -2  23   2        219.44        296.84        65.30 o                         
  -1  23   2         84.74        133.46        60.37 o                         
   0  23   2        412.96        431.96        69.00 o                         
   1  23   2         89.05        162.13        71.23 o                         
   2  23   2         37.38         72.83        69.46 o                         
   3  23   2         20.91         20.57        66.45 o                         
   4  23   2        425.46        509.03       172.01 o                         
  -4  24   2         22.69          4.40        58.60 o                         
  -3  24   2          0.76         73.84        59.60 o                         
  -2  24   2        194.89        209.47        65.25 o                         
  -1  24   2        308.97        309.77        66.74 o                         
   0  24   2         50.06         25.50        59.93 o                         
   1  24   2       1104.34       1030.69        86.24 o                         
   2  24   2         93.07        176.00        73.86 o                         
   3  24   2        447.14        346.54        80.47 o                         
 -13   0   3        514.04        639.02       160.58 o                         
 -11   0   3       4466.52       5088.62       270.08 o                         
  -9   0   3        714.35        783.79        60.77 o                         
  -7   0   3          3.33          8.91        20.27 o                         
  -5   0   3      22330.98      21117.94       248.89 o                         
  -3   0   3      13858.86      18625.10       214.44 o                         
   1   0   3       1565.26        596.06        42.78 o                         
   3   0   3        109.24        106.72        24.38 o                         
   5   0   3       1146.63       1072.69        60.38 o                         
   7   0   3       7352.49       7280.62       154.84 o                         
   9   0   3          1.74        -31.72        48.61 o                         
  11   0   3         73.62        -29.03       103.82 o                         
 -14   1   3          0.49        -43.06        56.54 o                         
 -13   1   3        197.05        243.96        60.29 o                         
 -12   1   3         67.87         72.31        52.04 o                         
 -11   1   3        477.44        375.37        56.72 o                         
 -10   1   3       1473.12       1517.69        70.40 o                         
  -9   1   3       1063.92       1047.21        37.37 o                         
  -8   1   3          4.17         12.89        25.51 o                         
  -7   1   3        182.68        157.07        16.75 o                         
  -6   1   3       4022.35       3766.53        47.96 o                         
  -5   1   3       6782.09       5942.98        61.41 o                         
  -4   1   3         27.53         87.83        11.67 o                         
  -3   1   3        722.24        571.30        25.01 o                         
  -2   1   3        441.13        641.07        16.93 o                         
  -1   1   3        474.01        561.97        39.33 o                         
   0   1   3        754.59        600.41        22.11 o                         
   1   1   3        137.93        191.59        26.55 o                         
   2   1   3       9099.32      10149.65        79.70 o                         
   3   1   3       8080.37       7897.31        77.58 o                         
   4   1   3       1221.05       1111.99        32.26 o                         
   5   1   3       4920.06       4177.44        59.12 o                         
   6   1   3       1127.28       1051.52        40.54 o                         
   7   1   3         60.73         54.49        19.99 o                         
   8   1   3        413.10        404.45        41.77 o                         
   9   1   3          7.98         38.48        36.89 o                         
  10   1   3          3.66         -6.13        44.13 o                         
  11   1   3          0.72         34.57        51.11 o                         
  12   1   3         65.64         13.86        63.36 o                         
 -14   2   3         85.66         68.96        61.75 o                         
 -13   2   3          0.62        -25.84        53.68 o                         
 -12   2   3        304.61        249.70        96.85 o                         
 -11   2   3         20.51          2.39        60.85 o                         
 -10   2   3        577.15        525.09        43.15 o                         
  -9   2   3        176.83        237.65        32.54 o                         
  -8   2   3       2407.05       2493.79        54.03 o                         
  -7   2   3        300.25        330.43        18.62 o                         
  -6   2   3       9376.03       9512.50        96.89 o                         
  -5   2   3       1589.28       1644.55        26.99 o                         
  -4   2   3       4974.92       5633.70        55.15 o                         
  -3   2   3        883.75        592.61        21.62 o                         
  -2   2   3       1713.98        965.65        46.78 o                         
   0   2   3       6346.06       7890.03        65.99 o                         
   1   2   3      14373.27      17011.51       134.66 o                         
   2   2   3      18412.22      19220.16       261.62 o                         
   3   2   3         26.73         49.45        14.11 o                         
   4   2   3       8064.42       7921.42        85.49 o                         
   5   2   3        180.28        135.26        19.27 o                         
   6   2   3        148.44        152.02        20.20 o                         
   7   2   3         99.12        106.46        19.68 o                         
   8   2   3       1123.49       1045.86        53.58 o                         
   9   2   3        124.33         75.71        42.02 o                         
  10   2   3        894.05       1094.31        74.81 o                         
  11   2   3          2.72        -37.24        55.49 o                         
  12   2   3        804.18        889.65        75.44 o                         
 -14   3   3          2.99        -57.95        57.95 o                         
 -13   3   3         74.15         46.20        56.34 o                         
 -12   3   3          0.42        -48.44        48.44 o                         
 -11   3   3        536.36        426.42        58.40 o                         
 -10   3   3       1273.79       1273.42        49.83 o                         
  -9   3   3         22.18         46.91        24.76 o                         
  -8   3   3        659.49        597.25        32.61 o                         
  -7   3   3       1735.89       1655.51        41.07 o                         
  -6   3   3       3328.63       3108.98        42.39 o                         
  -5   3   3       7735.67       6958.56        74.10 o                         
  -4   3   3       1066.41        990.15        22.91 o                         
  -3   3   3       1225.65       1126.22        30.24 o                         
  -2   3   3       4432.48       5472.21        74.57 o                         
  -1   3   3         39.45         11.36         8.97 o                         
   0   3   3       9261.32       9718.24       223.04 o                         
   1   3   3         81.62        167.76        20.41 o                         
   2   3   3       3394.84       3427.28        47.69 o                         
   3   3   3         31.96         36.41        14.93 o                         
   4   3   3       8844.60       8594.93        90.20 o                         
   5   3   3       1521.80       1484.40        40.20 o                         
   6   3   3       1320.28       1312.65        54.41 o                         
   7   3   3        289.67        279.89        42.67 o                         
   8   3   3        307.54        329.01        43.50 o                         
   9   3   3         10.56         20.50        40.73 o                         
  10   3   3          0.89         13.14        54.02 o                         
  11   3   3        114.32         71.89        52.55 o                         
  12   3   3         79.47        119.78        58.64 o                         
 -14   4   3         27.83        -19.07        58.64 o                         
 -13   4   3        287.55        366.67        75.23 o                         
 -12   4   3         57.30         73.97        54.32 o                         
 -11   4   3       2074.23       2346.82        71.05 o                         
 -10   4   3        481.39        485.61        38.10 o                         
  -9   4   3        313.64        403.87        37.64 o                         
  -8   4   3          0.23          1.16        24.61 o                         
  -7   4   3        528.10        547.33        27.55 o                         
  -6   4   3        413.36        405.76        20.47 o                         
  -5   4   3      17016.07      16559.04       163.47 o                         
  -4   4   3        859.36       1056.25        33.08 o                         
  -3   4   3      39873.54      41367.17       377.36 o                         
  -2   4   3      16677.30      11861.74       287.45 o                         
  -1   4   3      34970.60      38710.21       495.99 o                         
   1   4   3         17.32         19.45        12.02 o                         
   2   4   3       1409.40       1457.59        39.73 o                         
   3   4   3       5441.11       5425.77        80.76 o                         
   4   4   3       1700.82       1502.66        45.60 o                         
   5   4   3       1992.70       1708.97        46.82 o                         
   6   4   3        258.84        216.63        33.19 o                         
   7   4   3       3084.52       2860.35        79.94 o                         
   8   4   3          2.64        -19.50        35.90 o                         
   9   4   3         35.77         18.75        39.93 o                         
  10   4   3          0.13         -1.22        45.65 o                         
  11   4   3        169.28        220.92        56.53 o                         
  12   4   3         15.61         69.18        55.67 o                         
 -14   5   3          1.24        -17.67        59.39 o                         
 -13   5   3         16.37         38.03        57.74 o                         
 -12   5   3         34.99        -17.53        52.10 o                         
 -11   5   3        198.57        147.35        35.85 o                         
 -10   5   3       1243.65       1385.49        61.37 o                         
  -9   5   3        132.95         92.10        31.80 o                         
  -8   5   3         57.66         21.73        43.01 o                         
  -7   5   3        695.07        682.97        28.37 o                         
  -6   5   3       2929.43       3190.75        48.41 o                         
  -5   5   3      20468.21      19548.36       211.24 o                         
  -4   5   3         35.28         50.33        17.42 o                         
  -3   5   3       6868.36       6286.78        80.74 o                         
  -2   5   3        715.96        825.99        33.19 o                         
  -1   5   3       1135.40        600.25        83.60 o                         
   0   5   3        628.36        733.85        57.13 o                         
   1   5   3          6.76          7.96        13.52 o                         
   2   5   3       1083.83       1116.68        34.35 o                         
   3   5   3      11303.11      11780.52       142.79 o                         
   4   5   3        936.75        985.09        90.64 o                         
   5   5   3       3425.25       3115.19        64.84 o                         
   6   5   3       1178.80       1175.21        53.33 o                         
   7   5   3        598.08        693.88        59.81 o                         
   8   5   3        295.31        236.61        41.86 o                         
   9   5   3        137.77        127.97        57.59 o                         
  10   5   3         31.95         69.84        47.87 o                         
  11   5   3         11.60         32.53        52.16 o                         
  12   5   3          7.55         -0.49        57.79 o                         
 -13   6   3         21.12         46.31        98.64 o                         
 -12   6   3        168.58        194.05        57.57 o                         
 -11   6   3         64.99         58.38        40.03 o                         
 -10   6   3       1162.11       1168.89        57.34 o                         
  -9   6   3        157.02        174.15        34.56 o                         
  -8   6   3       1155.89       1262.74        96.50 o                         
  -7   6   3       1525.72       1466.94        41.13 o                         
  -6   6   3       8835.30       8910.84       103.07 o                         
  -5   6   3       1905.15       1620.17        47.24 o                         
  -4   6   3       1736.02       1986.90        48.85 o                         
  -3   6   3      15568.96      16436.91       230.29 o                         
  -2   6   3        307.21        549.27        40.26 o                         
  -1   6   3        338.65        480.63        63.32 o                         
   0   6   3       5854.52       6178.02        88.86 o                         
   1   6   3      10802.04      11732.01       154.57 o                         
   2   6   3       9553.54       9580.92       109.45 o                         
   3   6   3       1876.52       1991.77        50.49 o                         
   4   6   3        751.46        652.19        36.07 o                         
   5   6   3        991.53       1044.97        43.09 o                         
   6   6   3          1.04        -22.05        22.05 o                         
   7   6   3         93.06         67.75        39.31 o                         
   8   6   3       1126.50       1047.74        61.56 o                         
   9   6   3         52.31         54.66        42.95 o                         
  10   6   3        742.32        727.30        63.46 o                         
  11   6   3          7.31        -49.04        50.67 o                         
  12   6   3        580.03        484.05        77.37 o                         
 -13   7   3         10.98        -54.72        54.72 o                         
 -12   7   3          2.19         18.15        52.31 o                         
 -11   7   3        196.37        165.83        43.80 o                         
 -10   7   3        616.63        539.22        47.43 o                         
  -9   7   3        229.10        242.74        37.07 o                         
  -8   7   3        376.94        376.91        26.93 o                         
  -7   7   3        132.80        102.51        22.43 o                         
  -6   7   3       1655.95       1491.87        46.86 o                         
  -5   7   3       1077.28        894.22        38.50 o                         
  -4   7   3       6815.72       6881.60       144.02 o                         
  -3   7   3       1413.68       1312.77        59.90 o                         
  -2   7   3         23.69         49.79        19.60 o                         
  -1   7   3        343.48        425.75        45.92 o                         
   0   7   3       6935.36       7144.82       122.05 o                         
   1   7   3       1969.35       2107.29        65.86 o                         
   2   7   3       2479.39       2621.79        50.66 o                         
   3   7   3        651.60        744.44        37.00 o                         
   4   7   3       3997.12       3517.97        69.31 o                         
   5   7   3        709.96        651.87        37.05 o                         
   6   7   3        208.44        241.18        43.22 o                         
   7   7   3        311.93        382.44        47.51 o                         
   8   7   3        709.13        713.41        61.73 o                         
   9   7   3          1.63         -2.68        47.39 o                         
  10   7   3         77.22          9.44        52.18 o                         
  11   7   3        104.97        120.16        70.22 o                         
 -13   8   3        626.34        698.38        75.48 o                         
 -12   8   3         51.43         10.10        53.77 o                         
 -11   8   3       1780.16       1992.33        78.47 o                         
 -10   8   3        674.38        684.08        51.25 o                         
  -9   8   3        724.71        794.66        64.75 o                         
  -8   8   3         64.10         27.96        22.21 o                         
  -7   8   3        637.86        670.70        35.61 o                         
  -6   8   3        716.65        550.79        47.86 o                         
  -5   8   3       3501.95       3398.73       198.80 o                         
  -4   8   3       8851.45       8386.62       171.22 o                         
  -3   8   3      18375.48      17919.23       313.55 o                         
  -2   8   3      29071.34      30039.90       406.86 o                         
  -1   8   3      11180.08      12175.75       215.04 o                         
   0   8   3        280.87        240.76        31.31 o                         
   1   8   3       1868.98       1946.11        70.72 o                         
   2   8   3        187.15        221.63        29.97 o                         
   3   8   3       3317.02       3199.93        59.67 o                         
   4   8   3       3779.57       3906.32        74.86 o                         
   5   8   3       1829.38       1719.19        55.55 o                         
   6   8   3        628.08        670.46        38.79 o                         
   7   8   3       1443.91       1385.17        95.08 o                         
   8   8   3          5.40          8.33        46.50 o                         
   9   8   3          2.14         74.50        49.85 o                         
  10   8   3        284.93        379.62        64.23 o                         
  11   8   3         29.98         54.21        60.19 o                         
 -13   9   3        109.85         73.35        58.45 o                         
 -12   9   3          0.81        -51.45        51.45 o                         
 -11   9   3         78.88         77.99        51.84 o                         
 -10   9   3         26.62         17.22        37.58 o                         
  -9   9   3        495.54        521.91        44.90 o                         
  -8   9   3        376.85        377.74        31.13 o                         
  -7   9   3        127.77         56.43        29.37 o                         
  -6   9   3       2128.24       2222.55        88.10 o                         
  -5   9   3       3921.06       3911.39       110.95 o                         
  -4   9   3       2155.81       1943.59       109.78 o                         
  -3   9   3       2205.57       1785.92        76.03 o                         
  -2   9   3         27.09         33.57        38.97 o                         
  -1   9   3       1965.95       1937.17        64.45 o                         
   0   9   3       1216.57       1458.45        99.20 o                         
   1   9   3         76.74        114.17        31.26 o                         
   2   9   3       3666.28       3614.73        79.30 o                         
   3   9   3      12240.35      11816.37       152.47 o                         
   4   9   3          6.63        -10.89        22.39 o                         
   5   9   3       2347.52       2249.49        63.00 o                         
   6   9   3        538.18        507.83        55.26 o                         
   7   9   3        318.94        289.88        34.96 o                         
   8   9   3         60.72         44.93        46.59 o                         
   9   9   3          8.88        -21.08        48.36 o                         
  10   9   3        159.72        149.51        72.12 o                         
  11   9   3         59.23         55.34        61.37 o                         
 -13  10   3         92.73         58.96        60.71 o                         
 -12  10   3          0.20        -26.50        54.22 o                         
 -11  10   3         74.76         94.95        56.73 o                         
 -10  10   3        526.28        512.47        49.58 o                         
  -9  10   3          7.68        -16.06        37.01 o                         
  -8  10   3        200.07        173.13        53.97 o                         
  -7  10   3       2471.75       2200.12        73.22 o                         
  -6  10   3       2378.24       2398.86        96.24 o                         
  -5  10   3       1357.74       1266.86        71.63 o                         
  -4  10   3          4.66          4.31        27.68 o                         
  -3  10   3        282.04        323.34        37.62 o                         
  -2  10   3        104.72        101.07        30.63 o                         
  -1  10   3       2494.52       2533.68        74.79 o                         
   0  10   3      17253.34      18723.01       277.38 o                         
   1  10   3       2841.17       2798.76       127.30 o                         
   2  10   3      14756.42      15261.73       207.88 o                         
   3  10   3       3264.21       3228.23        80.85 o                         
   4  10   3       1210.80       1276.32        46.20 o                         
   5  10   3        944.57       1010.24        54.32 o                         
   6  10   3         49.66         63.86        29.59 o                         
   7  10   3        463.22        415.08        51.90 o                         
   8  10   3        651.95        689.99        63.65 o                         
   9  10   3        265.02        286.29        62.15 o                         
  10  10   3        390.50        402.00        67.67 o                         
  11  10   3        178.69        221.73        67.91 o                         
 -12  11   3         88.30        116.23        65.90 o                         
 -11  11   3          1.16         98.38        62.01 o                         
 -10  11   3       1058.14        958.84        65.16 o                         
  -9  11   3       1308.19       1518.54        96.97 o                         
  -8  11   3        471.18        587.13        66.32 o                         
  -7  11   3        921.63        923.21        72.12 o                         
  -6  11   3        472.79        358.73        73.27 o                         
  -5  11   3       1358.32       1181.08        89.56 o                         
  -4  11   3        255.16        293.95        38.16 o                         
  -3  11   3        346.40        322.82        33.69 o                         
  -2  11   3       1870.44       2073.80        72.04 o                         
  -1  11   3        307.47        230.88        35.08 o                         
   0  11   3       1538.74       1773.11        69.77 o                         
   1  11   3        850.71        925.61        69.79 o                         
   2  11   3       1503.03       1600.70        70.36 o                         
   3  11   3          5.62         27.43        35.40 o                         
   4  11   3       8179.82       7740.86       121.93 o                         
   5  11   3        227.13        250.52        48.67 o                         
   6  11   3        149.05        120.95        30.83 o                         
   7  11   3        247.90        253.04        54.42 o                         
   8  11   3         46.64         85.43        48.40 o                         
   9  11   3        206.60        110.50        55.43 o                         
  10  11   3          2.51         84.89        57.92 o                         
  11  11   3        189.72        146.71        64.67 o                         
 -12  12   3        410.62        682.84        84.63 o                         
 -11  12   3        536.85        636.39       101.85 o                         
 -10  12   3       1359.81       1384.87        87.37 o                         
  -9  12   3        496.89        501.80        62.74 o                         
  -8  12   3        106.32        121.11        81.86 o                         
  -7  12   3        828.13        965.38        76.25 o                         
  -6  12   3       2076.68       2243.51       102.07 o                         
  -5  12   3       1139.02       1385.09       105.76 o                         
  -4  12   3       4287.41       4132.58       102.70 o                         
  -3  12   3       6465.60       6623.73       116.72 o                         
  -2  12   3       3072.38       3056.33        88.86 o                         
  -1  12   3       6559.17       6546.33       134.43 o                         
   0  12   3        114.49        100.13        35.75 o                         
   1  12   3        266.32        271.16        41.19 o                         
   2  12   3        579.31        554.17        50.77 o                         
   3  12   3       2145.49       1917.59        81.97 o                         
   4  12   3        826.00        822.77        53.67 o                         
   5  12   3       1281.03       1432.26        64.79 o                         
   6  12   3       1108.14       1074.62        59.10 o                         
   7  12   3        613.55        629.87        53.79 o                         
   8  12   3        587.18        646.42        64.78 o                         
   9  12   3         10.29         87.23        55.63 o                         
  10  12   3         41.71         47.57        57.50 o                         
 -12  13   3        102.94        126.18        89.39 o                         
 -11  13   3         62.18        -26.04        78.00 o                         
 -10  13   3          0.91         -3.69        54.13 o                         
  -9  13   3        327.99        346.74        58.31 o                         
  -8  13   3          2.70          8.37       140.61 o                         
  -7  13   3       1520.76       1601.31       146.89 o                         
  -6  13   3        256.96        282.32        47.04 o                         
  -5  13   3       2417.19       2450.13       101.84 o                         
  -4  13   3         68.24        112.95        39.43 o                         
  -3  13   3        288.14        181.22        35.19 o                         
  -2  13   3        924.71        946.36        58.94 o                         
  -1  13   3         94.16         73.74        37.88 o                         
   0  13   3       1489.06       1627.39       203.13 o                         
   1  13   3         97.24        172.73        39.91 o                         
   2  13   3        136.13        131.75        41.29 o                         
   3  13   3       4098.69       4208.72       116.30 o                         
   4  13   3        283.06        345.06        44.62 o                         
   5  13   3       1778.09       1585.03       100.50 o                         
   6  13   3         92.41         69.39        32.13 o                         
   7  13   3          2.29         10.27        39.62 o                         
   8  13   3         20.71         85.11        47.51 o                         
   9  13   3         44.24         25.64        48.78 o                         
  10  13   3         28.42        103.76        61.74 o                         
 -12  14   3         25.97         98.78        97.26 o                         
 -11  14   3          4.41          2.52        81.53 o                         
 -10  14   3        215.09        202.59        61.14 o                         
  -9  14   3        754.82        801.14        83.96 o                         
  -8  14   3        820.79       1015.90       133.48 o                         
  -7  14   3       1897.44       2000.47       123.84 o                         
  -6  14   3       1581.38       1675.69        81.10 o                         
  -5  14   3         16.18         21.29        39.93 o                         
  -4  14   3        462.14        580.97        54.09 o                         
  -3  14   3        543.99        442.85        43.93 o                         
  -2  14   3        223.74        221.26        42.80 o                         
  -1  14   3       2807.06       3116.27        97.22 o                         
   0  14   3        126.35        112.46        39.59 o                         
   1  14   3       1750.24       1870.44       163.59 o                         
   2  14   3        790.10        815.99        69.30 o                         
   3  14   3       5969.82       6267.01       249.08 o                         
   4  14   3        320.71        398.79        70.20 o                         
   5  14   3        163.59        127.62        39.44 o                         
   6  14   3        276.85        228.55        42.60 o                         
   7  14   3        158.28        175.38        46.87 o                         
   8  14   3        948.20       1035.14        69.92 o                         
   9  14   3        268.03        375.37        59.09 o                         
  10  14   3        234.11        289.18        60.00 o                         
 -11  15   3        154.04        202.05        94.30 o                         
 -10  15   3        339.04        287.74        95.11 o                         
  -9  15   3       1065.00       1006.59        95.10 o                         
  -8  15   3         69.95         74.77        59.28 o                         
  -7  15   3        133.53         74.87        60.14 o                         
  -6  15   3       1222.45       1045.78        71.67 o                         
  -5  15   3        117.39         71.57        46.10 o                         
  -4  15   3        331.76        454.06        52.93 o                         
  -3  15   3        251.29        311.58        42.66 o                         
  -2  15   3        163.51        174.86        44.78 o                         
  -1  15   3        605.31        618.73        55.48 o                         
   0  15   3         45.58         49.56        40.70 o                         
   1  15   3         81.52        127.46        43.27 o                         
   2  15   3        169.90         75.95        63.85 o                         
   3  15   3         20.39         68.63        45.13 o                         
   4  15   3        776.73        596.95        62.97 o                         
   5  15   3        284.85        216.89        47.75 o                         
   6  15   3         75.03         74.88        35.98 o                         
   7  15   3        283.89        173.01        48.47 o                         
   8  15   3         26.83         61.39        55.71 o                         
   9  15   3         29.99         37.39        52.12 o                         
 -11  16   3        178.62        262.53        95.27 o                         
 -10  16   3        795.67        743.35       105.85 o                         
  -9  16   3        134.10        195.24        61.56 o                         
  -8  16   3        296.75        292.16        61.66 o                         
  -7  16   3        593.69        607.45        67.12 o                         
  -6  16   3       1536.12       1634.36        87.77 o                         
  -5  16   3       2602.45       2603.48       103.56 o                         
  -4  16   3       3910.83       4070.19       105.33 o                         
  -3  16   3       3003.06       3003.60        91.73 o                         
  -2  16   3       6296.23       6589.93       152.38 o                         
  -1  16   3       2441.65       2489.24        96.46 o                         
   0  16   3       1543.46       1661.44       127.71 o                         
   1  16   3        269.72        343.64        53.50 o                         
   2  16   3       1563.90       1662.11       116.02 o                         
   3  16   3        174.28        182.45        52.57 o                         
   4  16   3        788.18        801.48        73.09 o                         
   5  16   3        625.90        457.61        59.36 o                         
   6  16   3        775.50        661.00        58.49 o                         
   7  16   3        319.52        197.19        56.70 o                         
   8  16   3        551.21        606.57        69.16 o                         
   9  16   3         20.84         15.98        51.37 o                         
 -10  17   3          7.58         -3.18        67.23 o                         
  -9  17   3        350.53        460.93        71.41 o                         
  -8  17   3        127.71         95.32        57.07 o                         
  -7  17   3        895.62        749.07        74.44 o                         
  -6  17   3       2009.90       2153.32       144.63 o                         
  -5  17   3        871.26        789.78        70.00 o                         
  -4  17   3       2488.61       2545.10        91.58 o                         
  -3  17   3        303.23        236.98        46.37 o                         
  -2  17   3          5.43         25.52        39.92 o                         
  -1  17   3        195.63        181.26        50.80 o                         
   0  17   3        388.88        471.70        59.39 o                         
   1  17   3        190.08        233.87        52.50 o                         
   2  17   3          6.98         61.41        49.58 o                         
   3  17   3        401.22        326.17        68.57 o                         
   4  17   3        193.48        197.81        84.53 o                         
   5  17   3        324.88        338.74        70.97 o                         
   6  17   3        108.16        217.22        59.69 o                         
   7  17   3         39.49         67.64        54.31 o                         
   8  17   3        205.05        223.03        62.05 o                         
 -10  18   3         36.95         -1.50        67.94 o                         
  -9  18   3        353.25        469.26        73.80 o                         
  -8  18   3        284.97        262.83        85.47 o                         
  -7  18   3       1082.98       1059.35        83.76 o                         
  -6  18   3         37.71         12.60        52.49 o                         
  -5  18   3        236.85        185.92        49.75 o                         
  -4  18   3         90.81         57.90        46.31 o                         
  -3  18   3         74.02         26.37        43.71 o                         
  -2  18   3       1264.08       1340.89        72.10 o                         
  -1  18   3       1635.97       1551.31        88.37 o                         
   0  18   3        788.20        816.18        71.41 o                         
   1  18   3        951.43        973.52        88.62 o                         
   2  18   3       1191.17       1280.96        87.06 o                         
   3  18   3       1635.33       1863.96       144.01 o                         
   4  18   3        764.16        791.97        78.81 o                         
   5  18   3        178.40        194.74        62.57 o                         
   6  18   3          8.89        -47.64        47.64 o                         
   7  18   3         29.29         82.08        56.12 o                         
   8  18   3          2.55         15.49        56.88 o                         
  -9  19   3        410.20        369.56        73.25 o                         
  -8  19   3         38.55         82.14        66.15 o                         
  -7  19   3         31.62        -27.00        57.79 o                         
  -6  19   3        638.98        572.61        71.38 o                         
  -5  19   3        122.45        143.31        51.91 o                         
  -4  19   3          3.36         55.18        46.59 o                         
  -3  19   3          0.12        -25.82        44.54 o                         
  -2  19   3       1344.02       1223.45        73.04 o                         
  -1  19   3        769.34        840.38       110.05 o                         
   0  19   3          2.13        -44.74        51.30 o                         
   1  19   3         57.21         27.74        52.08 o                         
   2  19   3          1.21          3.36        53.55 o                         
   3  19   3        270.19        410.20        94.89 o                         
   4  19   3       1333.89       1389.27        95.57 o                         
   5  19   3        130.73        238.56        68.12 o                         
   6  19   3        336.24        368.58       133.48 o                         
   7  19   3          3.57        -52.59        52.59 o                         
  -8  20   3         91.80         89.03        64.27 o                         
  -7  20   3        114.76        122.65        64.40 o                         
  -6  20   3       1298.13       1280.54        85.54 o                         
  -5  20   3        239.66        189.22        55.25 o                         
  -4  20   3       3171.93       3364.47       114.80 o                         
  -3  20   3          0.74        -34.77        46.67 o                         
  -2  20   3       4814.85       5216.31       133.84 o                         
  -1  20   3          1.38         67.02        56.90 o                         
   0  20   3        245.30        333.39        96.45 o                         
   1  20   3        686.60        710.16        76.34 o                         
   2  20   3        119.82        123.68        60.94 o                         
   3  20   3          1.83          7.21        60.46 o                         
   4  20   3        446.83        258.74        68.90 o                         
   5  20   3          7.23        -40.33        74.40 o                         
   6  20   3        501.43        684.33        74.40 o                         
  -8  21   3         12.44        -12.31        64.91 o                         
  -7  21   3        110.08         41.75        64.39 o                         
  -6  21   3        406.02        334.59        63.26 o                         
  -5  21   3          4.51         23.24        51.84 o                         
  -4  21   3       1027.99        989.51        96.02 o                         
  -3  21   3          2.04        -28.06        49.92 o                         
  -2  21   3         76.84        126.95        52.62 o                         
  -1  21   3        328.64        343.07        70.95 o                         
   0  21   3        156.83        140.31        63.38 o                         
   1  21   3        136.31        229.57        67.38 o                         
   2  21   3        157.80        237.73        69.10 o                         
   3  21   3        273.65        261.40        70.13 o                         
   4  21   3        799.79        689.06        85.46 o                         
   5  21   3        659.49        506.21        84.78 o                         
   6  21   3         17.31          0.56        58.21 o                         
  -7  22   3        789.23        711.85        75.71 o                         
  -6  22   3         16.83         10.66        56.29 o                         
  -5  22   3        389.98        276.59        62.65 o                         
  -4  22   3         97.80        137.19        56.96 o                         
  -3  22   3         16.57         63.63        55.30 o                         
  -2  22   3        486.55        368.12        74.33 o                         
  -1  22   3       1662.32       1488.30        89.66 o                         
   0  22   3          0.81        -59.88        59.88 o                         
   1  22   3       3205.99       3015.35       137.39 o                         
   2  22   3         40.10        -31.33        62.77 o                         
   3  22   3       2468.29       2532.45       139.29 o                         
   4  22   3        128.27        134.93        77.24 o                         
   5  22   3         43.77         59.85        69.88 o                         
  -5  23   3         18.24         70.18        58.35 o                         
  -4  23   3        323.62        421.69        68.30 o                         
  -3  23   3          3.41        -53.53        53.53 o                         
  -2  23   3          3.46        -29.44        55.41 o                         
  -1  23   3        602.91        583.29        71.34 o                         
   0  23   3         75.43         35.60        59.36 o                         
   1  23   3          5.40         -3.16        66.90 o                         
   2  23   3          0.10         18.59        67.27 o                         
   3  23   3       1028.41       1079.23       100.09 o                         
  -4  24   3       1039.33       1023.08        85.46 o                         
  -3  24   3         49.44         58.57        60.01 o                         
  -2  24   3       2203.26       2057.28       107.60 o                         
  -1  24   3         11.19         28.92        60.06 o                         
   0  24   3        253.28        261.79        69.14 o                         
   1  24   3        704.32        682.82       113.08 o                         
   2  24   3          6.69         50.99        70.75 o                         
 -14   0   4         14.56        -36.92        78.90 o                         
 -12   0   4        414.80        452.30        82.14 o                         
 -10   0   4        508.37        561.24        49.17 o                         
  -8   0   4       2793.26       2492.53        74.33 o                         
  -6   0   4       8675.01       8372.48       218.92 o                         
  -4   0   4        490.07        344.69        24.18 o                         
  -2   0   4      48108.55      54187.28       690.96 o                         
   0   0   4      19420.46      23256.67       268.53 o                         
   2   0   4      38723.82      39665.45       371.02 o                         
   4   0   4      13099.80      13850.46       188.79 o                         
   6   0   4        513.75        457.72        45.20 o                         
   8   0   4         24.88         -7.30        47.92 o                         
  10   0   4        971.91        965.61        88.14 o                         
 -14   1   4         19.73        -43.49        53.27 o                         
 -13   1   4        322.74        355.97        59.96 o                         
 -12   1   4        130.31        134.16        56.07 o                         
 -11   1   4        526.56        443.65        55.05 o                         
 -10   1   4       2699.49       2628.97        95.23 o                         
  -9   1   4         42.16         49.91        27.30 o                         
  -8   1   4        148.66        164.20        17.69 o                         
  -7   1   4        894.05        779.40        28.02 o                         
  -6   1   4       1578.56       1401.40        33.86 o                         
  -5   1   4       3903.81       3356.63        38.06 o                         
  -4   1   4          8.08         10.16         8.77 o                         
  -3   1   4        125.49         77.78        11.95 o                         
  -2   1   4         58.69         35.56        11.43 o                         
   1   1   4       4258.01       4721.98        43.85 o                         
   2   1   4          4.34        143.10        14.85 o                         
   3   1   4       1516.95       1709.86        37.16 o                         
   4   1   4       5581.33       5183.14        67.21 o                         
   5   1   4       4371.17       4296.15        63.31 o                         
   6   1   4       1094.45       1107.69        37.64 o                         
   7   1   4        471.44        464.76        35.44 o                         
   8   1   4       1995.15       1821.29        69.08 o                         
   9   1   4        290.67        249.29        44.62 o                         
  10   1   4         89.46         81.45        49.66 o                         
  11   1   4          4.55         35.49        52.20 o                         
 -14   2   4         39.06         20.44        57.14 o                         
 -13   2   4        593.76        515.34        64.95 o                         
 -12   2   4         58.30         29.84        48.74 o                         
 -11   2   4       3411.11       3515.49        90.36 o                         
 -10   2   4         28.94        -18.17        30.32 o                         
  -9   2   4         50.24         96.07        20.13 o                         
  -8   2   4         21.63          3.04        15.41 o                         
  -7   2   4        410.69        385.68        19.09 o                         
  -6   2   4       1752.33       1826.73        36.69 o                         
  -5   2   4       4484.90       4627.33        54.12 o                         
  -4   2   4        200.37        161.06        13.39 o                         
  -3   2   4       8960.19       9303.28       103.49 o                         
  -2   2   4       1267.08        892.09        18.84 o                         
  -1   2   4       3892.72       3905.73        49.97 o                         
   0   2   4       7588.95       8351.16        75.01 o                         
   1   2   4       1446.43       1314.84        21.50 o                         
   2   2   4        796.01       1012.22        29.83 o                         
   3   2   4          7.69         23.27        15.76 o                         
   4   2   4       1506.12       1568.72        39.45 o                         
   5   2   4        278.00        335.89        27.74 o                         
   6   2   4        361.44        355.83        28.56 o                         
   7   2   4       5809.87       6143.52       105.13 o                         
   8   2   4         66.47         72.15        36.66 o                         
   9   2   4          6.03         23.31        42.33 o                         
  10   2   4          0.99         -4.03        46.32 o                         
  11   2   4         42.57        -16.94        52.39 o                         
 -14   3   4         10.55         10.85        55.86 o                         
 -13   3   4        411.28        418.74        63.91 o                         
 -12   3   4        308.25        296.52        56.57 o                         
 -11   3   4         69.95        125.05        37.77 o                         
 -10   3   4       1110.73       1108.64        59.95 o                         
  -9   3   4        281.54        245.63        27.33 o                         
  -8   3   4       2039.05       1954.90        47.35 o                         
  -7   3   4       1541.91       1492.71        32.83 o                         
  -6   3   4        837.27        777.98        27.55 o                         
  -5   3   4       5519.95       4769.94        59.39 o                         
  -4   3   4       1171.88       1131.06        24.48 o                         
  -3   3   4       1563.70       1783.33        24.72 o                         
  -2   3   4       5823.51       6067.66        67.41 o                         
  -1   3   4       2045.85       1971.80        30.58 o                         
   0   3   4       3319.45       3791.51        45.24 o                         
   1   3   4       3464.42       3854.58        37.61 o                         
   2   3   4       3822.82       4313.97        51.02 o                         
   3   3   4       2664.12       2578.71        46.59 o                         
   4   3   4         52.55         81.47        19.04 o                         
   5   3   4       2261.56       2017.75        48.26 o                         
   6   3   4        239.32        233.12        28.59 o                         
   7   3   4        524.97        534.02        46.45 o                         
   8   3   4       3089.07       2866.11        91.45 o                         
   9   3   4        157.90        154.44        45.56 o                         
  10   3   4          2.32         29.86        47.92 o                         
  11   3   4         41.38         87.59        54.33 o                         
 -14   4   4         15.13         -2.36        57.77 o                         
 -13   4   4         33.00         16.18        54.42 o                         
 -12   4   4         34.61         28.16        48.14 o                         
 -11   4   4         10.42         -1.22        37.16 o                         
 -10   4   4       1142.85        996.37        52.97 o                         
  -9   4   4        135.78        186.37        26.67 o                         
  -8   4   4       4961.05       4792.19        66.48 o                         
  -7   4   4        429.67        497.27        20.53 o                         
  -6   4   4      16128.61      16948.04       171.33 o                         
  -5   4   4        523.55        415.04        21.95 o                         
  -4   4   4         40.59         76.00        11.55 o                         
  -3   4   4       7522.99       9398.31        92.33 o                         
  -2   4   4        277.29        329.18        16.91 o                         
  -1   4   4       2138.26       2498.40        43.57 o                         
   0   4   4       1144.78        973.60        30.65 o                         
   1   4   4      24001.12      27068.34       236.65 o                         
   2   4   4      15015.87      15301.96       146.76 o                         
   3   4   4       3211.79       3504.94        65.12 o                         
   4   4   4       5307.01       5372.91       105.15 o                         
   5   4   4          0.58        -22.87        22.87 o                         
   6   4   4        504.96        365.20        38.64 o                         
   7   4   4        481.23        558.95        47.92 o                         
   8   4   4        391.43        508.41        51.65 o                         
   9   4   4         66.13         48.96        44.53 o                         
  10   4   4        868.53        809.28        73.77 o                         
  11   4   4         39.05         53.28        54.24 o                         
 -14   5   4         36.23          4.74        57.88 o                         
 -13   5   4        247.37        263.58        60.94 o                         
 -12   5   4        114.54        116.37        52.38 o                         
 -11   5   4         13.74         21.54        37.85 o                         
 -10   5   4        504.53        498.46        37.15 o                         
  -9   5   4        243.62        261.65        28.95 o                         
  -8   5   4        279.12        338.08        21.93 o                         
  -7   5   4        377.79        359.29        23.89 o                         
  -6   5   4       8497.36       8323.75       105.27 o                         
  -5   5   4       3734.71       3251.39        80.27 o                         
  -4   5   4       5047.65       4459.35        54.28 o                         
  -3   5   4        515.77        456.85        20.49 o                         
  -2   5   4       1838.65       2165.08        38.79 o                         
  -1   5   4      11405.85      12738.40       119.73 o                         
   0   5   4       2557.50       2133.76        29.64 o                         
   1   5   4       5984.44       6739.81        74.13 o                         
   2   5   4        450.80        506.34        25.82 o                         
   3   5   4        246.48        231.16        29.16 o                         
   4   5   4        417.35        378.31        30.51 o                         
   5   5   4       1779.76       1476.73        51.52 o                         
   6   5   4        112.00         93.00        36.00 o                         
   7   5   4        279.10        237.22        70.46 o                         
   8   5   4        735.29        716.57        57.66 o                         
   9   5   4        135.30        132.35        46.47 o                         
  10   5   4        237.68        280.38        56.54 o                         
  11   5   4          5.39        119.97        62.42 o                         
 -14   6   4          0.69         77.06        61.47 o                         
 -13   6   4         49.87        -47.44        52.56 o                         
 -12   6   4         74.84         79.57        52.49 o                         
 -11   6   4       2913.44       3034.97        89.35 o                         
 -10   6   4        309.82        314.64        35.09 o                         
  -9   6   4        619.15        601.90        42.51 o                         
  -8   6   4          2.67         17.13        20.73 o                         
  -7   6   4        381.98        391.05        25.49 o                         
  -6   6   4        961.70        860.75        37.64 o                         
  -5   6   4        267.31        314.01        25.61 o                         
  -4   6   4         31.39         59.73        16.39 o                         
  -3   6   4      15578.03      16520.89       202.84 o                         
  -2   6   4      17167.72      17702.07       209.85 o                         
  -1   6   4       7286.50       7509.41       121.23 o                         
   0   6   4       2437.58       2705.40        45.23 o                         
   1   6   4       1409.60       1424.83        36.51 o                         
   2   6   4        590.89        753.82        38.01 o                         
   3   6   4        284.50        393.51        27.15 o                         
   4   6   4       1368.52       1635.14        52.34 o                         
   5   6   4        712.19        597.63        37.43 o                         
   6   6   4        510.20        456.59        36.30 o                         
   7   6   4       2637.86       2522.39        90.48 o                         
   8   6   4          0.79        -41.85        41.85 o                         
   9   6   4          5.36        -34.83        47.82 o                         
  10   6   4         30.69        100.77        55.19 o                         
  11   6   4         18.34        -29.42        60.19 o                         
 -13   7   4         10.85        -61.77        61.77 o                         
 -12   7   4         74.24        156.92        53.69 o                         
 -11   7   4          5.42         12.87        39.06 o                         
 -10   7   4       1075.95       1073.70        54.12 o                         
  -9   7   4        393.93        545.16        55.95 o                         
  -8   7   4         12.58         38.24        21.86 o                         
  -7   7   4        449.59        397.26        31.90 o                         
  -6   7   4       1108.83       1278.64        57.96 o                         
  -5   7   4      14110.13      13990.47       181.27 o                         
  -4   7   4        600.60        618.93        29.33 o                         
  -3   7   4       3315.29       3017.39        70.58 o                         
  -2   7   4        561.45        643.16        29.50 o                         
  -1   7   4         34.81         -1.03        23.20 o                         
   0   7   4       1066.55        965.29        32.87 o                         
   1   7   4       1479.51       1374.23        37.67 o                         
   2   7   4        319.38        420.51        26.43 o                         
   3   7   4       2931.80       2772.00        55.84 o                         
   4   7   4          2.12         -1.34        22.62 o                         
   5   7   4        128.89         79.42        27.28 o                         
   6   7   4       1177.55       1042.51        49.03 o                         
   7   7   4         70.87         39.48        66.20 o                         
   8   7   4        597.18        650.66        62.27 o                         
   9   7   4        562.86        497.63        63.80 o                         
  10   7   4         95.56         97.65        58.49 o                         
  11   7   4        225.23        212.89        67.12 o                         
 -13   8   4        188.26        216.88        60.01 o                         
 -12   8   4         79.28         40.29        51.81 o                         
 -11   8   4         77.37         -8.50        46.64 o                         
 -10   8   4          4.05        -33.01        33.01 o                         
  -9   8   4         58.36         50.50        31.69 o                         
  -8   8   4       1396.43       1448.09        56.68 o                         
  -7   8   4       2632.60       2785.38        67.57 o                         
  -6   8   4      15597.85      15691.14       204.93 o                         
  -5   8   4       6878.33       7406.71       155.98 o                         
  -4   8   4        297.93        234.10        30.54 o                         
  -3   8   4       1753.59       1806.73        69.41 o                         
  -2   8   4        487.83        440.61        28.82 o                         
  -1   8   4         81.52         47.31        25.34 o                         
   0   8   4      12301.22      12552.17       193.84 o                         
   1   8   4       1722.88       1633.29        61.29 o                         
   2   8   4      31128.21      32361.96       314.81 o                         
   3   8   4       1508.11       1483.76        44.79 o                         
   4   8   4       4802.35       4862.36        80.25 o                         
   5   8   4         53.70         52.39        27.23 o                         
   6   8   4        434.00        470.00        41.24 o                         
   7   8   4        259.35        292.45        54.08 o                         
   8   8   4        763.91        803.62        69.46 o                         
   9   8   4        160.76        109.36        66.45 o                         
  10   8   4          8.13        -49.23        52.71 o                         
  11   8   4        318.82        328.48        69.12 o                         
 -13   9   4         30.00         60.65        55.54 o                         
 -12   9   4        162.44         93.53        54.16 o                         
 -11   9   4         20.86         10.41        54.26 o                         
 -10   9   4        481.15        566.30        47.40 o                         
  -9   9   4        248.63        297.27        43.18 o                         
  -8   9   4        111.86        121.48        29.73 o                         
  -7   9   4         29.70         -9.92        29.39 o                         
  -6   9   4       2941.92       2677.15        92.47 o                         
  -5   9   4       1252.61       1163.04        63.59 o                         
  -4   9   4       5063.80       4575.69        97.88 o                         
  -3   9   4        368.54        327.90        28.71 o                         
  -2   9   4       1183.78       1264.38        63.02 o                         
  -1   9   4        582.38        596.31        49.82 o                         
   0   9   4       7850.61       7877.68       140.48 o                         
   1   9   4        420.72        547.44        37.12 o                         
   2   9   4        179.09        204.16        28.35 o                         
   3   9   4        635.99        626.66        34.16 o                         
   4   9   4       1173.16       1130.01        50.68 o                         
   5   9   4        438.81        427.52        44.13 o                         
   6   9   4         27.24          7.62        29.26 o                         
   7   9   4         20.42        -12.28        41.36 o                         
   8   9   4         53.81        111.02        49.39 o                         
   9   9   4         19.22         43.61        51.60 o                         
  10   9   4        497.75        493.88        69.47 o                         
 -13  10   4         75.33        116.69        59.47 o                         
 -12  10   4         97.17        146.52        55.19 o                         
 -11  10   4       2553.69       2631.97       104.60 o                         
 -10  10   4         13.42         27.33        41.70 o                         
  -9  10   4       2331.23       2281.33        92.31 o                         
  -8  10   4         57.19          9.05        45.07 o                         
  -7  10   4          1.81         27.29        39.65 o                         
  -6  10   4        824.90        969.56        64.00 o                         
  -5  10   4         22.40         71.69        36.17 o                         
  -4  10   4        704.03        755.41        46.16 o                         
  -3  10   4      11939.09      11944.77       296.66 o                         
  -2  10   4      15985.70      16603.92       249.63 o                         
  -1  10   4       5783.36       6032.41       119.05 o                         
   0  10   4        501.28        527.07        43.83 o                         
   1  10   4       1316.26       1186.32        59.00 o                         
   2  10   4        187.24        221.03        33.66 o                         
   3  10   4        519.42        486.37        32.45 o                         
   4  10   4        605.36        556.98        35.49 o                         
   5  10   4       1339.73       1408.24        51.46 o                         
   6  10   4        927.97        930.36        47.06 o                         
   7  10   4        374.32        317.85        51.28 o                         
   8  10   4       1190.14       1257.10        80.17 o                         
   9  10   4          2.38         -7.38        51.54 o                         
  10  10   4          2.38         56.72        59.51 o                         
 -13  11   4         66.99        167.99        88.24 o                         
 -12  11   4         19.20         -4.31        78.25 o                         
 -11  11   4          5.56         99.06        77.86 o                         
 -10  11   4        395.41        368.01        58.30 o                         
  -9  11   4        844.91        862.49        77.95 o                         
  -8  11   4         12.79         -7.57        45.36 o                         
  -7  11   4       1090.03        954.86        70.27 o                         
  -6  11   4        385.60        456.47        53.58 o                         
  -5  11   4       2639.62       2826.14       100.13 o                         
  -4  11   4          1.17        -15.93        25.52 o                         
  -3  11   4       2498.02       2352.44        76.73 o                         
  -2  11   4        539.34        609.71        46.11 o                         
  -1  11   4       4085.86       4205.61       127.55 o                         
   0  11   4        463.48        489.15        43.86 o                         
   1  11   4         13.80         42.41        32.76 o                         
   2  11   4        894.00        889.76        70.97 o                         
   3  11   4       1810.82       1643.33        60.59 o                         
   4  11   4        508.13        586.42        37.52 o                         
   5  11   4        509.32        504.29        37.69 o                         
   6  11   4          1.82         -2.38        29.13 o                         
   7  11   4         21.79          1.60        40.11 o                         
   8  11   4        295.08        226.37        56.78 o                         
   9  11   4        277.11        388.45        72.27 o                         
  10  11   4         59.66         32.08        59.25 o                         
 -12  12   4         99.36        143.77        86.95 o                         
 -11  12   4         36.87         -8.73        76.79 o                         
 -10  12   4         17.05         26.08        52.68 o                         
  -9  12   4         10.32         -7.68        48.34 o                         
  -8  12   4       1658.57       1648.78        95.11 o                         
  -7  12   4        778.28        732.62       116.91 o                         
  -6  12   4      11628.22      11562.04       242.16 o                         
  -5  12   4       2890.75       3090.42        91.19 o                         
  -4  12   4       1126.80        987.25        49.83 o                         
  -3  12   4       3250.62       3124.91        91.23 o                         
  -2  12   4        928.49       1063.83        78.13 o                         
  -1  12   4       5200.50       5118.94       115.42 o                         
   0  12   4      10045.56      10534.80       184.79 o                         
   1  12   4       6976.58       7349.44       147.60 o                         
   2  12   4      13021.95      13982.03       234.57 o                         
   3  12   4      12438.36      12463.46       190.45 o                         
   4  12   4        276.23        277.43        33.25 o                         
   5  12   4       1166.24       1035.63        48.28 o                         
   6  12   4        281.60        184.15        47.53 o                         
   7  12   4         64.58         82.34        43.11 o                         
   8  12   4        339.49        392.41        53.90 o                         
   9  12   4         81.03         33.59        57.17 o                         
  10  12   4         74.03         85.58        61.96 o                         
 -12  13   4         17.51        -39.90       187.68 o                         
 -11  13   4         52.87        -55.35        71.93 o                         
 -10  13   4         59.03         94.31        78.78 o                         
  -9  13   4        328.03        341.09        97.52 o                         
  -8  13   4        769.42        862.42        77.44 o                         
  -7  13   4         24.10         -4.56        62.75 o                         
  -6  13   4        561.41        608.84        53.96 o                         
  -5  13   4       2280.79       2155.90        73.38 o                         
  -4  13   4      10168.97      10321.82       161.84 o                         
  -3  13   4         19.17        102.15        38.08 o                         
  -2  13   4          1.67        -10.92        33.86 o                         
  -1  13   4        584.33        636.26        51.66 o                         
   0  13   4        725.04        692.84        53.37 o                         
   1  13   4        459.55        506.37        66.72 o                         
   2  13   4        500.94        495.71        53.63 o                         
   3  13   4         27.95        127.23        72.87 o                         
   4  13   4        493.17        391.73        36.63 o                         
   5  13   4        637.21        623.37        43.43 o                         
   6  13   4         15.40         38.04        33.48 o                         
   7  13   4         62.02         34.58        42.28 o                         
   8  13   4        301.59        314.33        53.60 o                         
   9  13   4        133.18        123.38        53.60 o                         
 -12  14   4        816.69        965.76       120.57 o                         
 -11  14   4        176.42        181.11        88.74 o                         
 -10  14   4        555.63        600.36        97.21 o                         
  -9  14   4        419.58        411.56        94.98 o                         
  -8  14   4         62.10         38.92        90.99 o                         
  -7  14   4        164.41        205.79        48.65 o                         
  -6  14   4        270.93        320.13        49.72 o                         
  -5  14   4       2374.46       2455.07        79.99 o                         
  -4  14   4         37.22          3.31        32.41 o                         
  -3  14   4      11832.04      12176.93       248.78 o                         
  -2  14   4       4450.46       4065.45       110.28 o                         
  -1  14   4       4647.31       4796.77       119.81 o                         
   0  14   4       2773.68       2623.81       113.32 o                         
   1  14   4        125.87         93.78        43.48 o                         
   2  14   4        312.99        343.28        51.77 o                         
   3  14   4        443.00        419.01        56.60 o                         
   4  14   4          1.16         24.74        32.48 o                         
   5  14   4        452.48        499.79        41.93 o                         
   6  14   4       1667.02       1779.00        67.82 o                         
   7  14   4        196.54        119.81        54.19 o                         
   8  14   4        927.99        990.66        74.37 o                         
   9  14   4         76.59         76.44        51.14 o                         
 -11  15   4          4.74        -77.86        77.86 o                         
 -10  15   4         27.80         47.92        77.85 o                         
  -9  15   4          6.73         52.44        61.50 o                         
  -8  15   4          2.67        -46.43        46.43 o                         
  -7  15   4        658.98        601.90        81.11 o                         
  -6  15   4        133.27        200.46        52.08 o                         
  -5  15   4       3846.06       3791.74       100.42 o                         
  -4  15   4         18.60         30.16        35.98 o                         
  -3  15   4       2093.94       2022.10        88.29 o                         
  -2  15   4        779.49        771.83        63.87 o                         
  -1  15   4       6390.09       7008.49       152.45 o                         
   0  15   4        376.37        357.43        50.14 o                         
   1  15   4        120.27         55.46        42.94 o                         
   2  15   4        206.31        206.43        49.83 o                         
   3  15   4         73.76         33.80        55.43 o                         
   4  15   4       1551.78       1488.32        65.67 o                         
   5  15   4        328.67        261.59        41.50 o                         
   6  15   4         40.16         91.65        43.70 o                         
   7  15   4        117.63        103.50        47.79 o                         
   8  15   4         45.95        159.41        51.38 o                         
   9  15   4        313.83        330.51        59.80 o                         
 -11  16   4         64.39         21.85        85.20 o                         
 -10  16   4        150.78        228.12       120.91 o                         
  -9  16   4        890.22        935.84        78.13 o                         
  -8  16   4        589.49        579.82        66.34 o                         
  -7  16   4       4163.80       4110.79       128.03 o                         
  -6  16   4       1468.29       1469.28        82.68 o                         
  -5  16   4        388.28        333.25        47.66 o                         
  -4  16   4        417.30        411.87        48.31 o                         
  -3  16   4        853.57        822.98        56.80 o                         
  -2  16   4        289.46        324.71        54.37 o                         
  -1  16   4        171.70        158.35        47.93 o                         
   0  16   4       1015.18        961.97        91.09 o                         
   1  16   4       2428.56       2485.49       110.17 o                         
   2  16   4        600.11        675.32        65.85 o                         
   3  16   4      11909.80      12016.09       232.24 o                         
   4  16   4        207.08        292.20        60.19 o                         
   5  16   4        658.25        694.02        53.09 o                         
   6  16   4        318.85        289.12        54.69 o                         
   7  16   4        297.09        218.15        52.74 o                         
   8  16   4         87.83        141.15        54.45 o                         
 -10  17   4          1.38          8.81        66.05 o                         
  -9  17   4        525.32        390.67        68.72 o                         
  -8  17   4         55.51        105.03        55.71 o                         
  -7  17   4        113.50        113.73        54.46 o                         
  -6  17   4       1820.41       1711.04        79.54 o                         
  -5  17   4         27.50          9.46        56.73 o                         
  -4  17   4       3353.56       3629.69       140.04 o                         
  -3  17   4        594.83        589.47        54.57 o                         
  -2  17   4        364.02        409.78        76.83 o                         
  -1  17   4        312.36        381.56        73.93 o                         
   0  17   4        788.55        973.77        72.78 o                         
   1  17   4       1014.90        859.08        71.12 o                         
   2  17   4          1.16         56.58        84.55 o                         
   3  17   4        451.59        551.34        68.06 o                         
   4  17   4        699.13        583.37        81.04 o                         
   5  17   4        340.13        333.40        46.88 o                         
   6  17   4         22.45         22.30        49.65 o                         
   7  17   4          9.39          3.87        52.20 o                         
   8  17   4        226.19        183.88        61.70 o                         
 -10  18   4        523.54        568.70        99.19 o                         
  -9  18   4        128.98        167.19        70.39 o                         
  -8  18   4         39.00          1.74        68.30 o                         
  -7  18   4        674.88        644.29        71.86 o                         
  -6  18   4       1692.80       1781.75        85.50 o                         
  -5  18   4        367.57        386.87        53.51 o                         
  -4  18   4       2690.94       2952.70       134.39 o                         
  -3  18   4         21.06        -21.65        41.22 o                         
  -2  18   4       5144.75       5169.12       144.07 o                         
  -1  18   4          3.29         13.68        60.23 o                         
   0  18   4       1658.46       1779.66        95.49 o                         
   1  18   4        297.88        243.35        58.96 o                         
   2  18   4         54.18         88.57        54.68 o                         
   3  18   4        213.56        123.37        59.81 o                         
   4  18   4        312.47        327.82        88.14 o                         
   5  18   4         50.08        141.49        46.84 o                         
   6  18   4       2043.03       1999.44        98.70 o                         
   7  18   4        220.34        284.10        64.15 o                         
  -9  19   4        870.26        878.47       114.33 o                         
  -8  19   4        110.72         50.21        59.11 o                         
  -7  19   4         25.94         62.60        49.65 o                         
  -6  19   4       1606.22       1601.31        83.61 o                         
  -5  19   4          4.25         46.81        48.00 o                         
  -4  19   4       1767.47       1867.92        86.54 o                         
  -3  19   4        204.56        223.08        51.69 o                         
  -2  19   4        154.46         47.46        54.65 o                         
  -1  19   4        128.68        123.93        56.93 o                         
   0  19   4         37.45         85.63        53.77 o                         
   1  19   4        172.86        244.26       118.87 o                         
   2  19   4        238.55        126.08        59.05 o                         
   3  19   4        286.03        240.20        68.67 o                         
   4  19   4        346.07        328.08        69.76 o                         
   5  19   4        108.68         88.17        47.55 o                         
   6  19   4         11.57        -14.32        61.18 o                         
  -8  20   4         23.52         40.78        55.44 o                         
  -7  20   4       3325.42       3386.74       160.30 o                         
  -6  20   4        175.27        240.60        57.02 o                         
  -5  20   4        859.14        798.95        68.88 o                         
  -4  20   4        605.89        614.99        63.72 o                         
  -3  20   4        973.69       1099.00        74.88 o                         
  -2  20   4       1281.61       1376.18        79.04 o                         
  -1  20   4       1825.16       1960.80       153.89 o                         
   0  20   4        980.93        941.80        82.00 o                         
   1  20   4       4984.39       5180.17       192.37 o                         
   2  20   4        338.91        399.77        72.87 o                         
   3  20   4       5040.34       5198.28       163.30 o                         
   4  20   4       1154.78       1051.78        90.79 o                         
   5  20   4          7.69        -16.14        51.31 o                         
   6  20   4         24.73        -25.10        54.37 o                         
  -8  21   4          4.97        104.39       121.50 o                         
  -7  21   4         34.00         95.29        57.34 o                         
  -6  21   4        546.86        597.71        67.32 o                         
  -5  21   4          0.77        -25.62        50.38 o                         
  -4  21   4         33.25         26.76        49.97 o                         
  -3  21   4         17.90        -24.26        65.29 o                         
  -2  21   4          2.17          1.49        51.16 o                         
  -1  21   4       1007.09        996.62        86.97 o                         
   0  21   4         26.06         52.70        95.41 o                         
   1  21   4          5.53         28.22        59.89 o                         
   2  21   4         69.05         61.05        61.32 o                         
   3  21   4        370.29        464.88        78.42 o                         
   4  21   4        317.84        246.08        73.53 o                         
   5  21   4        357.91        380.72        69.95 o                         
  -7  22   4        238.20        195.66       124.36 o                         
  -6  22   4        207.22        251.30        61.91 o                         
  -5  22   4        249.98        169.15        65.20 o                         
  -4  22   4       1016.82       1080.16        81.18 o                         
  -3  22   4         21.78         44.35        72.70 o                         
  -2  22   4       2629.20       2857.41       114.31 o                         
  -1  22   4        178.67        195.38        89.87 o                         
   0  22   4         89.00        125.12        67.26 o                         
   1  22   4       1137.49       1404.75       174.53 o                         
   2  22   4          3.75        -62.01        62.01 o                         
   3  22   4         12.97         34.35        72.71 o                         
   4  22   4        323.92        291.33        77.56 o                         
  -5  23   4          5.40         61.92        58.16 o                         
  -4  23   4        474.95        524.36        70.37 o                         
  -3  23   4          1.93         33.86        56.45 o                         
  -2  23   4         95.43         46.50        57.91 o                         
  -1  23   4        111.66        128.29        61.50 o                         
   0  23   4        260.33        342.67        75.72 o                         
   1  23   4        110.04        145.56        70.13 o                         
   2  23   4        144.94        160.39        74.33 o                         
   3  23   4         18.25        -54.49        70.39 o                         
  -3  24   4         70.49         69.76        60.43 o                         
  -2  24   4         80.74        101.50        62.83 o                         
  -1  24   4        944.85        932.35        83.91 o                         
   0  24   4        202.34        217.63        75.36 o                         
   1  24   4       2601.50       3127.66       312.57 o                         
 -13   0   5         81.18         42.85        73.30 o                         
 -11   0   5       2874.23       3168.85       109.95 o                         
  -9   0   5          6.46         18.13        22.08 o                         
  -7   0   5       1800.75       1696.90        61.46 o                         
  -5   0   5        510.58        414.72        41.66 o                         
  -3   0   5      10334.61      12692.45       159.17 o                         
  -1   0   5      30741.88      33425.32       445.80 o                         
   1   0   5         21.38         49.99        15.49 o                         
   3   0   5         17.29         91.06        30.64 o                         
   5   0   5       1960.34       2031.92        82.68 o                         
   7   0   5       2341.25       2520.41       105.78 o                         
   9   0   5         37.88         53.04        57.44 o                         
  11   0   5        161.26        161.65       177.66 o                         
 -14   1   5          1.20          0.17        76.95 o                         
 -13   1   5        242.62        231.64        55.90 o                         
 -12   1   5         67.45         77.87        47.03 o                         
 -11   1   5        822.59        915.58        62.35 o                         
 -10   1   5        375.71        440.80        34.12 o                         
  -9   1   5          3.11         14.66        16.94 o                         
  -8   1   5        777.34        808.47        29.24 o                         
  -7   1   5        898.22        871.11        26.82 o                         
  -6   1   5       6024.90       6361.70        74.52 o                         
  -5   1   5       1496.83       1422.03        36.72 o                         
  -4   1   5        104.13         80.85        12.03 o                         
  -3   1   5        590.20        575.14        18.27 o                         
  -2   1   5       3060.95       2839.65        81.12 o                         
  -1   1   5        286.49        365.23        21.49 o                         
   0   1   5       9218.78      10141.98        90.41 o                         
   1   1   5       9338.76       9333.26        72.23 o                         
   2   1   5       7536.30       8146.10        85.96 o                         
   3   1   5          1.35          0.54        19.63 o                         
   4   1   5        195.31        200.36        26.88 o                         
   5   1   5        600.35        639.24        57.57 o                         
   6   1   5        663.56        687.47        43.51 o                         
   7   1   5          8.68        -10.67        32.15 o                         
   8   1   5       1059.72        951.83        69.13 o                         
   9   1   5        261.61        305.26        47.56 o                         
  10   1   5         62.95         52.07        56.72 o                         
  11   1   5          4.15        -52.63        52.63 o                         
 -14   2   5         39.47         49.54        68.34 o                         
 -13   2   5         61.08         26.57        57.55 o                         
 -12   2   5        218.09        223.92        51.53 o                         
 -11   2   5          4.36        -32.69        32.69 o                         
 -10   2   5        330.14        305.99        31.58 o                         
  -9   2   5        571.70        581.98        30.23 o                         
  -8   2   5       4667.76       4215.22        61.66 o                         
  -7   2   5         36.48         51.21        15.19 o                         
  -6   2   5      20235.40      19900.81       171.47 o                         
  -5   2   5       1153.27       1118.03        28.45 o                         
  -4   2   5      20740.11      19908.52       179.58 o                         
  -3   2   5         17.67         33.40        11.24 o                         
  -2   2   5       7601.57       9739.62        86.30 o                         
  -1   2   5       1569.59       1788.26        30.55 o                         
   0   2   5       6606.21       7639.37        80.29 o                         
   1   2   5       1931.06       1812.73        29.75 o                         
   2   2   5      46317.70      49332.98       397.90 o                         
   3   2   5        903.51        969.71        33.82 o                         
   4   2   5        650.78        567.06        33.87 o                         
   5   2   5        219.45        263.00        27.69 o                         
   6   2   5         98.03         92.01        26.43 o                         
   7   2   5         73.97         54.68        33.85 o                         
   8   2   5         21.13         50.08        46.17 o                         
   9   2   5         96.38        100.17        46.85 o                         
  10   2   5         65.46         27.54        49.07 o                         
  11   2   5          5.36         25.93        54.93 o                         
 -14   3   5          1.08        -46.00        61.88 o                         
 -13   3   5         75.02        125.63        52.53 o                         
 -12   3   5         68.85         65.76        47.22 o                         
 -11   3   5         69.54         79.88        36.52 o                         
 -10   3   5       1449.45       1320.71        56.50 o                         
  -9   3   5        126.67        111.12        28.74 o                         
  -8   3   5       3187.39       3170.59        54.19 o                         
  -7   3   5         54.38         39.39        15.88 o                         
  -6   3   5          2.09          7.34        15.92 o                         
  -5   3   5      11880.95      12349.49       120.55 o                         
  -4   3   5       7464.06       7647.75        74.32 o                         
  -3   3   5       9799.80      10994.14       100.10 o                         
  -2   3   5         17.16         21.57        12.56 o                         
  -1   3   5       6528.83       7399.88       102.33 o                         
   0   3   5        464.09        334.75        14.11 o                         
   1   3   5       8671.94       8988.29        73.47 o                         
   2   3   5        274.12        267.49        18.30 o                         
   3   3   5        422.14        520.89        27.08 o                         
   4   3   5         38.58         22.97        18.91 o                         
   5   3   5        672.16        600.41        35.75 o                         
   6   3   5        182.98        191.02        27.66 o                         
   7   3   5          9.76         75.19        37.08 o                         
   8   3   5       1099.33        912.33        60.90 o                         
   9   3   5        330.93        360.22        54.29 o                         
  10   3   5         42.78         11.77        49.76 o                         
  11   3   5         21.81         50.33        55.79 o                         
 -14   4   5         50.90         63.35        67.40 o                         
 -13   4   5         61.31         25.60        50.92 o                         
 -12   4   5         77.12        151.32        49.20 o                         
 -11   4   5       1929.00       1948.60        72.22 o                         
 -10   4   5        455.33        459.84        42.39 o                         
  -9   4   5        104.85         60.62        30.42 o                         
  -8   4   5        109.82         65.82        22.42 o                         
  -7   4   5        469.54        328.75        25.21 o                         
  -6   4   5       1842.38       1787.97        45.52 o                         
  -5   4   5       1248.90       1294.29        31.43 o                         
  -4   4   5       1923.98       2036.28        27.98 o                         
  -3   4   5      22234.14      24113.30       228.94 o                         
  -2   4   5        459.14        488.06        26.99 o                         
  -1   4   5      28684.06      30502.99       261.36 o                         
   0   4   5       1419.03       1370.16        35.56 o                         
   1   4   5        250.62        435.49        32.09 o                         
   2   4   5        251.83        229.24        21.45 o                         
   3   4   5        663.55        766.24        34.30 o                         
   4   4   5        119.86         81.82        22.57 o                         
   5   4   5       2221.59       2091.25        91.16 o                         
   6   4   5        171.62        188.92        59.60 o                         
   7   4   5       5264.59       5527.59       127.29 o                         
   8   4   5        147.85        181.55        49.98 o                         
   9   4   5        317.67        266.92        58.91 o                         
  10   4   5         24.08        -54.01        54.01 o                         
  11   4   5        229.28        228.60        66.70 o                         
 -14   5   5        107.70        168.09        73.63 o                         
 -13   5   5        408.41        629.78        66.71 o                         
 -12   5   5          0.11        -45.00        45.00 o                         
 -11   5   5        526.93        503.23        47.37 o                         
 -10   5   5       1262.28       1260.36        59.69 o                         
  -9   5   5        993.76       1082.96        39.78 o                         
  -8   5   5        245.41        195.02        20.34 o                         
  -7   5   5        128.55        185.29        29.89 o                         
  -6   5   5        645.77        606.72        27.40 o                         
  -5   5   5       8218.04       8476.02        96.70 o                         
  -4   5   5       2478.77       2529.09        42.11 o                         
  -3   5   5       1961.73       2419.48        38.58 o                         
  -2   5   5       2881.25       3160.84        42.05 o                         
  -1   5   5      19508.08      21201.70       188.81 o                         
   0   5   5       9726.75      10945.23       117.76 o                         
   1   5   5       7173.67       6355.53        71.87 o                         
   2   5   5       5860.84       6390.57        85.92 o                         
   3   5   5        244.85        256.02        24.58 o                         
   4   5   5        365.23        367.78        32.13 o                         
   5   5   5          5.93        -25.25        25.25 o                         
   6   5   5         13.43        -29.99        34.87 o                         
   7   5   5        214.01        304.54        50.09 o                         
   8   5   5        995.14       1042.85       102.17 o                         
   9   5   5        243.36        372.28        82.24 o                         
  10   5   5        177.04        129.59        60.64 o                         
  11   5   5         53.24         69.05        64.67 o                         
 -14   6   5         86.60         75.45        86.49 o                         
 -13   6   5        188.12        176.35        59.47 o                         
 -12   6   5        116.92         71.88        49.14 o                         
 -11   6   5          6.47         12.09        65.04 o                         
 -10   6   5        522.31        410.70        43.37 o                         
  -9   6   5          6.55        -23.21        23.21 o                         
  -8   6   5       5927.62       5515.54        80.97 o                         
  -7   6   5       5719.91       5604.48        85.80 o                         
  -6   6   5      26909.92      26358.04       281.72 o                         
  -5   6   5       1141.57       1074.24        38.07 o                         
  -4   6   5       2597.74       2352.62        47.21 o                         
  -3   6   5       1040.06       1044.05        31.30 o                         
  -2   6   5       2836.11       3447.55        73.37 o                         
  -1   6   5       1882.50       2043.52        41.70 o                         
   0   6   5        243.90        311.40        19.38 o                         
   1   6   5        768.94        817.46        31.06 o                         
   2   6   5      20391.06      21468.57       217.67 o                         
   3   6   5       1044.32        976.26        37.58 o                         
   4   6   5       2342.02       2183.07        59.88 o                         
   5   6   5         44.27         -1.04        26.40 o                         
   6   6   5        832.45        909.89        70.20 o                         
   7   6   5        282.68        308.14        50.44 o                         
   8   6   5         40.23        138.94        50.34 o                         
   9   6   5         42.56         87.77        54.04 o                         
  10   6   5        632.64        638.50        73.74 o                         
 -14   7   5        149.42        220.19       127.21 o                         
 -13   7   5        242.47        215.71        71.72 o                         
 -12   7   5       1044.93       1251.40        67.59 o                         
 -11   7   5        520.58        435.74        48.49 o                         
 -10   7   5        151.69        100.60        37.14 o                         
  -9   7   5        139.49        132.85        29.80 o                         
  -8   7   5       1123.45       1202.87        69.47 o                         
  -7   7   5         77.53         52.68        42.04 o                         
  -6   7   5       6667.31       7344.26       136.50 o                         
  -5   7   5        820.51        923.03        37.08 o                         
  -4   7   5      17471.80      18992.83       266.91 o                         
  -3   7   5        507.70        432.96        32.95 o                         
  -2   7   5       2777.34       3216.71        64.45 o                         
  -1   7   5        101.92         79.46        29.48 o                         
   0   7   5       5647.24       5345.74        63.29 o                         
   1   7   5         82.04         42.06        17.76 o                         
   2   7   5        138.24        173.14        22.71 o                         
   3   7   5       4054.35       4197.49        70.79 o                         
   4   7   5         15.13          3.01        23.10 o                         
   5   7   5         27.10         57.94        28.16 o                         
   6   7   5         19.86        -28.88        28.88 o                         
   7   7   5        604.60        558.36        56.85 o                         
   8   7   5        270.44        218.64        52.98 o                         
   9   7   5         61.02        115.37        55.78 o                         
  10   7   5          2.09        -16.29        55.56 o                         
 -13   8   5         98.35        204.59        70.21 o                         
 -12   8   5          5.25         64.36        42.80 o                         
 -11   8   5       1713.80       1847.00        74.79 o                         
 -10   8   5        915.02        884.67        64.38 o                         
  -9   8   5        853.17        837.83        81.25 o                         
  -8   8   5        380.14        375.52        40.00 o                         
  -7   8   5        160.45        139.76        30.94 o                         
  -6   8   5        179.40        193.53        40.30 o                         
  -5   8   5        641.85        607.62        38.64 o                         
  -4   8   5       2002.62       1962.82        59.39 o                         
  -3   8   5      13684.91      13543.66       172.52 o                         
  -2   8   5      11693.07      12172.04       156.40 o                         
  -1   8   5       3380.61       3731.33        74.19 o                         
   0   8   5         46.36         15.61        20.81 o                         
   1   8   5        234.62        249.21        22.58 o                         
   2   8   5          2.81         12.57        19.92 o                         
   3   8   5        545.34        618.26        34.00 o                         
   4   8   5        160.74        182.41        27.19 o                         
   5   8   5       2476.88       2680.62        65.42 o                         
   6   8   5       1108.86       1031.40        52.11 o                         
   7   8   5       5733.14       5873.46       135.79 o                         
   8   8   5        519.12        529.23        69.63 o                         
   9   8   5        108.62        196.97        58.94 o                         
  10   8   5         27.24         -1.33        57.29 o                         
 -13   9   5        695.31        733.60        88.59 o                         
 -12   9   5          7.60        -17.59        50.93 o                         
 -11   9   5         27.56         38.73        48.93 o                         
 -10   9   5       2271.64       2123.20       134.09 o                         
  -9   9   5       6713.35       6825.64       146.64 o                         
  -8   9   5        370.57        317.04        52.68 o                         
  -7   9   5       1888.05       2150.15       123.47 o                         
  -6   9   5       2610.43       2745.50        75.88 o                         
  -5   9   5       3628.65       3795.94        87.86 o                         
  -4   9   5        577.50        528.53        58.54 o                         
  -3   9   5         28.86        -10.26        19.86 o                         
  -2   9   5       4059.91       4449.22        76.96 o                         
  -1   9   5      11047.13      10921.35       176.16 o                         
   0   9   5        404.26        482.41        35.08 o                         
   1   9   5       4699.49       4457.23        79.51 o                         
   2   9   5       1600.96       1546.11        46.46 o                         
   3   9   5          5.61          7.47        22.74 o                         
   4   9   5       1701.07       1676.15        62.71 o                         
   5   9   5         18.36         34.54        28.13 o                         
   6   9   5        171.76        164.69        33.04 o                         
   7   9   5        980.94        863.85        66.87 o                         
   8   9   5         47.15         74.77        48.87 o                         
   9   9   5        401.56        514.07        67.38 o                         
  10   9   5         62.64         49.13        61.46 o                         
 -13  10   5          6.79         -2.61        65.97 o                         
 -12  10   5         78.31         15.77        52.07 o                         
 -11  10   5        458.83        418.60        92.88 o                         
 -10  10   5         64.42        117.61        57.50 o                         
  -9  10   5        211.76        218.99        40.91 o                         
  -8  10   5       1306.32       1442.24        79.22 o                         
  -7  10   5       9920.11       9879.63       206.46 o                         
  -6  10   5      12901.67      12242.99       199.37 o                         
  -5  10   5       1591.60       1543.95        62.28 o                         
  -4  10   5       2513.78       2475.99        75.22 o                         
  -3  10   5        726.62        707.25        36.77 o                         
  -2  10   5       6625.58       6798.44       106.10 o                         
  -1  10   5        528.50        442.49        40.42 o                         
   0  10   5      12061.20      12478.29       202.01 o                         
   1  10   5       6790.56       7036.60       107.51 o                         
   2  10   5      14609.29      15449.79       172.94 o                         
   3  10   5       2601.68       2531.42        60.62 o                         
   4  10   5       3652.36       3767.93        75.70 o                         
   5  10   5         26.57         28.32        27.93 o                         
   6  10   5          4.65        -20.08        29.65 o                         
   7  10   5          3.97         14.03        40.36 o                         
   8  10   5        135.67         74.19        51.69 o                         
   9  10   5          0.30        -51.79        51.79 o                         
  10  10   5         20.92        -67.68        67.68 o                         
 -13  11   5          7.25        -16.13        84.79 o                         
 -12  11   5        563.01        608.71        80.16 o                         
 -11  11   5         89.47        -57.39        82.14 o                         
 -10  11   5         84.01         98.23        68.39 o                         
  -9  11   5        108.15         62.39        47.37 o                         
  -8  11   5        597.84        517.81        58.33 o                         
  -7  11   5       2149.28       1929.32       158.27 o                         
  -6  11   5       2130.76       2189.66        86.59 o                         
  -5  11   5       3660.07       3654.72        94.79 o                         
  -4  11   5       1051.73       1181.86        58.89 o                         
  -3  11   5          4.26         29.75        23.73 o                         
  -2  11   5        280.02        328.55        39.02 o                         
  -1  11   5        813.44        910.48        97.24 o                         
   0  11   5       4346.86       4316.23       103.54 o                         
   1  11   5        539.59        539.95        41.69 o                         
   2  11   5         80.28        132.79        25.70 o                         
   3  11   5         16.45         39.92        25.03 o                         
   4  11   5       4836.50       4431.64        84.32 o                         
   5  11   5       2969.08       2901.57        72.75 o                         
   6  11   5        191.60        175.55        35.02 o                         
   7  11   5       1527.58       1351.15        73.49 o                         
   8  11   5        122.01        136.80        48.79 o                         
   9  11   5         98.01         84.44        52.94 o                         
 -12  12   5        562.18        796.77       108.82 o                         
 -11  12   5        353.54        259.12       199.06 o                         
 -10  12   5       1069.76       1154.96       136.91 o                         
  -9  12   5         33.17         44.64       126.92 o                         
  -8  12   5       1324.02       1132.44        76.31 o                         
  -7  12   5          1.69          7.69        41.93 o                         
  -6  12   5       1029.43        951.38        58.44 o                         
  -5  12   5        258.62        345.54        37.47 o                         
  -4  12   5        588.37        489.62        47.01 o                         
  -3  12   5      10393.78      10457.64       182.32 o                         
  -2  12   5       6609.44       6822.70       154.43 o                         
  -1  12   5       3334.94       3487.47       102.07 o                         
   0  12   5          9.69         31.25        33.36 o                         
   1  12   5       4147.69       4170.08       108.90 o                         
   2  12   5         44.49         45.64        35.67 o                         
   3  12   5         78.69         49.41        27.08 o                         
   4  12   5         77.48         94.13        30.25 o                         
   5  12   5          7.44         -6.77        29.68 o                         
   6  12   5       1484.17       1633.81        63.09 o                         
   7  12   5        717.04        798.07        74.71 o                         
   8  12   5        510.80        575.86        59.80 o                         
   9  12   5        114.07        102.89        52.20 o                         
 -12  13   5          6.41         46.30       159.44 o                         
 -11  13   5          0.16        -59.42        74.92 o                         
 -10  13   5        133.17        118.93        75.70 o                         
  -9  13   5        766.20        695.90       129.21 o                         
  -8  13   5        177.96        116.02        89.27 o                         
  -7  13   5          4.99         27.55        45.64 o                         
  -6  13   5         33.54         35.41        33.48 o                         
  -5  13   5        219.46        137.62        35.04 o                         
  -4  13   5        596.79        627.10        52.65 o                         
  -3  13   5        164.60        168.45        39.92 o                         
  -2  13   5       1226.38       1254.78        66.02 o                         
  -1  13   5       6477.21       7064.93       144.66 o                         
   0  13   5        416.63        396.68        47.78 o                         
   1  13   5      13563.89      14065.40       260.77 o                         
   2  13   5        609.88        607.04        49.15 o                         
   3  13   5        542.97        560.32        39.47 o                         
   4  13   5       3875.47       3809.72        82.15 o                         
   5  13   5        259.15        268.87        37.32 o                         
   6  13   5         44.91         36.97        40.69 o                         
   7  13   5        307.00        240.58        50.20 o                         
   8  13   5         25.13         94.31        49.27 o                         
   9  13   5        275.26        217.14        57.34 o                         
 -12  14   5         40.77        111.59        92.41 o                         
 -11  14   5         30.01        -31.45       184.82 o                         
 -10  14   5        205.93        166.26        79.09 o                         
  -9  14   5        136.37        222.02        65.06 o                         
  -8  14   5       1599.66       1766.51       100.03 o                         
  -7  14   5       5365.65       5739.79       168.53 o                         
  -6  14   5       3430.01       3427.62        93.19 o                         
  -5  14   5        216.90        181.67        38.67 o                         
  -4  14   5       1007.86        999.44        55.12 o                         
  -3  14   5         88.76        108.90        41.73 o                         
  -2  14   5       3709.82       3809.40       108.45 o                         
  -1  14   5        922.06        928.47        72.57 o                         
   0  14   5        206.10        208.20        46.03 o                         
   1  14   5       4796.79       4665.42       123.65 o                         
   2  14   5         17.43         20.56        60.37 o                         
   3  14   5       6626.49       6816.56       118.79 o                         
   4  14   5       1029.36       1073.93        52.05 o                         
   5  14   5        164.02        205.76        37.18 o                         
   6  14   5        168.36         94.32        42.32 o                         
   7  14   5          0.38        -13.60        42.89 o                         
   8  14   5         86.90        125.29        50.43 o                         
 -11  15   5        194.30        115.13        82.78 o                         
 -10  15   5         24.25        -43.35        97.55 o                         
  -9  15   5        284.14        193.38       103.82 o                         
  -8  15   5         19.19         37.57        52.42 o                         
  -7  15   5        259.26        297.88        46.09 o                         
  -6  15   5       1095.28       1095.59        61.96 o                         
  -5  15   5          0.85        -31.75        34.66 o                         
  -4  15   5       1483.94       1783.50        72.72 o                         
  -3  15   5       1232.38       1088.05        79.40 o                         
  -2  15   5      10507.27      10556.16       198.28 o                         
  -1  15   5       2075.12       2249.64        92.91 o                         
   0  15   5        165.33        112.24        50.45 o                         
   1  15   5       2057.71       2069.10        93.47 o                         
   2  15   5       1175.43       1075.82        76.49 o                         
   3  15   5        225.13        213.44        38.72 o                         
   4  15   5        598.12        597.99        48.59 o                         
   5  15   5        300.61        315.84        42.23 o                         
   6  15   5          4.52         34.12        43.63 o                         
   7  15   5        122.68         46.31        46.78 o                         
   8  15   5        146.41         48.62        51.52 o                         
 -11  16   5        126.08         96.18       144.61 o                         
 -10  16   5        136.72        126.64       112.95 o                         
  -9  16   5         22.77        -65.29        70.10 o                         
  -8  16   5         15.70         -9.91        42.60 o                         
  -7  16   5        318.54        309.21        50.54 o                         
  -6  16   5         43.38         68.07        42.41 o                         
  -5  16   5       1705.52       1848.44        77.01 o                         
  -4  16   5        185.87        216.10        44.33 o                         
  -3  16   5        245.47        212.77        49.87 o                         
  -2  16   5       2932.14       3143.23       108.71 o                         
  -1  16   5         35.01        -13.44        47.67 o                         
   0  16   5        474.72        509.23        59.28 o                         
   1  16   5       2337.51       2311.53       101.59 o                         
   2  16   5       1162.69       1329.06        83.46 o                         
   3  16   5        439.49        378.32        44.50 o                         
   4  16   5         17.94        -27.99        35.54 o                         
   5  16   5        334.17        264.61        44.25 o                         
   6  16   5       2602.95       2611.19        94.71 o                         
   7  16   5        528.47        534.90        59.90 o                         
   8  16   5        596.67        643.77       151.97 o                         
 -10  17   5         37.68        136.29        80.27 o                         
  -9  17   5          8.61        -67.30        67.30 o                         
  -8  17   5         71.00         83.90        46.83 o                         
  -7  17   5          0.68         13.81        44.21 o                         
  -6  17   5        130.82        117.70        45.12 o                         
  -5  17   5       1402.75       1536.30        75.45 o                         
  -4  17   5        178.89        160.51        44.09 o                         
  -3  17   5        148.42        127.31        51.67 o                         
  -2  17   5         67.29          6.59        47.81 o                         
  -1  17   5        249.35        221.90        55.39 o                         
   0  17   5        564.84        625.98        66.24 o                         
   1  17   5       4894.98       4826.41       138.50 o                         
   2  17   5        121.38        213.32        78.50 o                         
   3  17   5       1073.22       1095.27        69.94 o                         
   4  17   5        315.87        247.69        43.13 o                         
   5  17   5         85.71        140.04        43.35 o                         
   6  17   5         33.75        100.74        52.77 o                         
   7  17   5        185.66        224.01        59.65 o                         
 -10  18   5         74.95         50.00       116.66 o                         
  -9  18   5        196.35        340.13        89.35 o                         
  -8  18   5        386.38        346.92        56.02 o                         
  -7  18   5       2641.40       2970.81       185.24 o                         
  -6  18   5        118.68         42.63        46.01 o                         
  -5  18   5       2148.55       2102.20        88.75 o                         
  -4  18   5         69.79         26.90        43.35 o                         
  -3  18   5        230.75        200.34        57.41 o                         
  -2  18   5       1964.03       2096.72       142.11 o                         
  -1  18   5         11.11         10.57        63.27 o                         
   0  18   5        535.21        520.33        65.27 o                         
   1  18   5        144.47         99.18        53.95 o                         
   2  18   5        600.12        532.80        87.81 o                         
   3  18   5       2455.69       2589.02       135.53 o                         
   4  18   5       1208.99       1101.19        63.85 o                         
   5  18   5        772.02        679.06        67.88 o                         
   6  18   5        308.98        232.39        60.71 o                         
  -9  19   5         70.08        148.38        66.88 o                         
  -8  19   5        436.85        436.73        68.03 o                         
  -7  19   5         19.35         43.82        48.63 o                         
  -6  19   5         82.66         43.67        48.37 o                         
  -5  19   5         84.88         44.67        46.87 o                         
  -4  19   5        100.03         67.40        47.08 o                         
  -3  19   5        202.63        253.39        52.21 o                         
  -2  19   5        418.31        367.74        63.83 o                         
  -1  19   5       1019.40       1100.20        83.40 o                         
   0  19   5        674.72        684.31        73.34 o                         
   1  19   5         45.74        103.18        72.09 o                         
   2  19   5        771.28        683.10        76.77 o                         
   3  19   5          9.41         34.05        58.69 o                         
   4  19   5        645.90        565.89        55.87 o                         
   5  19   5         99.38        152.73        68.22 o                         
   6  19   5        233.85        299.23        77.36 o                         
  -8  20   5        198.67        319.78       138.69 o                         
  -7  20   5         15.17         30.81        50.89 o                         
  -6  20   5         47.89        107.61        52.50 o                         
  -5  20   5        141.07        121.42        52.61 o                         
  -4  20   5        258.32        299.56        55.88 o                         
  -3  20   5        240.15        164.91        52.06 o                         
  -2  20   5       2666.86       2718.81       123.01 o                         
  -1  20   5        103.57         19.25        56.71 o                         
   0  20   5        234.75        202.00        62.76 o                         
   1  20   5        392.31        311.08        65.57 o                         
   2  20   5        297.73        271.25        65.73 o                         
   3  20   5        230.90        222.10        69.57 o                         
   4  20   5         23.32         37.59        53.12 o                         
   5  20   5         45.77         -9.35        66.51 o                         
  -7  21   5        242.90        309.84        62.33 o                         
  -6  21   5        301.17        344.16        61.37 o                         
  -5  21   5        587.83        624.44        67.10 o                         
  -4  21   5        439.41        418.87        61.16 o                         
  -3  21   5         23.21         39.00        51.45 o                         
  -2  21   5         12.86         80.95        61.91 o                         
  -1  21   5        204.92        121.92        63.26 o                         
   0  21   5        553.35        745.14       124.05 o                         
   1  21   5        144.76        124.12        64.10 o                         
   2  21   5         13.99         52.46        63.19 o                         
   3  21   5        121.08        128.83        68.72 o                         
   4  21   5        207.80        255.42        97.55 o                         
  -6  22   5         17.69         19.06        54.00 o                         
  -5  22   5       1396.68       1512.21        89.74 o                         
  -4  22   5        356.34        360.43        62.87 o                         
  -3  22   5       1186.84       1042.28        78.81 o                         
  -2  22   5        209.83        303.86       110.10 o                         
  -1  22   5       1042.68       1004.11        90.38 o                         
   0  22   5        117.47        165.03        67.90 o                         
   1  22   5       2302.93       2612.31       129.28 o                         
   2  22   5         34.01         60.33        66.64 o                         
   3  22   5       1686.96       1588.13       111.36 o                         
  -5  23   5          5.65         34.60        55.72 o                         
  -4  23   5        404.92        386.84        66.24 o                         
  -3  23   5        117.66        114.92        60.51 o                         
  -2  23   5         67.79         78.90        60.88 o                         
  -1  23   5        597.78        565.31        99.78 o                         
   0  23   5          1.38        -30.64        64.30 o                         
   1  23   5          4.01         -8.37       114.60 o                         
 -14   0   6        107.29        243.58       137.48 o                         
 -12   0   6        101.43        322.26       115.77 o                         
 -10   0   6        499.76        417.74        48.58 o                         
  -8   0   6       2718.94       2598.60        75.69 o                         
  -6   0   6      13503.16      13865.64       213.66 o                         
  -4   0   6      23928.50      24514.19       328.70 o                         
  -2   0   6       2017.95       2581.94        68.15 o                         
   0   0   6       1881.32       2147.77        50.09 o                         
   2   0   6      34621.91      36774.55       503.44 o                         
   4   0   6       6768.55       7559.38       152.26 o                         
   6   0   6        284.75        182.59        75.97 o                         
   8   0   6        921.94       1017.60        84.27 o                         
  10   0   6        238.80        118.89        71.21 o                         
 -14   1   6         16.75        -85.28        85.28 o                         
 -13   1   6         26.76        -42.43        83.28 o                         
 -12   1   6          2.11         -8.45        41.76 o                         
 -11   1   6        184.67        154.57        32.07 o                         
 -10   1   6       3004.81       3157.55        67.96 o                         
  -9   1   6         55.17         54.71        29.46 o                         
  -8   1   6       5212.73       5238.19        77.63 o                         
  -7   1   6        329.36        318.91        25.90 o                         
  -6   1   6      14275.85      14072.38       169.37 o                         
  -5   1   6        853.46        824.41        38.16 o                         
  -4   1   6        301.19        252.12        13.23 o                         
  -3   1   6       5217.06       5548.05        69.80 o                         
  -2   1   6        316.91        384.64        25.36 o                         
  -1   1   6       1390.75       1567.60        41.15 o                         
   0   1   6       2543.07       2810.35        40.78 o                         
   1   1   6      11999.12      12323.32       102.16 o                         
   2   1   6       2731.65       3114.88        64.88 o                         
   3   1   6         25.17         57.32        24.04 o                         
   4   1   6       3406.37       3139.19        74.16 o                         
   5   1   6        101.80         76.04        28.82 o                         
   6   1   6       2259.83       2216.24        69.83 o                         
   7   1   6        166.72        195.97        40.14 o                         
   8   1   6          0.32        -36.47        36.47 o                         
   9   1   6        183.87        144.35        45.99 o                         
  10   1   6         20.85        -30.34        50.56 o                         
 -14   2   6         17.87        -27.38        80.43 o                         
 -13   2   6         17.13        -72.34        76.34 o                         
 -12   2   6         66.36         49.01        50.49 o                         
 -11   2   6       2355.49       2690.96        82.78 o                         
 -10   2   6        182.81         90.08        36.32 o                         
  -9   2   6        715.57        860.53        37.93 o                         
  -8   2   6          6.43          0.00        15.55 o                         
  -7   2   6       1324.06       1228.64        37.06 o                         
  -6   2   6        533.36        481.42        23.62 o                         
  -5   2   6        614.10        469.38        34.31 o                         
  -4   2   6         16.56         21.69        11.97 o                         
  -3   2   6      29567.93      30412.01       264.50 o                         
  -2   2   6        182.69        245.45        17.43 o                         
  -1   2   6      44463.77      46623.05       431.72 o                         
   0   2   6        598.48        635.30        24.69 o                         
   1   2   6      19221.15      21515.72       183.22 o                         
   2   2   6          0.87          3.80        15.27 o                         
   3   2   6          5.50         12.62        20.99 o                         
   4   2   6        249.00        301.48        40.01 o                         
   5   2   6       2275.32       2257.64        70.05 o                         
   6   2   6          6.53        -16.17        33.59 o                         
   7   2   6       7226.84       7479.81       126.24 o                         
   8   2   6        173.56        172.76        48.71 o                         
   9   2   6        313.86        368.92        56.93 o                         
  10   2   6        117.65         82.40        52.48 o                         
 -14   3   6          7.48         44.75       149.17 o                         
 -13   3   6        493.58        250.72        91.88 o                         
 -12   3   6        194.11        215.81        49.21 o                         
 -11   3   6        436.38        564.95        45.43 o                         
 -10   3   6        753.74        802.46        46.65 o                         
  -9   3   6       1308.02       1292.27        45.13 o                         
  -8   3   6         38.55         15.50        16.90 o                         
  -7   3   6        371.38        297.44        22.82 o                         
  -6   3   6       5201.38       5248.46        90.05 o                         
  -5   3   6        347.80        314.56        27.25 o                         
  -4   3   6         12.96         28.85        14.15 o                         
  -3   3   6        818.53        809.66        24.78 o                         
  -2   3   6         93.18        158.22        19.36 o                         
  -1   3   6        914.26       1021.77        41.73 o                         
   0   3   6       1830.69       1879.78        40.55 o                         
   1   3   6      14260.51      15070.34       134.90 o                         
   2   3   6       5614.75       5770.43        68.58 o                         
   3   3   6         70.90         30.56        21.25 o                         
   4   3   6         92.76         58.66        23.96 o                         
   5   3   6       1241.33       1297.73        57.02 o                         
   6   3   6         55.46         80.08        35.38 o                         
   7   3   6        580.54        660.75        54.24 o                         
   8   3   6        222.90        153.75        52.24 o                         
   9   3   6        224.91        284.75        71.65 o                         
  10   3   6         58.32         48.34        58.77 o                         
 -14   4   6        207.10        251.99        98.17 o                         
 -13   4   6          1.63        -46.03        69.90 o                         
 -12   4   6        675.85        824.70        67.21 o                         
 -11   4   6          1.79        -22.95        33.35 o                         
 -10   4   6         67.65         49.42        31.17 o                         
  -9   4   6        271.73        249.62        31.76 o                         
  -8   4   6       5773.46       5991.82        93.76 o                         
  -7   4   6       2049.07       1873.63        48.91 o                         
  -6   4   6      11090.23      10506.11       153.79 o                         
  -5   4   6          5.69         35.50        18.99 o                         
  -4   4   6       3165.73       2325.12        48.05 o                         
  -3   4   6         83.66         38.11        17.32 o                         
  -2   4   6        182.43        321.85        23.57 o                         
  -1   4   6         75.04         67.18        15.51 o                         
   0   4   6       2096.21       2028.41        37.16 o                         
   1   4   6         16.67         14.58        14.01 o                         
   2   4   6       6483.81       6010.80        70.84 o                         
   3   4   6        169.53        217.03        23.24 o                         
   4   4   6       2951.03       2939.09        64.66 o                         
   5   4   6        568.55        638.87        57.47 o                         
   6   4   6        625.96        552.23        51.41 o                         
   7   4   6         40.15         23.50        43.94 o                         
   8   4   6         14.49         52.69        49.05 o                         
   9   4   6        143.45        156.51        58.81 o                         
  10   4   6        546.11        439.75        70.85 o                         
 -14   5   6         33.39        109.65        93.78 o                         
 -13   5   6         27.49        106.73        76.65 o                         
 -12   5   6        194.14        139.61        50.97 o                         
 -11   5   6        489.95        444.22        44.48 o                         
 -10   5   6       1606.19       1531.61        60.84 o                         
  -9   5   6          7.06         -9.19        48.83 o                         
  -8   5   6       3149.23       3102.97        68.28 o                         
  -7   5   6        184.58        189.41        27.72 o                         
  -6   5   6         27.68         44.96        22.30 o                         
  -5   5   6        244.39        310.60        17.14 o                         
  -4   5   6       4841.88       4844.73        78.60 o                         
  -3   5   6        757.24        707.75        44.13 o                         
  -2   5   6        216.61        225.27        18.76 o                         
  -1   5   6       4822.84       5083.10        59.19 o                         
   0   5   6       4311.22       4196.61        58.99 o                         
   1   5   6       1648.74       1377.35        39.44 o                         
   2   5   6       3638.31       3560.43        60.78 o                         
   3   5   6       1999.07       2100.70        51.21 o                         
   4   5   6         11.76         20.33        30.20 o                         
   5   5   6        143.13        142.39        32.01 o                         
   6   5   6        471.56        540.86        54.42 o                         
   7   5   6         34.86         -6.54        44.60 o                         
   8   5   6          0.34         -1.39        47.02 o                         
   9   5   6          1.30        -51.79        51.79 o                         
  10   5   6         25.75         56.98        70.47 o                         
 -14   6   6         18.30         44.12        91.35 o                         
 -13   6   6         61.73         35.14        74.13 o                         
 -12   6   6        222.67        282.85        53.78 o                         
 -11   6   6       1551.92       1716.54        79.94 o                         
 -10   6   6        179.77         75.96        41.90 o                         
  -9   6   6        483.41        468.45        78.62 o                         
  -8   6   6         86.57        129.20        28.82 o                         
  -7   6   6       1097.98       1012.10        66.60 o                         
  -6   6   6        510.02        455.39        24.33 o                         
  -5   6   6       1260.43       1430.73        36.92 o                         
  -4   6   6       2207.75       1943.68        53.11 o                         
  -3   6   6      13545.34      12206.31       156.54 o                         
  -2   6   6       3235.26       2784.05        47.25 o                         
  -1   6   6       4407.13       3485.67        52.01 o                         
   0   6   6       1804.11       1594.25        52.60 o                         
   1   6   6      13935.45      15369.33       147.80 o                         
   2   6   6       2572.58       2509.83        51.90 o                         
   3   6   6       2478.61       2427.62        55.44 o                         
   4   6   6         13.53          1.49        23.66 o                         
   5   6   6       3086.84       3003.55        76.21 o                         
   6   6   6        285.39        273.51        46.98 o                         
   7   6   6       4514.90       4573.84       123.00 o                         
   8   6   6        548.28        550.42        63.68 o                         
   9   6   6       1141.88       1203.15        84.27 o                         
  10   6   6        473.93        493.02        73.74 o                         
 -13   7   6        208.62         90.09        89.33 o                         
 -12   7   6        233.28        257.43        56.05 o                         
 -11   7   6        307.42        313.71        53.10 o                         
 -10   7   6        861.96        962.02        83.18 o                         
  -9   7   6       2319.65       2474.98        84.27 o                         
  -8   7   6         16.85         31.48        30.04 o                         
  -7   7   6        323.97        313.81        25.87 o                         
  -6   7   6       1290.88       1325.17        41.01 o                         
  -5   7   6       1302.46       1346.24        41.10 o                         
  -4   7   6         25.40         37.35        20.04 o                         
  -3   7   6        627.20        478.01        31.13 o                         
  -2   7   6       1671.37       1618.67        51.05 o                         
  -1   7   6       1758.19       1884.42        45.81 o                         
   0   7   6       1648.67       1691.35        48.99 o                         
   1   7   6       1466.04       1345.75        38.63 o                         
   2   7   6       2898.80       3243.26        60.11 o                         
   3   7   6        407.39        407.31        30.86 o                         
   4   7   6        149.90        120.84        26.62 o                         
   5   7   6         13.64        -25.89        25.89 o                         
   6   7   6        100.92         72.70        34.28 o                         
   7   7   6         51.46         46.33        45.60 o                         
   8   7   6         18.90         17.56        49.70 o                         
   9   7   6        197.28        154.65        83.13 o                         
  10   7   6        374.58        296.49        68.75 o                         
 -13   8   6         13.57        -27.27        82.22 o                         
 -12   8   6         94.51         35.18        49.67 o                         
 -11   8   6        115.35        106.48        54.10 o                         
 -10   8   6         13.83         93.82        45.30 o                         
  -9   8   6          1.43         46.20        39.58 o                         
  -8   8   6       3907.69       3918.38        74.88 o                         
  -7   8   6       3967.03       3899.81        71.01 o                         
  -6   8   6       3747.79       3713.39        67.46 o                         
  -5   8   6       1120.97       1081.14        45.02 o                         
  -4   8   6        146.16        157.20        23.35 o                         
  -3   8   6          8.40         22.70        21.60 o                         
  -2   8   6       2875.11       3483.95        71.15 o                         
  -1   8   6       1228.17       1157.96        57.22 o                         
   0   8   6        191.57        168.68        24.17 o                         
   1   8   6         15.09         -0.75        17.99 o                         
   2   8   6       2463.37       2235.81        55.26 o                         
   3   8   6        116.45        133.95        25.40 o                         
   4   8   6       1799.36       1849.07        77.25 o                         
   5   8   6        432.49        466.50        40.99 o                         
   6   8   6       1974.41       2012.19        65.34 o                         
   7   8   6        213.01        369.08        56.97 o                         
   8   8   6        110.15         97.40        52.95 o                         
   9   8   6        315.56        271.01        63.03 o                         
 -13   9   6          2.25        -36.34        83.49 o                         
 -12   9   6         65.01        155.73        54.02 o                         
 -11   9   6       1251.21       1411.11        80.13 o                         
 -10   9   6        335.87        321.32        51.15 o                         
  -9   9   6          3.77        -31.72        44.26 o                         
  -8   9   6       2582.24       2934.01        67.27 o                         
  -7   9   6         32.82         64.40        27.80 o                         
  -6   9   6         26.08         28.23        26.80 o                         
  -5   9   6        393.86        329.32        44.98 o                         
  -4   9   6          9.29        -16.09        19.92 o                         
  -3   9   6        185.05        150.71        20.87 o                         
  -2   9   6       2951.94       3135.88        74.58 o                         
  -1   9   6        225.29        140.93        26.87 o                         
   0   9   6       2510.81       2503.56        48.97 o                         
   1   9   6        377.51        405.22        27.32 o                         
   2   9   6         17.08         30.24        21.76 o                         
   3   9   6       3194.76       3258.92        67.07 o                         
   4   9   6        329.83        310.35        34.47 o                         
   5   9   6         13.30         20.36        31.14 o                         
   6   9   6       2064.25       2199.95        69.11 o                         
   7   9   6         65.16         42.80        41.23 o                         
   8   9   6        187.87        160.18        54.46 o                         
   9   9   6         38.54         90.20        58.30 o                         
 -13  10   6          3.81        -11.34        84.47 o                         
 -12  10   6         55.08        105.23        53.38 o                         
 -11  10   6       1166.34       1250.02        80.02 o                         
 -10  10   6         39.12         10.17        46.75 o                         
  -9  10   6         83.03         71.55        75.87 o                         
  -8  10   6       1196.18       1280.54        61.03 o                         
  -7  10   6          0.81         18.81        30.30 o                         
  -6  10   6         86.22         11.38        29.47 o                         
  -5  10   6        340.37        468.37        52.94 o                         
  -4  10   6        885.00        800.82        52.84 o                         
  -3  10   6       6623.30       6601.38       147.03 o                         
  -2  10   6       7825.24       7928.73       107.49 o                         
  -1  10   6       1387.69       1353.99        54.26 o                         
   0  10   6        950.93        998.18        38.42 o                         
   1  10   6       3086.96       3242.69        61.78 o                         
   2  10   6       1228.33       1211.00        43.86 o                         
   3  10   6       1680.46       1616.29        70.56 o                         
   4  10   6         90.13         35.03        27.18 o                         
   5  10   6         85.64         78.20        30.79 o                         
   6  10   6        482.51        462.55        42.13 o                         
   7  10   6        686.86        732.71        59.44 o                         
   8  10   6        220.99        262.84        52.80 o                         
   9  10   6        580.19        582.33        64.79 o                         
 -13  11   6        294.34        392.41       163.72 o                         
 -12  11   6         10.91        -16.57        59.63 o                         
 -11  11   6         15.08        198.44        62.82 o                         
 -10  11   6        262.35        380.34        77.43 o                         
  -9  11   6       1311.25       1476.71       134.62 o                         
  -8  11   6       1686.07       1624.35        70.03 o                         
  -7  11   6       1865.67       2098.29        76.45 o                         
  -6  11   6       2928.87       2839.37        84.58 o                         
  -5  11   6         98.63        153.89        30.60 o                         
  -4  11   6          3.33        -23.79        23.79 o                         
  -3  11   6         26.00         38.76        23.23 o                         
  -2  11   6       3098.94       3266.45       114.44 o                         
  -1  11   6       2667.90       2776.80       105.14 o                         
   0  11   6         61.44         68.56        30.63 o                         
   1  11   6       1410.29       1302.66        44.10 o                         
   2  11   6        474.17        491.93        38.78 o                         
   3  11   6       1134.74       1225.58        48.63 o                         
   4  11   6       1218.32       1194.56        55.72 o                         
   5  11   6         50.18         50.37        31.87 o                         
   6  11   6        137.87        125.36        41.29 o                         
   7  11   6         56.02        145.59        45.08 o                         
   8  11   6         76.05         27.50        45.92 o                         
   9  11   6         55.60        -12.91        50.06 o                         
 -12  12   6         78.02         99.82        79.06 o                         
 -11  12   6         96.43         50.16        60.02 o                         
 -10  12   6        131.00         44.35        67.92 o                         
  -9  12   6        450.07        493.62        70.75 o                         
  -8  12   6        848.03        923.55        59.82 o                         
  -7  12   6        125.94        153.41        39.69 o                         
  -6  12   6       2683.84       2649.35        86.62 o                         
  -5  12   6       1921.21       1956.83        66.18 o                         
  -4  12   6       1141.15       1037.87        59.19 o                         
  -3  12   6        838.45        840.10        42.15 o                         
  -2  12   6        631.09        761.57        50.64 o                         
  -1  12   6         57.02         30.35        34.20 o                         
   0  12   6       2758.47       2996.97        81.60 o                         
   1  12   6       5081.47       5273.10        93.05 o                         
   2  12   6        785.01        768.81        52.86 o                         
   3  12   6        788.93        859.81        44.69 o                         
   4  12   6         10.94         26.48        31.17 o                         
   5  12   6         21.75         45.42        31.16 o                         
   6  12   6        112.82         98.06        42.27 o                         
   7  12   6         40.44         86.66        44.40 o                         
   8  12   6        227.88        226.30        51.98 o                         
 -12  13   6          3.30         19.32        66.92 o                         
 -11  13   6        385.25        317.97       105.50 o                         
 -10  13   6        252.63        195.09        90.70 o                         
  -9  13   6         30.13        -10.03        57.35 o                         
  -8  13   6       3259.84       3065.44        99.66 o                         
  -7  13   6       1115.11       1255.96        67.83 o                         
  -6  13   6         71.62         26.52        46.27 o                         
  -5  13   6       6730.27       6654.56       122.55 o                         
  -4  13   6        736.47        730.76        55.37 o                         
  -3  13   6       1409.54       1520.29        70.69 o                         
  -2  13   6        146.48        104.28        29.72 o                         
  -1  13   6         17.61         23.57        37.27 o                         
   0  13   6        289.24        247.58        39.28 o                         
   1  13   6        774.27        866.50        45.95 o                         
   2  13   6         73.22         52.24        30.63 o                         
   3  13   6         90.55        138.63        30.92 o                         
   4  13   6        512.09        444.74        40.28 o                         
   5  13   6        776.80        737.86        47.61 o                         
   6  13   6        742.41        787.46        59.49 o                         
   7  13   6          0.62        -15.66        44.07 o                         
   8  13   6         71.07         25.30        49.81 o                         
 -12  14   6        457.74        372.89        97.16 o                         
 -11  14   6        152.96        119.83       151.42 o                         
 -10  14   6        114.00         10.84        88.99 o                         
  -9  14   6         75.58         22.25        96.69 o                         
  -8  14   6        553.22        462.55        70.58 o                         
  -7  14   6          3.29         32.63        36.59 o                         
  -6  14   6       1037.38        986.29        56.43 o                         
  -5  14   6         66.76         37.47        33.75 o                         
  -4  14   6       1251.81       1172.27        88.98 o                         
  -3  14   6       6590.33       6500.04       143.16 o                         
  -2  14   6       7660.95       8159.01       163.95 o                         
  -1  14   6       4969.86       4909.44       124.99 o                         
   0  14   6        880.05        812.29        61.08 o                         
   1  14   6        386.72        388.86        44.91 o                         
   2  14   6          0.20        -17.15        29.62 o                         
   3  14   6       1199.77       1119.61        51.59 o                         
   4  14   6         22.65         35.17        32.08 o                         
   5  14   6        112.89        120.66        36.43 o                         
   6  14   6       1293.23       1432.27        73.24 o                         
   7  14   6        570.84        521.90        57.42 o                         
   8  14   6        249.57        350.85        69.17 o                         
 -11  15   6          1.20        -12.39        75.61 o                         
 -10  15   6         36.28          9.94        66.93 o                         
  -9  15   6         16.31        111.40        66.28 o                         
  -8  15   6         13.26         -0.11        39.66 o                         
  -7  15   6        507.99        558.94        52.28 o                         
  -6  15   6         20.00         -8.56        36.99 o                         
  -5  15   6        461.23        483.44        46.91 o                         
  -4  15   6        789.58        746.74        61.10 o                         
  -3  15   6        118.66        140.29        44.80 o                         
  -2  15   6        629.89        589.51        68.24 o                         
  -1  15   6       1757.19       2061.42       149.75 o                         
   0  15   6         43.72         18.09        42.42 o                         
   1  15   6       3047.47       2778.84        91.91 o                         
   2  15   6          5.93         17.38        31.59 o                         
   3  15   6        741.25        787.62        51.97 o                         
   4  15   6        290.37        216.80        39.62 o                         
   5  15   6        410.42        409.94        44.85 o                         
   6  15   6         87.71        131.10        45.81 o                         
   7  15   6         12.14        -20.85        55.24 o                         
 -11  16   6        139.56         75.38        95.20 o                         
 -10  16   6         51.05          5.18        95.26 o                         
  -9  16   6         51.59        -19.41        53.66 o                         
  -8  16   6        201.60        161.71        47.82 o                         
  -7  16   6       1605.17       1637.83        84.64 o                         
  -6  16   6       1846.21       1686.45        74.82 o                         
  -5  16   6       1645.65       1661.50        73.71 o                         
  -4  16   6        118.17         32.84        72.41 o                         
  -3  16   6        201.58        130.87        59.22 o                         
  -2  16   6       2911.53       2933.08       125.95 o                         
  -1  16   6      10207.11      10366.18       202.62 o                         
   0  16   6          3.40        -17.25        44.73 o                         
   1  16   6        387.44        508.44        93.44 o                         
   2  16   6        964.71        951.13        87.58 o                         
   3  16   6       1023.15        949.03        56.96 o                         
   4  16   6        261.96        355.65        46.35 o                         
   5  16   6         28.13         -5.68        52.47 o                         
   6  16   6        144.70         73.57        58.18 o                         
   7  16   6          1.61         47.36        58.47 o                         
 -10  17   6          4.72          6.28        59.77 o                         
  -9  17   6        158.98        171.27        62.56 o                         
  -8  17   6        562.30        638.48        72.00 o                         
  -7  17   6          6.99         -4.68        47.10 o                         
  -6  17   6         22.91        -24.57        40.72 o                         
  -5  17   6       1118.30       1111.84        66.36 o                         
  -4  17   6        611.08        599.22        82.75 o                         
  -3  17   6        590.69        649.02       124.79 o                         
  -2  17   6        461.71        513.43        60.29 o                         
  -1  17   6          7.46        118.41        49.76 o                         
   0  17   6        952.41        961.00        74.00 o                         
   1  17   6       2313.84       2548.90       111.66 o                         
   2  17   6        507.66        468.30        73.41 o                         
   3  17   6       1215.05       1313.25        72.40 o                         
   4  17   6        458.99        400.06        57.20 o                         
   5  17   6        106.21        114.67        62.83 o                         
   6  17   6        250.03        319.70        73.91 o                         
 -10  18   6        267.68        184.82       118.08 o                         
  -9  18   6        632.85        675.09        76.98 o                         
  -8  18   6        361.14        281.83        98.79 o                         
  -7  18   6        146.21        131.61        49.10 o                         
  -6  18   6          2.95         14.11        43.22 o                         
  -5  18   6        577.61        481.13        64.96 o                         
  -4  18   6          3.51        -34.41        42.30 o                         
  -3  18   6         57.74         57.82        52.13 o                         
  -2  18   6       5840.69       6367.12       300.22 o                         
  -1  18   6        458.73        502.95        65.36 o                         
   0  18   6        987.74       1005.16       127.55 o                         
   1  18   6         65.35         18.09        53.47 o                         
   2  18   6         44.07         46.87        68.83 o                         
   3  18   6         47.50         44.13        48.48 o                         
   4  18   6         31.91        -14.07        81.35 o                         
   5  18   6        893.62        886.80       128.42 o                         
   6  18   6       2145.25       2209.65       152.87 o                         
  -9  19   6        377.53        369.80        76.94 o                         
  -8  19   6        568.53        617.18        78.58 o                         
  -7  19   6        838.91        874.51        69.49 o                         
  -6  19   6        170.19         44.78        46.59 o                         
  -5  19   6         30.83         62.69        48.17 o                         
  -4  19   6        298.54        321.32        55.42 o                         
  -3  19   6        164.90        199.34        58.05 o                         
  -2  19   6        200.67        236.29        59.65 o                         
  -1  19   6        373.81        450.86        73.47 o                         
   0  19   6        310.84        359.31        64.59 o                         
   1  19   6       1100.12       1284.55        88.41 o                         
   2  19   6        526.63        503.29        60.47 o                         
   3  19   6         91.96        101.78        52.03 o                         
   4  19   6        510.26        530.59        86.62 o                         
   5  19   6        412.34        423.62        79.62 o                         
  -8  20   6        167.77        182.10        69.54 o                         
  -7  20   6        963.53        912.93        72.19 o                         
  -6  20   6        100.55        102.46        52.13 o                         
  -5  20   6        831.07        701.63        65.28 o                         
  -4  20   6        429.67        428.87        65.28 o                         
  -3  20   6        459.06        425.28        68.14 o                         
  -2  20   6         96.74         43.96        56.59 o                         
  -1  20   6        402.58        444.04        68.98 o                         
   0  20   6        298.63        216.94        63.77 o                         
   1  20   6        691.41        602.18       123.45 o                         
   2  20   6        756.56        752.54       129.50 o                         
   3  20   6        813.89        950.26        77.88 o                         
   4  20   6         18.18         93.15        73.20 o                         
  -7  21   6       1039.96       1035.00        79.42 o                         
  -6  21   6          5.27         31.47        52.03 o                         
  -5  21   6          0.81         26.21        51.13 o                         
  -4  21   6         24.91        -13.86        49.87 o                         
  -3  21   6         50.10         92.29        58.05 o                         
  -2  21   6        149.71        122.09        61.67 o                         
  -1  21   6        337.09        429.47        70.94 o                         
   0  21   6        508.41        497.18        73.94 o                         
   1  21   6        170.85        188.35        70.20 o                         
   2  21   6         18.57         52.14        53.59 o                         
   3  21   6        305.36        393.61        63.40 o                         
  -6  22   6        170.28        154.85        60.51 o                         
  -5  22   6         65.24         90.18        55.83 o                         
  -4  22   6        226.50        221.21        58.41 o                         
  -3  22   6         15.16         91.53        55.08 o                         
  -2  22   6       1727.37       1844.78       110.21 o                         
  -1  22   6        284.28        217.68        69.90 o                         
   0  22   6       1004.34       1153.23       143.16 o                         
   1  22   6         61.60        141.22        66.57 o                         
   2  22   6         35.46        -32.25        54.43 o                         
  -4  23   6        524.74        414.55        70.61 o                         
  -3  23   6          0.09        -54.02        54.02 o                         
  -2  23   6          0.92        -45.25        62.86 o                         
  -1  23   6        199.70        233.19        73.07 o                         
   0  23   6        615.07        608.75        85.69 o                         
 -13   0   7        117.53        -87.28       102.68 o                         
 -11   0   7        641.56        831.40       190.50 o                         
  -9   0   7       5947.27       6508.18       125.99 o                         
  -7   0   7       7403.91       7436.24       233.60 o                         
  -5   0   7       2831.96       3144.65        48.45 o                         
  -3   0   7      19111.53      20424.67       362.67 o                         
  -1   0   7      25343.51      25957.51       358.22 o                         
   1   0   7       4410.29       4451.56       100.39 o                         
   3   0   7          6.05          7.34        40.50 o                         
   5   0   7       2968.69       2997.42       132.70 o                         
   7   0   7        769.93        725.75        90.39 o                         
   9   0   7        294.61        336.41        76.20 o                         
 -14   1   7         30.02         93.53        88.74 o                         
 -13   1   7         24.48        100.38        83.89 o                         
 -12   1   7         48.90        -55.51        73.61 o                         
 -11   1   7       1145.92       1425.33        71.41 o                         
 -10   1   7        316.49        213.95        28.81 o                         
  -9   1   7        542.51        433.07        34.19 o                         
  -8   1   7       4585.35       4425.67        99.34 o                         
  -7   1   7         17.91        -21.84        61.61 o                         
  -6   1   7       3422.28       3405.05        57.81 o                         
  -5   1   7        655.37        687.47        22.92 o                         
  -4   1   7       1509.89       1316.08        36.43 o                         
  -3   1   7       4976.25       4699.47        86.42 o                         
  -2   1   7         52.35         65.51        24.83 o                         
  -1   1   7         16.24         -1.94        15.47 o                         
   0   1   7         41.26         48.86        14.44 o                         
   1   1   7       1718.06       1805.83        44.21 o                         
   2   1   7         27.01         39.77        18.14 o                         
   3   1   7        881.28        828.83        58.61 o                         
   4   1   7       5159.07       5168.18       111.78 o                         
   5   1   7        571.96        542.98        44.85 o                         
   6   1   7        368.38        386.37        45.38 o                         
   7   1   7        130.05        177.67        46.69 o                         
   8   1   7         86.31        108.87        47.16 o                         
   9   1   7         24.83         39.88        50.17 o                         
 -14   2   7         41.96         40.08        84.23 o                         
 -13   2   7          2.07        -74.61        74.61 o                         
 -12   2   7        557.35        459.66        93.01 o                         
 -11   2   7        143.65        124.10        50.12 o                         
 -10   2   7        499.66        489.54        33.90 o                         
  -9   2   7        128.65        128.36        29.05 o                         
  -8   2   7         22.86        -33.11        33.11 o                         
  -7   2   7        131.49        120.65        32.88 o                         
  -6   2   7       5715.92       6051.89        78.39 o                         
  -5   2   7        268.44        249.64        20.18 o                         
  -4   2   7      14144.22      14371.50       136.79 o                         
  -3   2   7        228.21        199.40        27.74 o                         
  -2   2   7       3824.51       4157.68        83.09 o                         
  -1   2   7       2396.90       2593.30        40.99 o                         
   0   2   7        136.18        199.55        21.90 o                         
   1   2   7       1266.09       1395.83        41.32 o                         
   2   2   7      14679.26      15038.96       150.90 o                         
   3   2   7          2.39         15.20        22.16 o                         
   4   2   7       2138.94       2388.68        69.52 o                         
   5   2   7        129.01        137.82        35.23 o                         
   6   2   7       1183.50       1303.54        64.40 o                         
   7   2   7          8.82        -19.12        40.21 o                         
   8   2   7          1.20         35.06        45.45 o                         
   9   2   7          1.68        -53.60        53.60 o                         
 -14   3   7         10.46        -51.66        84.79 o                         
 -13   3   7          2.98        -23.60        83.07 o                         
 -12   3   7         45.16         84.63        59.28 o                         
 -11   3   7       1249.99       1280.31        68.87 o                         
 -10   3   7        492.43        349.14        43.26 o                         
  -9   3   7         43.76         17.74        24.10 o                         
  -8   3   7       3632.53       3674.62        64.02 o                         
  -7   3   7         98.20         93.39        24.74 o                         
  -6   3   7       3622.29       3247.75        61.60 o                         
  -5   3   7       1508.77       1713.68        31.54 o                         
  -4   3   7        278.84        243.82        18.56 o                         
  -3   3   7       8807.18       8719.44       109.46 o                         
  -2   3   7         98.47        169.79        18.53 o                         
  -1   3   7        295.49        213.65        17.45 o                         
   0   3   7        257.51        274.41        19.97 o                         
   1   3   7       4939.16       5419.20        62.02 o                         
   2   3   7       1155.67       1162.66        37.10 o                         
   3   3   7        538.45        559.47        30.50 o                         
   4   3   7       1477.82       1498.69        56.67 o                         
   5   3   7         29.31         44.03        32.89 o                         
   6   3   7        978.62       1150.83        62.14 o                         
   7   3   7         98.24         72.79        46.37 o                         
   8   3   7        121.84         92.46        52.11 o                         
   9   3   7         28.84         75.59        57.88 o                         
 -14   4   7         13.75        -26.32       176.84 o                         
 -13   4   7        231.45        250.32       107.50 o                         
 -12   4   7        578.05        689.65        76.49 o                         
 -11   4   7       1088.83       1180.81        67.32 o                         
 -10   4   7        252.95        249.22        50.87 o                         
  -9   4   7       3920.16       4064.69        76.84 o                         
  -8   4   7          1.73         -3.87        21.09 o                         
  -7   4   7       2527.54       2706.91        92.34 o                         
  -6   4   7        185.53        160.73        22.55 o                         
  -5   4   7       1359.64       1542.15        38.77 o                         
  -4   4   7       2391.02       2393.41        46.88 o                         
  -3   4   7      25042.15      25926.91       359.47 o                         
  -2   4   7        100.32        173.37        23.14 o                         
  -1   4   7      22956.17      22470.27       242.03 o                         
   0   4   7         21.99         57.20        21.21 o                         
   1   4   7       7940.68       8066.60        91.35 o                         
   2   4   7        299.62        273.98        23.27 o                         
   3   4   7         89.31         75.20        21.68 o                         
   4   4   7         17.60         11.05        23.47 o                         
   5   4   7       1059.09        969.47        65.20 o                         
   6   4   7         18.38         86.17        41.87 o                         
   7   4   7       1392.85       1434.29        82.63 o                         
   8   4   7        183.61        182.84        58.29 o                         
   9   4   7        537.27        583.21        88.51 o                         
 -14   5   7         17.80        104.63        95.17 o                         
 -13   5   7        148.62         91.09        85.71 o                         
 -12   5   7        151.71        131.53        63.02 o                         
 -11   5   7        369.43        395.05        50.58 o                         
 -10   5   7         70.22         78.10        38.76 o                         
  -9   5   7        708.20        702.05        39.71 o                         
  -8   5   7        161.82        117.27        25.47 o                         
  -7   5   7          3.93        -27.96        27.96 o                         
  -6   5   7       1256.27       1180.15        55.04 o                         
  -5   5   7       3294.35       3330.78        77.20 o                         
  -4   5   7       3958.06       4273.04        67.61 o                         
  -3   5   7       9601.28       9041.81       152.77 o                         
  -2   5   7        448.63        496.83        37.60 o                         
  -1   5   7       3556.32       3611.46        70.67 o                         
   0   5   7        592.63        635.70        23.97 o                         
   1   5   7        204.15        176.15        27.14 o                         
   2   5   7       2604.36       2643.76        60.88 o                         
   3   5   7          5.45        -19.61        21.37 o                         
   4   5   7        287.05        273.38        30.86 o                         
   5   5   7       1582.56       1478.93        61.02 o                         
   6   5   7          6.14          9.09        40.91 o                         
   7   5   7        570.78        573.62        61.28 o                         
   8   5   7        103.20         93.13        51.45 o                         
   9   5   7        190.70        200.63        61.13 o                         
 -14   6   7        237.25        291.93       100.84 o                         
 -13   6   7        203.67        140.28        90.29 o                         
 -12   6   7        763.02        752.87       100.95 o                         
 -11   6   7         74.15         63.43        43.82 o                         
 -10   6   7        152.45        202.37        81.49 o                         
  -9   6   7        126.75        128.85        41.36 o                         
  -8   6   7       1271.53       1490.59        55.56 o                         
  -7   6   7       2433.60       2538.47        62.28 o                         
  -6   6   7       4552.48       4514.99        58.71 o                         
  -5   6   7          7.82        -19.76        19.76 o                         
  -4   6   7       2376.48       2359.53       232.17 o                         
  -3   6   7          5.34         30.26        38.01 o                         
  -2   6   7       5617.89       6423.06       101.32 o                         
  -1   6   7        671.13        675.11        45.31 o                         
   0   6   7        628.06        683.99        48.09 o                         
   1   6   7          1.31         -6.47        16.69 o                         
   2   6   7       1305.82       1286.49        41.96 o                         
   3   6   7          5.79         25.60        22.93 o                         
   4   6   7       2587.26       2701.10        71.54 o                         
   5   6   7       1049.77       1020.83        48.23 o                         
   6   6   7       2057.69       2012.70        85.67 o                         
   7   6   7         14.19        -24.31        44.49 o                         
   8   6   7          2.42         13.52        50.97 o                         
   9   6   7         69.59        -53.76        53.76 o                         
 -13   7   7        135.33        189.91        89.72 o                         
 -12   7   7         61.25          8.09        60.85 o                         
 -11   7   7        728.06        820.59        64.48 o                         
 -10   7   7        378.22        396.25        41.11 o                         
  -9   7   7          0.36        -14.62        29.07 o                         
  -8   7   7       2112.41       2266.43        67.93 o                         
  -7   7   7          7.27        -26.28        26.28 o                         
  -6   7   7          5.83         27.18        15.08 o                         
  -5   7   7       2245.30       2314.45        45.05 o                         
  -4   7   7       2176.93       2160.57        94.77 o                         
  -3   7   7        873.83        850.70        45.68 o                         
  -2   7   7        889.00        712.24        32.15 o                         
  -1   7   7        699.60        658.85        30.54 o                         
   0   7   7        439.01        584.64        31.57 o                         
   1   7   7        271.01        329.20        30.32 o                         
   2   7   7       4731.36       4889.72        77.07 o                         
   3   7   7       1732.87       1754.08        51.99 o                         
   4   7   7         85.01         74.75        27.38 o                         
   5   7   7          2.24         16.98        28.14 o                         
   6   7   7       2079.80       2217.98        69.34 o                         
   7   7   7        173.74        145.31        49.82 o                         
   8   7   7         22.06         40.35        52.12 o                         
   9   7   7        441.98        409.15        66.60 o                         
 -13   8   7         33.50        -51.34        85.11 o                         
 -12   8   7        366.06        396.72        76.95 o                         
 -11   8   7       2058.07       2378.62        96.49 o                         
 -10   8   7        674.54        685.88        55.31 o                         
  -9   8   7       3917.55       4063.26       104.75 o                         
  -8   8   7        832.96        745.08        72.24 o                         
  -7   8   7       1551.86       1435.92        43.96 o                         
  -6   8   7         51.59         87.74        23.83 o                         
  -5   8   7         32.24         63.01        22.70 o                         
  -4   8   7       2504.51       2408.73        70.20 o                         
  -3   8   7       6814.24       6551.32       103.76 o                         
  -2   8   7       4684.80       4930.12        87.06 o                         
  -1   8   7       2388.94       2256.82        53.33 o                         
   0   8   7       4934.30       4895.58        82.14 o                         
   1   8   7       4429.95       4493.58        62.81 o                         
   2   8   7       1899.65       1881.58        50.44 o                         
   3   8   7        211.75        213.27        28.60 o                         
   4   8   7         24.23          4.64        26.53 o                         
   5   8   7        126.44         54.01        30.36 o                         
   6   8   7        928.70        916.21        58.41 o                         
   7   8   7        850.75        928.85        74.51 o                         
   8   8   7        111.32        150.41        48.83 o                         
   9   8   7        413.79        528.41        99.54 o                         
 -13   9   7        422.99        608.78       111.01 o                         
 -12   9   7        347.37        269.79        71.05 o                         
 -11   9   7        513.39        696.07        89.75 o                         
 -10   9   7       1113.14       1094.91        57.89 o                         
  -9   9   7        482.18        451.57        46.10 o                         
  -8   9   7        101.24        127.57        27.90 o                         
  -7   9   7        860.16        981.57        48.65 o                         
  -6   9   7       3178.50       3345.75        74.60 o                         
  -5   9   7        376.87        450.53        42.26 o                         
  -4   9   7        190.32        148.34        21.42 o                         
  -3   9   7       2090.95       1986.96        56.97 o                         
  -2   9   7       1976.56       1978.96        58.11 o                         
  -1   9   7       2193.21       1966.70        81.41 o                         
   0   9   7        336.80        259.51        29.07 o                         
   1   9   7        357.95        311.97        26.02 o                         
   2   9   7        167.48        253.74        27.23 o                         
   3   9   7         80.38         85.53        27.13 o                         
   4   9   7         73.27         66.64        30.47 o                         
   5   9   7       2794.87       2810.79        74.18 o                         
   6   9   7        654.12        581.90        52.28 o                         
   7   9   7        972.20       1057.68        65.73 o                         
   8   9   7        131.33         67.36        47.08 o                         
 -13  10   7        237.00        296.89        98.68 o                         
 -12  10   7         22.45          1.33        63.33 o                         
 -11  10   7        220.66        273.32        61.62 o                         
 -10  10   7        971.63       1123.60        96.06 o                         
  -9  10   7        172.49        146.98        47.20 o                         
  -8  10   7        501.08        440.12        39.89 o                         
  -7  10   7        929.56       1025.21        49.20 o                         
  -6  10   7       1299.19       1190.22        51.71 o                         
  -5  10   7       1341.63       1318.92        51.28 o                         
  -4  10   7       1321.40       1351.89        73.07 o                         
  -3  10   7       1782.65       1899.54        80.02 o                         
  -2  10   7       2992.94       2995.14        73.86 o                         
  -1  10   7       1051.11        981.29        47.46 o                         
   0  10   7        986.72        999.64        54.05 o                         
   1  10   7        811.32        774.19        34.94 o                         
   2  10   7        911.24        840.00        39.73 o                         
   3  10   7       2718.02       2605.80        64.82 o                         
   4  10   7       1133.84       1314.33        52.67 o                         
   5  10   7        761.19        843.84        48.71 o                         
   6  10   7        718.30        716.35        90.91 o                         
   7  10   7        317.20        279.83        54.89 o                         
   8  10   7         82.18         54.04        46.98 o                         
 -12  11   7        119.29        129.20        87.85 o                         
 -11  11   7          2.63         -3.44        79.26 o                         
 -10  11   7        394.45        363.56        66.19 o                         
  -9  11   7          5.64         34.56        45.79 o                         
  -8  11   7       4184.34       4060.89       123.09 o                         
  -7  11   7       4521.72       4873.96       101.28 o                         
  -6  11   7       1492.96       1343.06        57.06 o                         
  -5  11   7        453.97        383.21        45.54 o                         
  -4  11   7         15.37          6.20        21.82 o                         
  -3  11   7        432.98        438.23        38.17 o                         
  -2  11   7        949.98        964.58        65.37 o                         
  -1  11   7         43.13         51.91        28.95 o                         
   0  11   7         48.26         13.61        29.90 o                         
   1  11   7          6.02          6.20        21.97 o                         
   2  11   7        739.46        648.69        36.98 o                         
   3  11   7       1224.85       1088.15        64.01 o                         
   4  11   7        438.94        401.35        37.92 o                         
   5  11   7        463.82        522.81        42.84 o                         
   6  11   7       1681.72       1856.44        77.54 o                         
   7  11   7        320.44        192.32        49.07 o                         
   8  11   7         14.86         -2.00        51.72 o                         
 -12  12   7        349.80        385.13       104.65 o                         
 -11  12   7        392.91        373.78        94.13 o                         
 -10  12   7        806.64        837.43        94.74 o                         
  -9  12   7        127.50        221.02        52.02 o                         
  -8  12   7       2062.82       2197.30        96.62 o                         
  -7  12   7        118.10        128.40        38.65 o                         
  -6  12   7         95.39         92.85        31.57 o                         
  -5  12   7       1440.92       1575.85        64.31 o                         
  -4  12   7          0.67        -16.34        29.62 o                         
  -3  12   7       4222.73       4026.55        95.85 o                         
  -2  12   7       4003.04       3889.26       121.93 o                         
  -1  12   7       2310.52       2283.55        74.13 o                         
   0  12   7       6227.29       6417.07       108.81 o                         
   1  12   7       5160.47       5463.23        91.49 o                         
   2  12   7          8.70         22.41        25.62 o                         
   3  12   7         41.79         47.89        28.39 o                         
   4  12   7        920.74        884.94        51.69 o                         
   5  12   7         47.11          0.62        32.58 o                         
   6  12   7        810.79        858.98        61.72 o                         
   7  12   7         66.14         83.28        56.70 o                         
   8  12   7         84.51        -45.52        56.51 o                         
 -12  13   7         75.07        177.61        96.40 o                         
 -11  13   7         56.82         64.27       104.96 o                         
 -10  13   7        352.30        445.72       122.27 o                         
  -9  13   7        199.95         96.38        51.22 o                         
  -8  13   7        178.98        253.76        63.86 o                         
  -7  13   7        348.24        482.07        43.38 o                         
  -6  13   7         77.44         44.22        33.28 o                         
  -5  13   7        681.87        597.81        62.53 o                         
  -4  13   7       1027.75        919.57        66.17 o                         
  -3  13   7       2787.28       2651.63        81.73 o                         
  -2  13   7       1704.77       1671.58        68.45 o                         
  -1  13   7        854.26        813.30        67.01 o                         
   0  13   7       3005.36       2905.76        68.58 o                         
   1  13   7         85.95         68.15        47.72 o                         
   2  13   7          9.12         23.50        30.81 o                         
   3  13   7          1.89          0.15        28.49 o                         
   4  13   7        192.89        154.08        35.05 o                         
   5  13   7       1285.10       1158.33        60.24 o                         
   6  13   7         45.71        107.86        53.82 o                         
   7  13   7         90.53         -5.10        54.77 o                         
 -11  14   7         13.38          0.94        73.98 o                         
 -10  14   7         12.82        118.56        59.24 o                         
  -9  14   7        197.33        231.29       115.20 o                         
  -8  14   7        970.20       1326.89        97.30 o                         
  -7  14   7        469.46        478.47        59.12 o                         
  -6  14   7        395.73        336.27        42.21 o                         
  -5  14   7       1918.26       1805.99        82.78 o                         
  -4  14   7        156.18        164.42        43.85 o                         
  -3  14   7       1939.75       2105.81        85.99 o                         
  -2  14   7        228.05        165.28        39.45 o                         
  -1  14   7       3210.97       2998.87       104.82 o                         
   0  14   7        353.21        361.16        34.80 o                         
   1  14   7        237.48        214.74        57.75 o                         
   2  14   7         26.40        -10.24        30.88 o                         
   3  14   7       2042.17       2152.33        89.54 o                         
   4  14   7        510.99        550.41        51.63 o                         
   5  14   7        378.91        415.76        53.72 o                         
   6  14   7        251.69        216.03        60.49 o                         
   7  14   7          0.86        -26.28        56.34 o                         
 -11  15   7        123.16         92.60        73.56 o                         
 -10  15   7         15.89         81.62        83.58 o                         
  -9  15   7          9.19        -63.08        63.89 o                         
  -8  15   7        550.56        645.42        66.61 o                         
  -7  15   7       2444.78       2400.27        83.87 o                         
  -6  15   7         42.16         26.87        38.78 o                         
  -5  15   7         15.72         93.29        39.69 o                         
  -4  15   7        502.29        491.08        55.15 o                         
  -3  15   7        833.92        838.81        63.96 o                         
  -2  15   7        579.53        582.35        56.69 o                         
  -1  15   7        287.42        294.32        45.46 o                         
   0  15   7       1069.00       1094.13        75.08 o                         
   1  15   7        922.63        973.68        92.63 o                         
   2  15   7        227.62        192.13        45.99 o                         
   3  15   7         68.98        -28.20        41.66 o                         
   4  15   7         54.22         46.52        40.68 o                         
   5  15   7         90.72        153.57        55.25 o                         
   6  15   7        273.40        227.21        61.09 o                         
 -10  16   7        410.02        361.24       166.83 o                         
  -9  16   7        400.93        367.51        65.33 o                         
  -8  16   7       2266.80       2481.80       108.89 o                         
  -7  16   7        366.08        403.55        54.91 o                         
  -6  16   7          6.78        -19.91        38.23 o                         
  -5  16   7        996.75       1021.58        62.20 o                         
  -4  16   7         17.29        -40.10        42.42 o                         
  -3  16   7         54.88         50.02        46.03 o                         
  -2  16   7       2960.02       2905.49       106.16 o                         
  -1  16   7         65.21        102.33        42.78 o                         
   0  16   7       4051.88       4364.65       113.99 o                         
   1  16   7        850.99        970.43        66.54 o                         
   2  16   7         34.49         13.77        42.70 o                         
   3  16   7        128.98        110.83        48.21 o                         
   4  16   7          4.91         52.40        47.35 o                         
   5  16   7        211.37         43.62        55.30 o                         
   6  16   7        715.75        672.19        76.74 o                         
 -10  17   7        212.49        135.22        90.13 o                         
  -9  17   7          5.34         18.44        55.49 o                         
  -8  17   7          4.68         90.57        56.74 o                         
  -7  17   7        270.69        430.52        53.30 o                         
  -6  17   7        219.43        269.73        48.38 o                         
  -5  17   7        724.61        770.77        59.30 o                         
  -4  17   7        673.46        821.43        81.98 o                         
  -3  17   7       1933.31       2164.02        98.17 o                         
  -2  17   7       1890.96       2084.44       158.58 o                         
  -1  17   7          8.70         39.85        42.47 o                         
   0  17   7          3.79         -0.08        42.44 o                         
   1  17   7         65.12         44.34        44.11 o                         
   2  17   7        604.53        508.26        59.30 o                         
   3  17   7         43.32         65.95        46.51 o                         
   4  17   7         95.59        107.45        51.16 o                         
   5  17   7        246.83        224.64        69.68 o                         
  -9  18   7          2.65        -69.18        69.18 o                         
  -8  18   7         93.92         40.87        58.37 o                         
  -7  18   7        492.43        574.59        60.36 o                         
  -6  18   7         13.28         37.76        44.21 o                         
  -5  18   7        758.85        837.32        63.13 o                         
  -4  18   7         52.66         20.09        49.16 o                         
  -3  18   7         98.41         57.35        52.21 o                         
  -2  18   7         27.58         95.57        53.26 o                         
  -1  18   7       2066.41       1981.23        98.03 o                         
   0  18   7          2.92          9.15        47.92 o                         
   1  18   7        134.55        146.63        49.58 o                         
   2  18   7        155.20        135.00        49.66 o                         
   3  18   7        445.47        526.85        62.65 o                         
   4  18   7        272.38        230.42        57.59 o                         
   5  18   7        289.22        350.81        74.96 o                         
  -8  19   7        252.65        315.95        67.77 o                         
  -7  19   7        238.26        314.37        70.99 o                         
  -6  19   7        157.45        160.28        49.86 o                         
  -5  19   7          0.09        -43.39        43.39 o                         
  -4  19   7         34.66         44.53        53.08 o                         
  -3  19   7        349.78        388.10        64.64 o                         
  -2  19   7        265.06        317.23        71.94 o                         
  -1  19   7        182.27        255.08        61.11 o                         
   0  19   7        454.29        412.47        69.60 o                         
   1  19   7        168.49        186.12        52.68 o                         
   2  19   7        208.40        128.36        53.31 o                         
   3  19   7        419.45        384.73        84.14 o                         
   4  19   7        123.59        105.70        86.55 o                         
  -7  20   7        119.14        147.05        63.27 o                         
  -6  20   7         19.07         14.34        49.13 o                         
  -5  20   7          1.60          6.98        47.49 o                         
  -4  20   7        640.82        704.02       106.87 o                         
  -3  20   7         27.61         25.57        55.70 o                         
  -2  20   7       2728.29       2872.43       147.21 o                         
  -1  20   7        180.76        132.94        78.51 o                         
   0  20   7       1212.10       1321.43        90.92 o                         
   1  20   7         25.26         28.96        51.40 o                         
   2  20   7         77.31         42.40        53.22 o                         
   3  20   7         68.53        -18.46        50.35 o                         
  -6  21   7         82.89         65.63        53.38 o                         
  -5  21   7         16.82         83.84        52.33 o                         
  -4  21   7        366.08        434.87        62.09 o                         
  -3  21   7         29.00        -36.76        56.72 o                         
  -2  21   7        243.75        367.11        80.88 o                         
  -1  21   7        111.65        116.68        87.99 o                         
   0  21   7         15.93         77.94        54.19 o                         
   1  21   7         68.63         73.72        54.04 o                         
   2  21   7         84.04        119.69        55.97 o                         
  -5  22   7        516.87        552.98        66.11 o                         
  -4  22   7        303.59        246.89        58.34 o                         
  -3  22   7        480.76        452.00        84.37 o                         
  -2  22   7          6.60         39.62        61.35 o                         
  -1  22   7        109.23         79.90        68.29 o                         
   0  22   7         68.79        111.63        57.72 o                         
 -14   0   8        137.90        176.27       132.91 o                         
 -12   0   8        430.17        650.82       147.17 o                         
 -10   0   8        332.35        303.60        68.25 o                         
  -8   0   8        102.86         46.70        51.40 o                         
  -6   0   8       9918.45      10126.20       167.45 o                         
  -4   0   8      34390.14      36182.21       606.06 o                         
  -2   0   8        434.87        404.52        51.26 o                         
   0   0   8       7680.49       7733.77       120.03 o                         
   2   0   8       9484.10       9433.47       211.29 o                         
   4   0   8       6240.48       6434.17       185.02 o                         
   6   0   8       2116.06       2176.31       132.39 o                         
   8   0   8         23.01        -55.95        78.35 o                         
 -14   1   8          0.67          7.94        84.42 o                         
 -13   1   8         44.80         94.88        80.43 o                         
 -12   1   8         11.30         93.80        60.76 o                         
 -11   1   8       1944.66       2237.88        88.53 o                         
 -10   1   8        130.31        174.44        44.52 o                         
  -9   1   8         15.42        -21.36        38.19 o                         
  -8   1   8       3103.99       3175.45        88.38 o                         
  -7   1   8         73.45        100.21        33.98 o                         
  -6   1   8       2698.92       2483.95        42.14 o                         
  -5   1   8        442.40        465.24        21.92 o                         
  -4   1   8        240.05        178.81        23.70 o                         
  -3   1   8      13538.22      13695.85       189.99 o                         
  -2   1   8        190.31        195.80        30.66 o                         
  -1   1   8        150.34        104.12        16.05 o                         
   0   1   8         58.67         79.26        17.53 o                         
   1   1   8          6.75         25.36        22.75 o                         
   2   1   8        663.02        720.09        33.67 o                         
   3   1   8         63.04         64.10        26.25 o                         
   4   1   8        382.64        343.72        46.36 o                         
   5   1   8         19.83        -22.17        38.34 o                         
   6   1   8        204.82        177.94        51.21 o                         
   7   1   8        347.14        342.81        59.45 o                         
   8   1   8         83.41         37.41        57.96 o                         
   9   1   8         19.33         11.55        60.35 o                         
 -14   2   8          0.09         38.30       168.00 o                         
 -13   2   8        274.95        341.49        93.84 o                         
 -12   2   8        203.50        238.20        63.32 o                         
 -11   2   8        682.68        867.87        63.27 o                         
 -10   2   8        427.23        472.92        82.85 o                         
  -9   2   8       8717.58       9247.12       159.79 o                         
  -8   2   8         88.63        137.13        39.21 o                         
  -7   2   8       4395.01       4344.15        96.96 o                         
  -6   2   8         42.72         22.23        20.45 o                         
  -5   2   8        611.71        536.67        27.93 o                         
  -4   2   8          7.67        -19.26        19.26 o                         
  -3   2   8       9678.29      10735.21       158.61 o                         
  -2   2   8        731.63        697.33        27.68 o                         
  -1   2   8       8815.90       9441.35       101.23 o                         
   0   2   8        266.86        262.70        21.97 o                         
   1   2   8       4104.13       4372.03        70.62 o                         
   2   2   8         16.53          9.02        19.74 o                         
   3   2   8        284.45        287.14        29.94 o                         
   4   2   8        390.92        341.64        37.72 o                         
   5   2   8        203.65        166.98        52.23 o                         
   6   2   8         28.42        -16.42        37.00 o                         
   7   2   8         37.23         46.45        44.38 o                         
   8   2   8          0.26          0.85        51.60 o                         
   9   2   8        418.52        466.98        72.41 o                         
 -14   3   8          8.51         91.11       204.48 o                         
 -13   3   8        121.43         96.31        85.51 o                         
 -12   3   8         48.02         65.96        59.05 o                         
 -11   3   8       1050.93       1137.12        85.42 o                         
 -10   3   8        407.84        478.02        52.42 o                         
  -9   3   8         24.37        -36.69        36.69 o                         
  -8   3   8       1042.76        924.74        56.27 o                         
  -7   3   8         24.96          4.88        23.31 o                         
  -6   3   8        735.32        706.86        38.86 o                         
  -5   3   8        486.46        549.96        26.11 o                         
  -4   3   8       4752.52       4420.80        63.12 o                         
  -3   3   8       7592.61       7490.01       100.23 o                         
  -2   3   8         95.74         34.23        16.10 o                         
  -1   3   8       3670.07       3798.76        65.01 o                         
   0   3   8        246.50        271.97        21.63 o                         
   1   3   8         44.05         39.70        19.28 o                         
   2   3   8        804.26        843.31        36.04 o                         
   3   3   8          4.72          8.89        24.08 o                         
   4   3   8         43.16         75.83        31.71 o                         
   5   3   8        432.22        381.93        52.73 o                         
   6   3   8        181.43        123.94        41.72 o                         
   7   3   8        245.38        239.52        54.58 o                         
   8   3   8          0.90         31.75        53.29 o                         
   9   3   8        187.12        157.11        65.94 o                         
 -14   4   8        391.08        375.85       105.01 o                         
 -13   4   8        161.51         90.50        83.02 o                         
 -12   4   8       1079.97       1132.95       125.00 o                         
 -11   4   8         26.35         29.02        54.06 o                         
 -10   4   8        124.31        105.76        53.36 o                         
  -9   4   8        121.94         43.98        63.07 o                         
  -8   4   8        785.79        766.63        41.98 o                         
  -7   4   8        224.55        149.42        28.89 o                         
  -6   4   8       4865.73       4988.34       101.57 o                         
  -5   4   8         31.85         60.72        18.11 o                         
  -4   4   8      14061.57      14144.09       258.49 o                         
  -3   4   8       3719.62       3530.21        66.92 o                         
  -2   4   8         46.97         61.79        19.82 o                         
  -1   4   8        683.33        703.88        34.31 o                         
   0   4   8        354.92        405.22        32.49 o                         
   1   4   8         62.46         69.23        20.63 o                         
   2   4   8       2885.62       2745.88        59.33 o                         
   3   4   8        413.68        487.49        34.65 o                         
   4   4   8       4064.93       4218.27        75.55 o                         
   5   4   8        608.86        663.84        47.96 o                         
   6   4   8       2440.21       2559.22        96.34 o                         
   7   4   8         39.74         44.77        47.28 o                         
   8   4   8        151.38        142.48        56.77 o                         
   9   4   8          1.18          2.55        57.36 o                         
 -14   5   8          2.41        -78.35        78.63 o                         
 -13   5   8          1.50          4.35        78.32 o                         
 -12   5   8        281.38        300.06        66.02 o                         
 -11   5   8       1081.96       1087.38       163.28 o                         
 -10   5   8         19.40         37.55        72.99 o                         
  -9   5   8        139.71        118.43        34.58 o                         
  -8   5   8        323.20        339.10        39.87 o                         
  -7   5   8        817.45        775.00        63.01 o                         
  -6   5   8         11.08        -16.66        20.49 o                         
  -5   5   8        700.11        712.45        57.40 o                         
  -4   5   8        622.58        597.88        41.92 o                         
  -3   5   8       9515.35       9696.86       164.59 o                         
  -2   5   8       2430.11       1956.41        59.76 o                         
  -1   5   8         39.83         86.10        23.80 o                         
   0   5   8        176.06        169.15        27.21 o                         
   1   5   8         40.51         91.23        47.05 o                         
   2   5   8       4637.33       4484.93        98.45 o                         
   3   5   8        453.33        380.22        31.00 o                         
   4   5   8         12.48         24.83        26.56 o                         
   5   5   8         10.45        -30.09        30.84 o                         
   6   5   8        299.16        289.59        44.56 o                         
   7   5   8         34.12         17.16        45.95 o                         
   8   5   8         20.73         62.53        52.75 o                         
 -13   6   8        273.70        257.03        93.78 o                         
 -12   6   8        304.64        402.47        69.86 o                         
 -11   6   8        847.12        798.09        78.58 o                         
 -10   6   8        280.32        335.79        62.90 o                         
  -9   6   8       5100.42       5035.65       107.44 o                         
  -8   6   8        523.69        453.72        46.01 o                         
  -7   6   8       1028.90       1044.74        68.93 o                         
  -6   6   8        356.38        353.87        30.14 o                         
  -5   6   8         29.50         64.77        21.26 o                         
  -4   6   8        614.57        640.93        60.43 o                         
  -3   6   8       3102.16       3000.66        74.24 o                         
  -2   6   8         70.91        101.35        22.62 o                         
  -1   6   8       6075.00       6172.60       125.14 o                         
   0   6   8       3046.71       3026.28        73.07 o                         
   1   6   8       6073.52       6367.82        97.91 o                         
   2   6   8        203.73        239.69        30.58 o                         
   3   6   8         31.71         14.31        24.51 o                         
   4   6   8        279.46        310.86        33.48 o                         
   5   6   8         55.31         50.40        31.06 o                         
   6   6   8         27.11         -5.06        37.71 o                         
   7   6   8         68.00        103.37        48.09 o                         
   8   6   8        176.65        161.20        57.48 o                         
 -13   7   8        318.99        588.99       135.48 o                         
 -12   7   8        258.82        245.28        72.04 o                         
 -11   7   8        619.72        735.88        93.99 o                         
 -10   7   8        129.44        162.38        64.35 o                         
  -9   7   8          4.11        -16.32        34.47 o                         
  -8   7   8       1626.15       1536.96        54.66 o                         
  -7   7   8        209.43        180.67        41.64 o                         
  -6   7   8       1240.74       1273.30        45.06 o                         
  -5   7   8        936.28       1014.02        74.15 o                         
  -4   7   8         18.10        -30.46        38.91 o                         
  -3   7   8       4807.87       4750.91       131.78 o                         
  -2   7   8        322.10        398.74        44.64 o                         
  -1   7   8       7208.17       7216.99       118.86 o                         
   0   7   8        208.17        299.09        26.65 o                         
   1   7   8        129.95        125.77        33.17 o                         
   2   7   8       1427.52       1418.42        47.67 o                         
   3   7   8        963.38        908.36        41.96 o                         
   4   7   8        271.29        284.70        33.94 o                         
   5   7   8        623.95        532.04        41.74 o                         
   6   7   8         20.43         46.80        38.22 o                         
   7   7   8        176.89        167.75        46.10 o                         
   8   7   8        141.23        101.31        65.12 o                         
 -13   8   8        375.35        353.35        97.64 o                         
 -12   8   8        144.94        172.29        67.62 o                         
 -11   8   8          1.74          3.79        57.49 o                         
 -10   8   8        100.16        128.76        58.68 o                         
  -9   8   8        400.75        458.68        53.47 o                         
  -8   8   8       1285.86       1425.76        58.94 o                         
  -7   8   8        921.26        874.48        35.45 o                         
  -6   8   8       1533.42       1467.41       110.92 o                         
  -5   8   8        938.69        781.04       114.63 o                         
  -4   8   8       6483.96       6196.51       124.91 o                         
  -3   8   8       1659.40       1518.35        86.84 o                         
  -2   8   8       1321.98       1226.30        76.25 o                         
  -1   8   8       1078.16       1027.56        50.06 o                         
   0   8   8        974.96        951.41        40.93 o                         
   1   8   8         44.55         91.75        26.36 o                         
   2   8   8       3575.28       3188.17        64.50 o                         
   3   8   8        442.79        447.64        35.12 o                         
   4   8   8       4173.08       4495.50        86.90 o                         
   5   8   8       1879.60       2043.23        67.25 o                         
   6   8   8       1497.78       1550.43        71.38 o                         
   7   8   8          2.19        -20.75        40.15 o                         
   8   8   8          0.55        -29.80        53.23 o                         
 -13   9   8         41.48         38.85        78.24 o                         
 -12   9   8        377.29        432.48        98.04 o                         
 -11   9   8        406.39        420.31        75.41 o                         
 -10   9   8         23.37         54.89        55.87 o                         
  -9   9   8         37.34         63.80        52.69 o                         
  -8   9   8        445.23        441.75        40.83 o                         
  -7   9   8       1168.96       1055.31        45.38 o                         
  -6   9   8         88.77         84.34        32.95 o                         
  -5   9   8        151.68        130.61        30.56 o                         
  -4   9   8        542.20        467.07        44.24 o                         
  -3   9   8        817.44        803.40        39.51 o                         
  -2   9   8       3358.73       3203.41        89.37 o                         
  -1   9   8        449.46        435.09        30.97 o                         
   0   9   8        443.66        421.91        33.05 o                         
   1   9   8        281.60        360.09        34.22 o                         
   2   9   8       2487.90       2547.13        59.76 o                         
   3   9   8        101.70         66.48        27.97 o                         
   4   9   8         55.63         98.72        31.19 o                         
   5   9   8         13.05         10.88        39.84 o                         
   6   9   8        226.61        367.83        50.42 o                         
   7   9   8          5.50         -7.30        61.92 o                         
   8   9   8          2.52         29.39        54.42 o                         
 -13  10   8        170.01        174.40        75.18 o                         
 -12  10   8        403.54        487.83       105.58 o                         
 -11  10   8        938.90        961.98        90.53 o                         
 -10  10   8        774.69        948.74        91.14 o                         
  -9  10   8       1719.81       1819.58       114.02 o                         
  -8  10   8       2826.67       2837.05        94.35 o                         
  -7  10   8        819.46        815.68        43.68 o                         
  -6  10   8          5.70        -29.23        36.47 o                         
  -5  10   8        606.94        565.20        42.42 o                         
  -4  10   8        197.50        141.62        29.04 o                         
  -3  10   8        897.28        939.19        44.89 o                         
  -2  10   8        873.59        885.98        44.93 o                         
  -1  10   8       1651.60       1641.66        78.90 o                         
   0  10   8       2915.31       2995.14        70.77 o                         
   1  10   8       2732.80       2718.02        77.59 o                         
   2  10   8        106.28         75.81        25.57 o                         
   3  10   8        220.31        232.18        41.02 o                         
   4  10   8         94.56        130.41        32.25 o                         
   5  10   8          8.59         53.11        34.12 o                         
   6  10   8          2.03        -13.28        48.05 o                         
   7  10   8        134.83         67.98        55.46 o                         
 -12  11   8        196.28        134.18        91.52 o                         
 -11  11   8        249.60        348.16        93.36 o                         
 -10  11   8        159.48        176.59       155.99 o                         
  -9  11   8         40.86         48.39        61.39 o                         
  -8  11   8        148.16         95.19        44.92 o                         
  -7  11   8        403.77        423.67        38.36 o                         
  -6  11   8        126.58        151.38        33.54 o                         
  -5  11   8          8.14         38.81        35.81 o                         
  -4  11   8       1525.67       1544.22        60.85 o                         
  -3  11   8       1009.21       1053.11        61.20 o                         
  -2  11   8        720.97        695.53        96.16 o                         
  -1  11   8       1052.34        925.97        50.82 o                         
   0  11   8        435.63        438.31        62.88 o                         
   1  11   8        137.39        107.63        32.70 o                         
   2  11   8        447.97        437.78        37.41 o                         
   3  11   8          6.54         44.04        34.52 o                         
   4  11   8         73.87         52.24        38.02 o                         
   5  11   8       1264.24       1350.53        68.06 o                         
   6  11   8         88.93        119.91        53.18 o                         
   7  11   8        458.30        516.55        67.07 o                         
 -12  12   8          3.41         93.19        90.64 o                         
 -11  12   8         11.75        -65.15        81.52 o                         
 -10  12   8         48.38         76.28        68.94 o                         
  -9  12   8        178.70        237.08        69.48 o                         
  -8  12   8        465.15        536.19        60.95 o                         
  -7  12   8        430.88        498.33        61.26 o                         
  -6  12   8        897.43        926.54        54.84 o                         
  -5  12   8       5544.85       5019.73       105.69 o                         
  -4  12   8       3901.36       3788.68       112.46 o                         
  -3  12   8       3444.26       3361.14        85.11 o                         
  -2  12   8       2103.18       2252.71        72.79 o                         
  -1  12   8         89.59         79.59        33.93 o                         
   0  12   8        517.06        483.17        44.54 o                         
   1  12   8       2936.90       2719.23        77.43 o                         
   2  12   8        693.04        723.87        49.36 o                         
   3  12   8       1020.91       1000.15        63.51 o                         
   4  12   8       1930.93       2129.72        79.33 o                         
   5  12   8       1472.76       1476.78        73.87 o                         
   6  12   8        437.67        504.75        65.20 o                         
   7  12   8          6.58         16.80        54.18 o                         
 -12  13   8        360.43        391.69       104.76 o                         
 -11  13   8          2.74        -51.55        84.01 o                         
 -10  13   8          0.40        -24.07        66.01 o                         
  -9  13   8          9.16         51.83        68.39 o                         
  -8  13   8        415.64        389.14        64.12 o                         
  -7  13   8       3488.14       3484.12        82.91 o                         
  -6  13   8        205.40         83.64        54.91 o                         
  -5  13   8        198.73        192.36        38.52 o                         
  -4  13   8        968.13       1005.02        56.39 o                         
  -3  13   8        426.78        374.02        42.99 o                         
  -2  13   8       2144.59       2122.86        75.57 o                         
  -1  13   8        380.08        346.58        42.97 o                         
   0  13   8        219.85        183.84        39.37 o                         
   1  13   8         83.34         58.24        38.20 o                         
   2  13   8        231.80        182.60        39.70 o                         
   3  13   8         21.42         -8.53        36.62 o                         
   4  13   8          7.04         30.28        39.35 o                         
   5  13   8          1.03          8.03        48.49 o                         
   6  13   8        370.12        347.65        62.04 o                         
 -11  14   8        119.33        131.17        93.45 o                         
 -10  14   8        823.16        737.84        96.96 o                         
  -9  14   8        173.17        159.09        74.23 o                         
  -8  14   8       2932.04       3082.94       121.27 o                         
  -7  14   8        145.36        156.56        38.34 o                         
  -6  14   8        387.75        398.06        41.16 o                         
  -5  14   8        348.07        332.63        51.89 o                         
  -4  14   8        210.70        213.68        41.05 o                         
  -3  14   8       1022.21       1031.48        59.19 o                         
  -2  14   8       2498.95       2320.22        98.22 o                         
  -1  14   8       1564.88       1602.67        71.70 o                         
   0  14   8       1437.15       1600.33        72.81 o                         
   1  14   8       2071.04       1971.55        81.97 o                         
   2  14   8         12.96        -38.26        38.26 o                         
   3  14   8         44.49         64.41        39.47 o                         
   4  14   8         88.44         29.87        40.56 o                         
   5  14   8          4.78        -24.12        48.74 o                         
   6  14   8         67.74         84.21        55.11 o                         
 -11  15   8         99.93        133.48       132.91 o                         
 -10  15   8        241.29        289.96       133.74 o                         
  -9  15   8          3.71         17.93        57.17 o                         
  -8  15   8        140.80        103.94        55.58 o                         
  -7  15   8        366.06        324.16        51.79 o                         
  -6  15   8          2.16          7.00        44.71 o                         
  -5  15   8       1651.63       1785.24        77.20 o                         
  -4  15   8        628.48        715.71        67.88 o                         
  -3  15   8       4281.29       4382.88       108.69 o                         
  -2  15   8       1421.93       1395.06       106.44 o                         
  -1  15   8       1090.30       1081.91        63.29 o                         
   0  15   8          0.77         16.65        38.81 o                         
   1  15   8        219.76        238.73        46.51 o                         
   2  15   8        459.92        431.09        53.84 o                         
   3  15   8        102.49         80.58        54.26 o                         
   4  15   8         86.08         39.45        43.54 o                         
   5  15   8          7.78         48.20        54.27 o                         
   6  15   8        120.23        143.18       127.78 o                         
 -10  16   8         42.60         25.29        88.16 o                         
  -9  16   8         12.99          8.98        87.83 o                         
  -8  16   8        216.43        170.70        65.23 o                         
  -7  16   8       1217.05       1283.23        96.57 o                         
  -6  16   8        153.95        167.64        41.03 o                         
  -5  16   8       4610.95       4567.38       130.65 o                         
  -4  16   8        125.17         71.95        42.92 o                         
  -3  16   8        214.31        333.35        73.26 o                         
  -2  16   8         24.10          1.05        39.83 o                         
  -1  16   8        518.92        523.08        54.83 o                         
   0  16   8          6.12         26.85        41.44 o                         
   1  16   8        550.83        595.97        60.35 o                         
   2  16   8        288.18        249.10        51.37 o                         
   3  16   8        926.51        852.07        67.27 o                         
   4  16   8        558.17        575.98        63.63 o                         
   5  16   8       1249.74       1409.33        87.21 o                         
 -10  17   8        258.72        244.15       147.17 o                         
  -9  17   8         99.61        112.06        66.87 o                         
  -8  17   8         29.07         17.29        60.27 o                         
  -7  17   8        392.80        357.04       156.27 o                         
  -6  17   8          1.84         25.97        41.09 o                         
  -5  17   8        396.99        451.14        55.28 o                         
  -4  17   8        867.72        791.59        62.64 o                         
  -3  17   8        207.60        255.29        48.08 o                         
  -2  17   8        784.83        817.07        63.62 o                         
  -1  17   8          9.81        -42.04        42.04 o                         
   0  17   8        335.72        340.29        55.73 o                         
   1  17   8       1362.04       1277.87        75.34 o                         
   2  17   8          3.85         22.78        55.49 o                         
   3  17   8        289.71        230.60        54.16 o                         
   4  17   8          5.89        104.76        62.91 o                         
  -9  18   8        321.51        290.03       101.70 o                         
  -8  18   8       1850.19       1875.25       130.87 o                         
  -7  18   8        369.66        493.60        86.87 o                         
  -6  18   8        105.71        121.34        57.78 o                         
  -5  18   8        144.45        144.53        47.61 o                         
  -4  18   8        281.31        294.62        53.37 o                         
  -3  18   8         40.81         40.60        46.29 o                         
  -2  18   8       1430.78       1427.36        78.96 o                         
  -1  18   8          8.22        -18.58        43.69 o                         
   0  18   8       2013.38       1991.78        90.24 o                         
   1  18   8         68.35         77.71        47.62 o                         
   2  18   8        213.45        187.12        60.09 o                         
   3  18   8          5.61        -41.42        48.08 o                         
   4  18   8          2.06          3.69        61.85 o                         
  -8  19   8         50.30        131.72        87.85 o                         
  -7  19   8        799.59        759.35       154.56 o                         
  -6  19   8        459.76        526.87        69.70 o                         
  -5  19   8         40.29         13.71        50.44 o                         
  -4  19   8        672.09       1001.28        92.42 o                         
  -3  19   8        105.19         87.72        50.00 o                         
  -2  19   8       1230.33       1110.71        74.12 o                         
  -1  19   8          0.40          1.16        46.90 o                         
   0  19   8          0.06        -32.27        47.57 o                         
   1  19   8         93.92         85.47        50.39 o                         
   2  19   8         23.77        110.09        52.85 o                         
   3  19   8         25.42        -49.11        49.11 o                         
  -7  20   8        106.27        164.90        82.43 o                         
  -6  20   8        192.60        162.99       102.97 o                         
  -5  20   8        994.82       1161.36        90.52 o                         
  -4  20   8        238.28        246.94        70.12 o                         
  -3  20   8       1184.04       1030.44        76.76 o                         
  -2  20   8        402.17        404.33        59.53 o                         
  -1  20   8        172.71        263.76        65.20 o                         
   0  20   8        311.95        224.28        56.04 o                         
   1  20   8        850.53        740.32        85.54 o                         
   2  20   8         97.01        108.63        57.80 o                         
  -5  21   8        199.85        146.50        91.26 o                         
  -4  21   8        297.40        462.11        97.53 o                         
  -3  21   8         13.32         34.34        64.44 o                         
  -2  21   8        361.29        392.95        82.16 o                         
  -1  21   8        122.36        147.95        57.43 o                         
   0  21   8          1.26        -61.92        61.92 o                         
 -13   0   9         38.19         93.55       112.95 o                         
 -11   0   9        146.49         55.14        87.85 o                         
  -9   0   9       7880.97       8474.75       218.42 o                         
  -7   0   9       1220.62       1243.26       207.07 o                         
  -5   0   9         66.46         65.20        27.48 o                         
  -3   0   9        110.06         51.75        40.41 o                         
  -1   0   9       2641.64       2671.47        62.19 o                         
   1   0   9       3321.78       3305.87        96.64 o                         
   3   0   9         11.11         -3.72        83.57 o                         
   5   0   9        101.05         68.11        64.05 o                         
   7   0   9          7.52         63.35        76.83 o                         
 -14   1   9         19.90         23.96        86.14 o                         
 -13   1   9        239.55        391.08        95.79 o                         
 -12   1   9         66.97        -10.03        51.25 o                         
 -11   1   9       1546.43       1839.95       116.33 o                         
 -10   1   9        701.56        630.98        59.15 o                         
  -9   1   9          1.46        -18.36        43.28 o                         
  -8   1   9       2347.20       2290.80        81.33 o                         
  -7   1   9        617.88        662.96        55.49 o                         
  -6   1   9         42.99         23.38        14.20 o                         
  -5   1   9        523.90        492.52        25.77 o                         
  -4   1   9         36.19        -11.55        25.91 o                         
  -3   1   9        834.89       1028.14        51.43 o                         
  -2   1   9        772.83        764.85        35.78 o                         
  -1   1   9        521.07        589.39        34.14 o                         
   0   1   9        655.53        639.60        29.59 o                         
   1   1   9        460.10        566.10        38.29 o                         
   2   1   9       2355.52       2557.65        80.94 o                         
   3   1   9        355.56        343.66        36.71 o                         
   4   1   9        338.99        397.24        45.13 o                         
   5   1   9        133.88         38.22        44.89 o                         
   6   1   9        369.37        424.49        60.89 o                         
   7   1   9        158.01        213.09        59.38 o                         
   8   1   9         24.24        -43.73        56.35 o                         
 -14   2   9        410.78        575.86       106.93 o                         
 -13   2   9         18.64         14.09        80.46 o                         
 -12   2   9        861.84       1042.46        86.75 o                         
 -11   2   9         10.72        -42.41        43.34 o                         
 -10   2   9          5.01        -40.14        41.26 o                         
  -9   2   9         93.88         56.94        40.82 o                         
  -8   2   9        599.82        660.13        53.34 o                         
  -7   2   9        327.36        380.31        28.57 o                         
  -6   2   9       4900.71       4633.88        76.56 o                         
  -5   2   9          7.54        -17.60        17.60 o                         
  -4   2   9      25636.26      25400.83       316.94 o                         
  -3   2   9       1613.23       1651.15        71.22 o                         
  -2   2   9       3364.25       3425.22        66.75 o                         
  -1   2   9        699.42        741.26        30.72 o                         
   0   2   9       2590.22       2594.27        52.96 o                         
   1   2   9        966.24        993.68        67.70 o                         
   2   2   9       1368.31       1278.46        55.71 o                         
   3   2   9        104.70        114.01        28.95 o                         
   4   2   9       3501.80       3584.67        89.27 o                         
   5   2   9        113.23        155.89        47.81 o                         
   6   2   9       1454.09       1442.12        99.53 o                         
   7   2   9         61.98         42.80        53.85 o                         
   8   2   9         15.00        -39.52        64.11 o                         
 -14   3   9         10.30        125.33        88.92 o                         
 -13   3   9         61.99         13.04        80.22 o                         
 -12   3   9          6.58         53.80        57.22 o                         
 -11   3   9       1067.90       1199.20        88.54 o                         
 -10   3   9        172.81        201.82        52.52 o                         
  -9   3   9        312.43        401.32        51.20 o                         
  -8   3   9       1363.37       1449.35        69.73 o                         
  -7   3   9        281.57        257.57        30.97 o                         
  -6   3   9       1756.36       1753.75        47.20 o                         
  -5   3   9       2236.16       2211.78        44.44 o                         
  -4   3   9         71.20         59.82        17.96 o                         
  -3   3   9       7733.39       8084.45       109.90 o                         
  -2   3   9        568.36        526.97        28.44 o                         
  -1   3   9          4.44         59.21        25.91 o                         
   0   3   9        156.21        161.88        21.26 o                         
   1   3   9        307.44        367.03        28.56 o                         
   2   3   9       5135.28       5226.03        99.33 o                         
   3   3   9        187.66        259.43        31.14 o                         
   4   3   9       1039.50       1346.41        60.83 o                         
   5   3   9         10.41          5.79        43.49 o                         
   6   3   9          6.53         91.46        49.95 o                         
   7   3   9         42.29          5.86        60.33 o                         
   8   3   9          4.79        -98.02        98.02 o                         
 -13   4   9         10.90        -53.99        79.03 o                         
 -12   4   9        199.43        167.27        71.62 o                         
 -11   4   9          5.00         15.57        56.24 o                         
 -10   4   9         49.08        -47.21        49.35 o                         
  -9   4   9       2394.39       2338.93       102.14 o                         
  -8   4   9        358.76        326.32        33.68 o                         
  -7   4   9         90.63         82.44        28.35 o                         
  -6   4   9        292.91        275.14        19.95 o                         
  -5   4   9         14.54         -7.62        17.05 o                         
  -4   4   9        847.01        735.34        42.30 o                         
  -3   4   9        672.73        728.42        34.87 o                         
  -2   4   9        191.81        192.09        25.11 o                         
  -1   4   9       6145.31       6114.44       105.46 o                         
   0   4   9        890.97        892.10        44.98 o                         
   1   4   9       6489.72       6711.31       110.43 o                         
   2   4   9        136.24        125.72        32.33 o                         
   3   4   9         74.24        108.01        28.68 o                         
   4   4   9         18.85        -11.21        31.04 o                         
   5   4   9        247.53        179.03        62.22 o                         
   6   4   9        114.83        133.34        84.20 o                         
   7   4   9         32.91        -13.71        59.39 o                         
   8   4   9         26.15          0.00        67.30 o                         
 -13   5   9        121.32        -46.48        84.19 o                         
 -12   5   9         73.18         14.14        70.35 o                         
 -11   5   9        488.71        552.66        72.65 o                         
 -10   5   9        247.56        273.58        70.79 o                         
  -9   5   9        594.25        595.39        64.69 o                         
  -8   5   9       2559.73       2632.94        81.91 o                         
  -7   5   9         42.47         15.07        31.29 o                         
  -6   5   9          8.29         -1.85        26.43 o                         
  -5   5   9          0.27        -30.53        35.85 o                         
  -4   5   9        136.93        181.84        47.38 o                         
  -3   5   9       3828.86       4020.82       137.30 o                         
  -2   5   9         83.32         78.81        21.66 o                         
  -1   5   9       4046.86       4393.87        86.62 o                         
   0   5   9        590.02        684.79        53.68 o                         
   1   5   9        308.00        283.38        49.77 o                         
   2   5   9       1000.56       1002.45        44.01 o                         
   3   5   9       3611.34       3788.11       107.78 o                         
   4   5   9        263.55        329.38        46.22 o                         
   5   5   9          6.05        -30.88        42.38 o                         
   6   5   9        397.24        338.60        54.31 o                         
   7   5   9        173.70         95.54        59.61 o                         
   8   5   9          3.00        -20.41        66.60 o                         
 -13   6   9         60.86         66.70        86.42 o                         
 -12   6   9        269.87        370.45        72.33 o                         
 -11   6   9          1.25         12.90        59.18 o                         
 -10   6   9         18.24         -6.86        54.02 o                         
  -9   6   9        942.45       1018.70        76.65 o                         
  -8   6   9        540.06        622.67        49.62 o                         
  -7   6   9         47.97         13.51        32.97 o                         
  -6   6   9       2382.78       2319.92        75.80 o                         
  -5   6   9       3093.33       2917.43       230.72 o                         
  -4   6   9      10606.41      10316.04       232.12 o                         
  -3   6   9       2888.96       2804.71        74.05 o                         
  -2   6   9        426.04        444.14        37.74 o                         
  -1   6   9        388.32        465.98        35.68 o                         
   0   6   9       1173.48       1182.24        53.71 o                         
   1   6   9         74.68        102.46        32.58 o                         
   2   6   9       1384.08       1400.57        53.34 o                         
   3   6   9          9.41         36.29        29.72 o                         
   4   6   9       4288.70       4411.18        96.86 o                         
   5   6   9       1337.24       1428.80        62.55 o                         
   6   6   9        787.81        849.93        84.95 o                         
   7   6   9         21.02          0.86        62.37 o                         
 -13   7   9        172.10        398.02        85.10 o                         
 -12   7   9         81.69        172.19        66.57 o                         
 -11   7   9        706.06        902.78        83.39 o                         
 -10   7   9        395.77        415.68        64.57 o                         
  -9   7   9          4.74        -54.74        54.74 o                         
  -8   7   9         21.74         31.95        37.49 o                         
  -7   7   9        634.17        620.03        49.54 o                         
  -6   7   9        660.85        575.03        63.10 o                         
  -5   7   9         48.95        114.23        46.22 o                         
  -4   7   9        504.46        370.85        35.52 o                         
  -3   7   9       1205.92       1207.65        55.34 o                         
  -2   7   9        906.26        844.17        42.77 o                         
  -1   7   9        509.82        609.77        40.64 o                         
   0   7   9         36.11        -27.28        27.28 o                         
   1   7   9        371.61        381.22        34.26 o                         
   2   7   9       6018.11       6107.08       105.58 o                         
   3   7   9         35.65         34.74        31.38 o                         
   4   7   9        745.79        966.06        63.98 o                         
   5   7   9        100.98        104.91        39.22 o                         
   6   7   9        100.02        119.38        63.23 o                         
   7   7   9        107.28         20.37        79.64 o                         
 -13   8   9         54.25         32.07        67.70 o                         
 -12   8   9          6.68        -64.78        84.63 o                         
 -11   8   9        176.85        127.72        62.13 o                         
 -10   8   9         12.58        -56.76        56.76 o                         
  -9   8   9       2607.51       2686.36        97.72 o                         
  -8   8   9        906.59        941.72        62.31 o                         
  -7   8   9        569.90        727.53       187.68 o                         
  -6   8   9        207.95        162.44        52.34 o                         
  -5   8   9        185.12        155.77        51.85 o                         
  -4   8   9         23.74         40.52        35.90 o                         
  -3   8   9          2.06         42.38        29.46 o                         
  -2   8   9        198.95        153.74        34.57 o                         
  -1   8   9       1622.72       1571.49        77.96 o                         
   0   8   9       3516.53       3711.91        84.43 o                         
   1   8   9       2908.39       3034.33        71.06 o                         
   2   8   9        206.06        200.69        33.04 o                         
   3   8   9          6.37         53.17        32.81 o                         
   4   8   9          6.73         40.60        35.09 o                         
   5   8   9         98.17        107.59        46.97 o                         
   6   8   9         12.06          4.33        58.48 o                         
   7   8   9        264.97        171.96        70.34 o                         
 -13   9   9         88.04        102.94        71.97 o                         
 -12   9   9        346.26        414.61        77.46 o                         
 -11   9   9        306.16        448.75       106.91 o                         
 -10   9   9         85.38        114.05        57.63 o                         
  -9   9   9        165.99        139.14        48.35 o                         
  -8   9   9        866.40        877.94        82.16 o                         
  -7   9   9         65.13         42.00        54.24 o                         
  -6   9   9        312.82        440.25        65.22 o                         
  -5   9   9        191.16        128.97        36.99 o                         
  -4   9   9       1473.68       1442.43        66.33 o                         
  -3   9   9       1248.26       1269.62        64.26 o                         
  -2   9   9        365.19        311.45        42.53 o                         
  -1   9   9       2609.59       2425.54        73.79 o                         
   0   9   9         46.53         53.01        25.60 o                         
   1   9   9        771.69        753.56        51.45 o                         
   2   9   9        471.24        432.87        60.57 o                         
   3   9   9        774.18        751.32        49.82 o                         
   4   9   9         35.88         42.84        36.66 o                         
   5   9   9        362.20        301.18        53.76 o                         
   6   9   9         71.32        123.96        63.70 o                         
   7   9   9        175.22        105.68        68.85 o                         
 -12  10   9         39.07         29.56        67.05 o                         
 -11  10   9          0.97         15.03        60.99 o                         
 -10  10   9         38.51         31.94       105.53 o                         
  -9  10   9        112.23         85.84       106.96 o                         
  -8  10   9        302.12        357.50        68.28 o                         
  -7  10   9         39.60        -56.76        56.76 o                         
  -6  10   9       1660.64       1470.30        99.89 o                         
  -5  10   9       3143.21       3141.96        97.58 o                         
  -4  10   9       8781.14       8745.99       168.94 o                         
  -3  10   9       3036.97       2941.75       116.36 o                         
  -2  10   9       2124.39       2035.86        82.55 o                         
  -1  10   9        321.09        313.75        34.27 o                         
   0  10   9       1528.88       1439.18        54.66 o                         
   1  10   9        645.33        591.12        44.34 o                         
   2  10   9       1127.12       1190.48        57.01 o                         
   3  10   9        648.30        696.29        65.13 o                         
   4  10   9       2558.29       2771.39        88.71 o                         
   5  10   9        934.48       1054.36        77.71 o                         
   6  10   9        262.60        204.01        69.10 o                         
 -12  11   9        254.19        282.49        99.31 o                         
 -11  11   9          2.98         26.59        88.42 o                         
 -10  11   9         32.86        159.72       118.08 o                         
  -9  11   9         61.69        104.18        64.05 o                         
  -8  11   9        413.11        326.90        89.53 o                         
  -7  11   9       1590.90       1712.08       111.97 o                         
  -6  11   9       2369.87       2434.45        93.55 o                         
  -5  11   9          4.72         16.67        41.85 o                         
  -4  11   9        151.35        154.15        42.57 o                         
  -3  11   9       1418.72       1434.74        60.65 o                         
  -2  11   9       1223.33       1117.05        52.65 o                         
  -1  11   9        500.45        503.06        41.22 o                         
   0  11   9        136.28        106.43        31.03 o                         
   1  11   9        448.86        437.34        40.38 o                         
   2  11   9       2242.77       2302.62        86.70 o                         
   3  11   9         15.65         41.48        36.06 o                         
   4  11   9        337.47        539.54        56.36 o                         
   5  11   9        126.41         20.33        62.88 o                         
   6  11   9          8.46        -60.65        60.65 o                         
 -12  12   9         59.27        107.66        93.55 o                         
 -11  12   9         18.79        -10.47        82.45 o                         
 -10  12   9        686.10        642.83       146.03 o                         
  -9  12   9        536.01        612.87       121.22 o                         
  -8  12   9       1393.44       1329.40       109.11 o                         
  -7  12   9        250.92        164.26        50.26 o                         
  -6  12   9        234.94        180.30        47.06 o                         
  -5  12   9         54.72         29.52        42.19 o                         
  -4  12   9          5.12        -34.25        38.08 o                         
  -3  12   9         79.24         17.45        34.71 o                         
  -2  12   9         17.07        -29.32        29.32 o                         
  -1  12   9       1208.45       1236.19        71.59 o                         
   0  12   9       1492.56       1537.18        67.63 o                         
   1  12   9       1466.84       1518.22        88.25 o                         
   2  12   9          2.66        -14.13        33.99 o                         
   3  12   9         18.48          0.73        46.53 o                         
   4  12   9         19.86         68.97        46.78 o                         
   5  12   9         17.77        -33.78        58.05 o                         
   6  12   9         10.73        -20.37        64.18 o                         
 -11  13   9        203.27         71.88       123.79 o                         
 -10  13   9         23.46        -74.16       111.81 o                         
  -9  13   9         84.74         35.11        70.27 o                         
  -8  13   9         13.59        107.14        76.72 o                         
  -7  13   9        619.07        565.49        63.52 o                         
  -6  13   9         13.46        -27.55        44.65 o                         
  -5  13   9          5.33         10.83        42.61 o                         
  -4  13   9        679.62        779.40        65.19 o                         
  -3  13   9        862.37        889.10        58.65 o                         
  -2  13   9        140.25        124.29        37.79 o                         
  -1  13   9        466.09        479.35        45.88 o                         
   0  13   9         11.24         29.56        36.60 o                         
   1  13   9       1204.44       1250.10        66.60 o                         
   2  13   9        862.60        819.10        55.11 o                         
   3  13   9        161.56        223.04        47.01 o                         
   4  13   9         33.48         51.39        66.03 o                         
   5  13   9          6.59        -57.99        57.99 o                         
 -11  14   9         30.18        175.70       136.91 o                         
 -10  14   9         68.02         25.67       123.79 o                         
  -9  14   9         38.23         21.70        72.48 o                         
  -8  14   9        220.17        291.98        69.48 o                         
  -7  14   9        689.48        783.12        71.92 o                         
  -6  14   9        552.03        549.60        65.46 o                         
  -5  14   9       5749.96       5563.51       147.31 o                         
  -4  14   9       1783.10       1694.08        89.03 o                         
  -3  14   9       2063.22       2059.67       130.40 o                         
  -2  14   9        447.12        477.06        49.63 o                         
  -1  14   9        257.35        193.58        43.13 o                         
   0  14   9         13.72        -29.26        38.10 o                         
   1  14   9        502.65        391.20        52.51 o                         
   2  14   9        174.49        202.56        45.34 o                         
   3  14   9        245.71        306.13        53.62 o                         
   4  14   9        837.25        791.29        70.37 o                         
   5  14   9       1195.01       1255.90       101.25 o                         
 -10  15   9        190.84        320.53       142.04 o                         
  -9  15   9        291.37        230.87        64.33 o                         
  -8  15   9         25.05          6.84        54.53 o                         
  -7  15   9       1224.63       1184.22        86.82 o                         
  -6  15   9        111.32         85.66        42.49 o                         
  -5  15   9          3.81        -47.02        47.02 o                         
  -4  15   9        842.50        899.88       111.53 o                         
  -3  15   9        280.17        278.36        55.75 o                         
  -2  15   9        828.33        814.89        84.91 o                         
  -1  15   9        176.97        222.91        48.60 o                         
   0  15   9        434.94        397.27        54.11 o                         
   1  15   9        663.46        595.77        60.66 o                         
   2  15   9        229.50        257.78        62.66 o                         
   3  15   9         91.93         47.64        50.18 o                         
   4  15   9         50.00         73.66        57.27 o                         
 -10  16   9        318.46        174.07        87.86 o                         
  -9  16   9        314.67        318.72        70.31 o                         
  -8  16   9       1330.21       1298.69        94.73 o                         
  -7  16   9         94.54         11.20        56.10 o                         
  -6  16   9        124.58         95.74        50.77 o                         
  -5  16   9         21.12        -21.97        58.15 o                         
  -4  16   9         82.77         40.23        53.20 o                         
  -3  16   9        151.61        140.44        54.70 o                         
  -2  16   9        507.25        469.01        65.13 o                         
  -1  16   9        610.38        569.30        68.63 o                         
   0  16   9       1512.80       1559.10        96.01 o                         
   1  16   9        775.08        619.67       144.34 o                         
   2  16   9        291.45        353.65        67.48 o                         
   3  16   9        106.84         29.44        59.10 o                         
   4  16   9         71.55        128.96        77.98 o                         
  -9  17   9         69.33         31.62        64.64 o                         
  -8  17   9        366.19        342.89        70.33 o                         
  -7  17   9        707.74        625.63        78.00 o                         
  -6  17   9         49.45         22.23        62.26 o                         
  -5  17   9          9.60        -25.39        55.86 o                         
  -4  17   9        624.44        681.37        75.59 o                         
  -3  17   9        437.40        412.57        80.58 o                         
  -2  17   9        738.06        641.20        73.65 o                         
  -1  17   9         14.23        -11.65        51.97 o                         
   0  17   9         46.06        117.24        56.63 o                         
   1  17   9        621.81        645.04        77.31 o                         
   2  17   9         13.10          1.33        56.30 o                         
   3  17   9         33.03        -18.08        57.66 o                         
  -8  18   9         44.08         38.14        63.32 o                         
  -7  18   9        191.00        220.27        69.12 o                         
  -6  18   9        426.06        489.12        76.17 o                         
  -5  18   9       2415.86       2680.18       128.35 o                         
  -4  18   9        407.60        342.21        68.92 o                         
  -3  18   9        721.74        769.22       117.69 o                         
  -2  18   9        343.05        397.38        69.29 o                         
  -1  18   9        148.62         90.14        58.41 o                         
   0  18   9        393.03        506.55        90.34 o                         
   1  18   9        469.85        552.83        77.12 o                         
   2  18   9        399.30        319.30        68.64 o                         
  -7  19   9        436.64        516.98        95.53 o                         
  -6  19   9        322.12        405.18        77.21 o                         
  -5  19   9        301.81        295.57        69.54 o                         
  -4  19   9        466.69        477.92        74.66 o                         
  -3  19   9          9.14         60.57        68.86 o                         
  -2  19   9        395.48        361.43        69.83 o                         
  -1  19   9        233.43        240.79        67.79 o                         
   0  19   9        260.83        227.64        68.18 o                         
   1  19   9        218.14        216.23        68.36 o                         
  -6  20   9          9.67         57.65        78.80 o                         
  -5  20   9          7.52         89.76        55.75 o                         
  -4  20   9         10.10        149.68        66.01 o                         
  -3  20   9        328.35        319.70        71.39 o                         
  -2  20   9        139.25         74.86        63.97 o                         
  -1  20   9         22.94        -46.99        60.00 o                         
   0  20   9        983.59        989.81        94.06 o                         
 -12   0  10        605.20        561.15       122.36 o                         
 -10   0  10         21.74        -24.17        90.13 o                         
  -8   0  10        617.81        572.45        74.23 o                         
  -6   0  10       2771.68       2879.38        79.87 o                         
  -4   0  10       4817.84       4782.89       155.13 o                         
  -2   0  10         64.09         91.36        46.50 o                         
   0   0  10        658.75        668.41        51.68 o                         
   2   0  10        445.46        513.33        65.53 o                         
   4   0  10        464.87        471.74       110.95 o                         
   6   0  10        225.33        390.68       152.85 o                         
 -13   1  10        109.61        169.73        86.00 o                         
 -12   1  10         12.93         36.90        49.90 o                         
 -11   1  10        543.07        633.35        63.19 o                         
 -10   1  10        173.50        171.32        49.04 o                         
  -9   1  10         33.64         11.08        42.05 o                         
  -8   1  10       4075.25       4281.08       106.47 o                         
  -7   1  10       2053.57       2086.82        93.01 o                         
  -6   1  10       4771.21       4934.34       101.43 o                         
  -5   1  10        261.74        309.97        45.20 o                         
  -4   1  10          5.48         36.04        29.54 o                         
  -3   1  10       4579.28       4698.90       102.76 o                         
  -2   1  10        958.13        995.56        36.73 o                         
  -1   1  10        363.38        313.15        25.58 o                         
   0   1  10        817.47        793.61        41.30 o                         
   1   1  10          3.14        -26.00        26.00 o                         
   2   1  10        840.79        897.98        56.59 o                         
   3   1  10        675.68        658.96        55.50 o                         
   4   1  10        307.04        345.54        53.73 o                         
   5   1  10          3.32         19.10        47.56 o                         
   6   1  10          0.16        -10.88        51.79 o                         
   7   1  10         71.48         80.69        79.28 o                         
 -13   2  10         62.17         39.64        80.05 o                         
 -12   2  10         15.74         42.44        49.18 o                         
 -11   2  10         53.53         69.71        48.57 o                         
 -10   2  10        196.15        171.69        52.86 o                         
  -9   2  10       4204.93       4468.95       112.35 o                         
  -8   2  10         19.40         80.56        40.73 o                         
  -7   2  10        155.47        112.66        27.35 o                         
  -6   2  10        725.60        803.86        44.65 o                         
  -5   2  10        400.85        364.61        34.45 o                         
  -4   2  10       2618.94       2553.17        63.93 o                         
  -3   2  10         68.99         57.35        22.32 o                         
  -2   2  10        291.13        337.12        30.49 o                         
  -1   2  10       1753.84       1859.92        63.61 o                         
   0   2  10       1912.25       1882.67        57.48 o                         
   1   2  10       2227.11       2255.27        74.33 o                         
   2   2  10        118.41         80.68        32.21 o                         
   3   2  10        551.96        726.95        57.42 o                         
   4   2  10         56.66         38.38        42.67 o                         
   5   2  10         38.37        -38.44        45.60 o                         
   6   2  10         60.93        110.05        55.47 o                         
   7   2  10         38.02         44.01        60.11 o                         
 -13   3  10         63.38        125.58        89.56 o                         
 -12   3  10         43.78        167.84        63.41 o                         
 -11   3  10       1235.90       1475.49        95.84 o                         
 -10   3  10       1265.76       1179.81        72.03 o                         
  -9   3  10        582.12        439.23        69.33 o                         
  -8   3  10        755.50        867.73        59.03 o                         
  -7   3  10       2119.77       2081.44        64.81 o                         
  -6   3  10        608.46        618.38        41.58 o                         
  -5   3  10       3549.76       3420.17        77.10 o                         
  -4   3  10         64.60         70.30        39.54 o                         
  -3   3  10        342.84        284.14        40.00 o                         
  -2   3  10         80.74         27.97        29.39 o                         
  -1   3  10        216.14        183.42        26.40 o                         
   0   3  10       1269.17       1304.29        51.20 o                         
   1   3  10        326.24        337.60        36.49 o                         
   2   3  10        155.22        139.79        35.22 o                         
   3   3  10        358.70        360.79        44.46 o                         
   4   3  10        134.46        177.24        62.24 o                         
   5   3  10        373.95        287.73        74.09 o                         
   6   3  10        120.92         97.49        60.34 o                         
   7   3  10        169.25        219.93        72.34 o                         
 -13   4  10        159.64        243.96        90.07 o                         
 -12   4  10        378.09        507.55        74.85 o                         
 -11   4  10          6.34         48.86       107.23 o                         
 -10   4  10         43.58         14.06        52.68 o                         
  -9   4  10        229.99        235.03        56.31 o                         
  -8   4  10          1.65        -51.70        51.70 o                         
  -7   4  10       1027.92       1024.59        53.86 o                         
  -6   4  10       1395.00       1357.38        88.77 o                         
  -5   4  10        755.00        947.06        72.90 o                         
  -4   4  10       4835.77       4512.60       150.60 o                         
  -3   4  10       1112.55       1041.41        59.00 o                         
  -2   4  10         46.84         44.02        31.19 o                         
  -1   4  10       1114.95       1069.30        47.98 o                         
   0   4  10         48.07         41.01        28.18 o                         
   1   4  10        123.46        152.79        37.37 o                         
   2   4  10        581.46        764.63        49.64 o                         
   3   4  10       2641.77       2391.72        88.15 o                         
   4   4  10       1016.54        964.03        76.66 o                         
   5   4  10          1.52        -57.16        57.16 o                         
   6   4  10        328.16        366.01        70.65 o                         
   7   4  10        118.08        194.06        72.07 o                         
 -13   5  10         19.76        -19.74        70.65 o                         
 -12   5  10          5.51        -24.81        57.41 o                         
 -11   5  10        113.08         86.81        58.94 o                         
 -10   5  10        369.78        379.28        65.10 o                         
  -9   5  10        615.19        677.56        66.38 o                         
  -8   5  10        286.66        457.60        67.54 o                         
  -7   5  10          1.22         -7.90        30.84 o                         
  -6   5  10       1225.99       1221.74        56.99 o                         
  -5   5  10         25.80         41.76        44.85 o                         
  -4   5  10        191.59        147.61        50.83 o                         
  -3   5  10       1334.31       1500.56        66.20 o                         
  -2   5  10       1836.36       1785.13        69.76 o                         
  -1   5  10        203.96        222.28        46.40 o                         
   0   5  10        237.92        188.39        39.48 o                         
   1   5  10        506.72        576.55        50.88 o                         
   2   5  10       3146.05       2946.72        90.27 o                         
   3   5  10         59.45         30.71        38.90 o                         
   4   5  10        476.01        499.10        69.97 o                         
   5   5  10         20.13         82.88        56.16 o                         
   6   5  10          1.24        -11.46        58.55 o                         
   7   5  10         10.90         18.89        64.44 o                         
 -13   6  10         36.81         18.38        67.53 o                         
 -12   6  10        800.27        737.60       138.73 o                         
 -11   6  10        306.12        491.83        71.35 o                         
 -10   6  10         11.49         26.08        54.05 o                         
  -9   6  10       1147.19       1105.22        95.18 o                         
  -8   6  10        927.14        900.19        81.08 o                         
  -7   6  10        350.57        294.42        40.49 o                         
  -6   6  10        109.72        131.21        32.17 o                         
  -5   6  10         51.70        -23.30        43.79 o                         
  -4   6  10        634.33        514.10        64.45 o                         
  -3   6  10        228.80        204.39        56.30 o                         
  -2   6  10         52.75         14.39        27.91 o                         
  -1   6  10       3759.53       3633.49        84.14 o                         
   0   6  10       5450.24       5117.12       106.68 o                         
   1   6  10       5132.34       5519.20       126.05 o                         
   2   6  10        274.63        229.30        43.13 o                         
   3   6  10        889.97       1112.62        89.08 o                         
   4   6  10         28.29         53.99        43.55 o                         
   5   6  10        262.87        149.29        59.42 o                         
   6   6  10        661.22        538.20       136.00 o                         
 -13   7  10          1.74        -61.32        61.32 o                         
 -12   7  10        492.12        669.88        80.51 o                         
 -11   7  10         38.24         16.94        59.35 o                         
 -10   7  10         11.23        -29.73        51.66 o                         
  -9   7  10          9.74         21.95        58.44 o                         
  -8   7  10       1187.37       1178.91       104.49 o                         
  -7   7  10        232.41        267.33        44.94 o                         
  -6   7  10        167.50        241.60        56.25 o                         
  -5   7  10        840.68        843.28       146.00 o                         
  -4   7  10       1393.78       1249.36        56.84 o                         
  -3   7  10       1065.79       1011.04        54.87 o                         
  -2   7  10         43.68         -0.90        25.08 o                         
  -1   7  10       3292.99       3212.19        81.82 o                         
   0   7  10         34.50         50.99        32.00 o                         
   1   7  10        826.62        797.85        54.44 o                         
   2   7  10         25.33         30.84        36.20 o                         
   3   7  10       1805.67       1962.40        85.85 o                         
   4   7  10         55.13        117.68        44.96 o                         
   5   7  10         14.26         12.86        45.40 o                         
   6   7  10        515.91        542.92        78.27 o                         
 -12   8  10        258.15        262.91        79.16 o                         
 -11   8  10         41.85         27.75        60.01 o                         
 -10   8  10        273.38        298.59        63.03 o                         
  -9   8  10         82.36         56.47        72.20 o                         
  -8   8  10         48.56        107.48        52.86 o                         
  -7   8  10         77.16        126.23        53.68 o                         
  -6   8  10         21.74         24.64        88.13 o                         
  -5   8  10       3397.89       3265.27        90.64 o                         
  -4   8  10       6449.14       6139.19       128.64 o                         
  -3   8  10       1371.81       1214.75        86.01 o                         
  -2   8  10        939.05       1015.67        52.12 o                         
  -1   8  10       1007.23       1189.58        56.79 o                         
   0   8  10         52.44         36.25        33.21 o                         
   1   8  10        967.49       1046.96        61.41 o                         
   2   8  10          1.43         13.70        38.54 o                         
   3   8  10        228.24        173.61        45.52 o                         
   4   8  10       1222.34       1299.58        84.08 o                         
   5   8  10         18.25         51.69        58.31 o                         
   6   8  10         26.43         11.96        62.07 o                         
 -12   9  10        159.14         27.17        88.75 o                         
 -11   9  10          7.12        -76.38        76.38 o                         
 -10   9  10        273.73        231.60       116.37 o                         
  -9   9  10        178.20        311.98       122.65 o                         
  -8   9  10         10.81         12.92        53.13 o                         
  -7   9  10        169.59        157.44        58.67 o                         
  -6   9  10       2593.10       2691.98       127.32 o                         
  -5   9  10        291.87        278.35        42.15 o                         
  -4   9  10       4048.88       3594.79        99.24 o                         
  -3   9  10         23.02         79.60        35.20 o                         
  -2   9  10         69.16        129.18        38.40 o                         
  -1   9  10         22.58         21.14        31.14 o                         
   0   9  10          7.95        -30.94        30.94 o                         
   1   9  10        309.20        303.45        45.07 o                         
   2   9  10       2211.81       1966.08        83.43 o                         
   3   9  10          1.21        -16.67        41.55 o                         
   4   9  10        110.02         81.23        46.12 o                         
   5   9  10         73.40         97.79        62.32 o                         
   6   9  10         42.38         14.12        64.29 o                         
 -12  10  10        127.73        268.21        97.71 o                         
 -11  10  10          7.60        -50.07        92.98 o                         
 -10  10  10        111.71         67.88       122.65 o                         
  -9  10  10        816.90        951.96       158.01 o                         
  -8  10  10        964.86        896.14       183.37 o                         
  -7  10  10       1254.38       1258.34        98.34 o                         
  -6  10  10         92.43         85.93        40.24 o                         
  -5  10  10         43.19          3.62        37.75 o                         
  -4  10  10         78.75         29.27        36.49 o                         
  -3  10  10       1019.48        858.08        62.58 o                         
  -2  10  10         45.42         48.95        36.43 o                         
  -1  10  10       1014.57       1205.78        61.39 o                         
   0  10  10       2984.47       3004.56       168.92 o                         
   1  10  10       1599.10       1852.59       122.83 o                         
   2  10  10        132.93        148.83        43.93 o                         
   3  10  10         75.72        131.85        46.33 o                         
   4  10  10         54.60         98.78        48.14 o                         
   5  10  10        115.61        134.15        66.25 o                         
 -12  11  10        530.98        653.85       126.92 o                         
 -11  11  10        145.41        248.33        95.29 o                         
 -10  11  10        128.51        171.70       121.50 o                         
  -9  11  10          0.62       -109.53       109.53 o                         
  -8  11  10        377.19        296.84        73.00 o                         
  -7  11  10        612.03        861.67        92.22 o                         
  -6  11  10          9.42        -29.54        45.61 o                         
  -5  11  10       2281.35       2214.19       107.14 o                         
  -4  11  10       1222.03       1227.35        70.19 o                         
  -3  11  10        449.23        322.89        78.38 o                         
  -2  11  10          1.91        -10.09        38.60 o                         
  -1  11  10        939.31        900.56        91.16 o                         
   0  11  10        155.10        200.60        42.22 o                         
   1  11  10        356.45        382.34        48.27 o                         
   2  11  10        133.05         85.54        43.90 o                         
   3  11  10        439.12        424.43        56.32 o                         
   4  11  10         33.00         24.64        47.46 o                         
   5  11  10         22.67        -29.98        58.18 o                         
 -11  12  10         24.32         57.18        90.34 o                         
 -10  12  10        425.37        377.01       146.03 o                         
  -9  12  10         23.82        -96.98       114.66 o                         
  -8  12  10        227.82        228.27        73.97 o                         
  -7  12  10        431.12        455.82        58.16 o                         
  -6  12  10        455.83        395.14        55.59 o                         
  -5  12  10       1467.25       1518.09        81.29 o                         
  -4  12  10       4149.77       4069.98       118.82 o                         
  -3  12  10       1207.32       1336.53        77.92 o                         
  -2  12  10        587.15        718.54        62.31 o                         
  -1  12  10        931.18       1073.38       130.54 o                         
   0  12  10         32.67         43.53        45.46 o                         
   1  12  10        152.38        122.28        43.15 o                         
   2  12  10          1.44        -16.95        61.18 o                         
   3  12  10          4.50         14.90        45.99 o                         
   4  12  10        631.29        501.99        63.63 o                         
   5  12  10        293.55        275.45        72.68 o                         
 -11  13  10          1.03        -95.83       118.65 o                         
 -10  13  10          2.68        123.22       127.78 o                         
  -9  13  10        424.30        406.56       101.01 o                         
  -8  13  10        140.15         45.36        51.06 o                         
  -7  13  10       1946.61       2011.54       110.55 o                         
  -6  13  10        630.44        642.64        64.37 o                         
  -5  13  10        458.05        395.82        69.91 o                         
  -4  13  10         30.93         34.14        48.92 o                         
  -3  13  10       1152.89       1066.19        72.79 o                         
  -2  13  10        415.77        509.00        65.70 o                         
  -1  13  10         95.21         73.68        47.38 o                         
   0  13  10        248.12        237.97        55.05 o                         
   1  13  10        152.65        124.74        46.37 o                         
   2  13  10        857.67        858.40        89.23 o                         
   3  13  10         10.87        -51.87        51.87 o                         
   4  13  10        248.53        458.79        66.41 o                         
 -10  14  10        189.31         98.69       133.48 o                         
  -9  14  10        146.08         39.31        59.34 o                         
  -8  14  10        360.07        365.35        90.26 o                         
  -7  14  10        264.63        194.32        58.17 o                         
  -6  14  10         89.86         84.48        51.70 o                         
  -5  14  10        256.01        204.87        54.26 o                         
  -4  14  10          1.70         13.11        47.20 o                         
  -3  14  10        223.55        206.64        66.04 o                         
  -2  14  10         13.32          0.93        46.93 o                         
  -1  14  10       1881.52       1874.07        97.22 o                         
   0  14  10        963.46       1080.99        82.98 o                         
   1  14  10       1750.75       1843.48       103.65 o                         
   2  14  10        725.89        648.67        64.79 o                         
   3  14  10        282.24        397.23        60.05 o                         
   4  14  10        761.01        818.80        89.36 o                         
 -10  15  10        298.00        307.28        90.19 o                         
  -9  15  10         87.27          6.89        59.03 o                         
  -8  15  10        124.93        124.23        59.77 o                         
  -7  15  10        679.61        514.59        68.42 o                         
  -6  15  10         42.60         48.21        51.01 o                         
  -5  15  10        141.98        230.45        57.32 o                         
  -4  15  10        269.16        305.52        62.42 o                         
  -3  15  10         81.86         85.58        52.49 o                         
  -2  15  10         91.64         43.51        50.89 o                         
  -1  15  10        119.35        136.99        76.89 o                         
   0  15  10        466.86        458.09        65.80 o                         
   1  15  10        479.98        585.82       103.27 o                         
   2  15  10         62.75         47.81        56.51 o                         
   3  15  10        831.96        850.63        75.11 o                         
  -9  16  10         55.32        122.21        66.25 o                         
  -8  16  10        322.94        416.61        73.74 o                         
  -7  16  10        145.98        290.41        63.76 o                         
  -6  16  10        337.43        296.60        62.91 o                         
  -5  16  10       2298.56       2193.96       109.42 o                         
  -4  16  10        363.93        255.16        60.78 o                         
  -3  16  10         99.05         67.21        64.78 o                         
  -2  16  10        299.80        291.73        62.87 o                         
  -1  16  10        112.32        119.93        54.36 o                         
   0  16  10        276.22        198.44        58.93 o                         
   1  16  10          7.26         46.36        61.89 o                         
   2  16  10         74.53         98.61        60.38 o                         
  -8  17  10         39.80         67.00        63.53 o                         
  -7  17  10        535.30        599.94        84.73 o                         
  -6  17  10          1.47        -29.21        56.98 o                         
  -5  17  10        109.23         52.42        58.48 o                         
  -4  17  10        201.10        177.54        84.26 o                         
  -3  17  10         84.25         -4.30        51.77 o                         
  -2  17  10         79.10        148.10        59.06 o                         
  -1  17  10         18.53        -51.45        51.45 o                         
   0  17  10         49.99        101.27        61.11 o                         
   1  17  10        254.11        150.75        63.37 o                         
   2  17  10        498.93        388.79        72.49 o                         
  -7  18  10          9.87         98.42        66.23 o                         
  -6  18  10         17.14         -4.98        59.52 o                         
  -5  18  10        227.75        384.40        98.40 o                         
  -4  18  10        292.70        321.04        67.12 o                         
  -3  18  10        533.33        481.29        72.41 o                         
  -2  18  10        724.65        645.72       125.45 o                         
  -1  18  10         13.09         -2.65        68.35 o                         
   0  18  10       1863.85       1915.64       152.12 o                         
   1  18  10        178.34        133.89        64.65 o                         
  -6  19  10          0.74        144.63        77.98 o                         
  -5  19  10         84.71         71.20        99.47 o                         
  -4  19  10        263.89        361.32        71.95 o                         
  -3  19  10        476.56        499.99        81.13 o                         
  -2  19  10        307.73        226.67        68.77 o                         
  -1  19  10         17.66         23.23        61.41 o                         
 -13   0  11         14.14        130.06       116.37 o                         
 -11   0  11        319.77        397.53        83.00 o                         
  -9   0  11       3195.92       3398.82       146.25 o                         
  -7   0  11        121.54        154.38        57.69 o                         
  -5   0  11       3454.33       3545.42       268.94 o                         
  -3   0  11        354.18        327.54        68.14 o                         
  -1   0  11        521.82        553.57        47.72 o                         
   1   0  11       1329.03       1481.03        94.54 o                         
   3   0  11       1851.79       2267.62       198.23 o                         
   5   0  11         22.22         52.58        70.82 o                         
 -13   1  11        143.12         88.88       120.93 o                         
 -12   1  11          1.66         -8.27        49.75 o                         
 -11   1  11        207.71        202.12        53.47 o                         
 -10   1  11        111.68        104.20        47.85 o                         
  -9   1  11        232.84        192.25        47.64 o                         
  -8   1  11       1294.97       1399.23        89.81 o                         
  -7   1  11         95.27        136.02        38.97 o                         
  -6   1  11         15.30        -14.68        33.14 o                         
  -5   1  11        468.92        443.04        34.11 o                         
  -4   1  11       7080.21       7014.33       131.84 o                         
  -3   1  11       2479.11       2389.80        82.54 o                         
  -2   1  11          4.12         10.83        19.68 o                         
  -1   1  11        290.29        302.96        29.23 o                         
   0   1  11       1838.90       1937.42        62.90 o                         
   1   1  11        425.72        557.93        43.14 o                         
   2   1  11          2.61        -22.50        35.35 o                         
   3   1  11        317.40        330.37        51.43 o                         
   4   1  11         73.39        123.53        50.29 o                         
   5   1  11        104.77        136.45        52.88 o                         
   6   1  11        136.08        157.93        59.22 o                         
 -13   2  11          2.31        -37.08        77.21 o                         
 -12   2  11        162.35        218.68        55.47 o                         
 -11   2  11          0.26        -18.52        47.01 o                         
 -10   2  11         82.08         82.25        48.09 o                         
  -9   2  11         18.70        -41.73        41.73 o                         
  -8   2  11          8.27         21.29        43.12 o                         
  -7   2  11       3100.58       2989.06       102.53 o                         
  -6   2  11        545.73        472.50        40.09 o                         
  -5   2  11        233.83        168.58        31.66 o                         
  -4   2  11        414.01        458.43        33.08 o                         
  -3   2  11         68.85         70.25        24.85 o                         
  -2   2  11        832.35        933.66        37.16 o                         
  -1   2  11        667.73        798.90        40.68 o                         
   0   2  11        637.88        668.22        46.34 o                         
   1   2  11        464.23        407.21        44.44 o                         
   2   2  11       1400.78       1673.82        69.33 o                         
   3   2  11         98.83         94.21        53.11 o                         
   4   2  11        164.17        158.71        49.94 o                         
   5   2  11         25.92         54.02        51.43 o                         
   6   2  11        134.61        111.26        58.43 o                         
 -13   3  11        270.29        402.24        97.80 o                         
 -12   3  11        199.61        159.26        67.05 o                         
 -11   3  11         53.12         50.70        58.09 o                         
 -10   3  11        153.55         52.77        47.14 o                         
  -9   3  11         37.23          0.59        42.91 o                         
  -8   3  11       1397.58       1319.63        70.72 o                         
  -7   3  11        339.35        337.43        58.63 o                         
  -6   3  11        191.28        195.12        33.68 o                         
  -5   3  11        577.76        556.73        70.86 o                         
  -4   3  11        693.01        699.87        47.10 o                         
  -3   3  11        240.85        260.28        40.82 o                         
  -2   3  11       1415.75       1377.97        69.42 o                         
  -1   3  11       3676.15       3744.98        77.76 o                         
   0   3  11        937.62       1023.16        55.55 o                         
   1   3  11       1001.76       1107.39        72.88 o                         
   2   3  11         11.35         14.46        34.66 o                         
   3   3  11       2259.08       2462.55       244.35 o                         
   4   3  11        209.85        281.24        62.48 o                         
   5   3  11         36.90         13.33        57.23 o                         
   6   3  11          0.10        -59.61        59.61 o                         
 -13   4  11         18.18         20.56        67.97 o                         
 -12   4  11         53.61         56.34        60.98 o                         
 -11   4  11         20.09        -32.20        56.48 o                         
 -10   4  11        562.30        570.44        70.54 o                         
  -9   4  11       2786.28       2843.38       109.85 o                         
  -8   4  11          6.72         90.02        53.91 o                         
  -7   4  11       1189.43       1188.07        66.03 o                         
  -6   4  11        111.82        173.31        51.14 o                         
  -5   4  11       2142.60       2132.97       108.16 o                         
  -4   4  11       1076.15       1051.12       150.00 o                         
  -3   4  11          4.54        -42.99        42.99 o                         
  -2   4  11         18.85         15.66        26.18 o                         
  -1   4  11       2279.10       2153.32        66.97 o                         
   0   4  11        133.29        157.86        34.58 o                         
   1   4  11       3046.27       3031.41        88.55 o                         
   2   4  11        330.73        341.21        46.32 o                         
   3   4  11       2155.90       2477.44        93.89 o                         
   4   4  11        129.83         55.74        74.32 o                         
   5   4  11         13.23          4.04        54.59 o                         
   6   4  11          4.42         39.89        70.06 o                         
 -13   5  11          0.00          9.24        81.47 o                         
 -12   5  11          1.18         24.51        73.27 o                         
 -11   5  11         85.52        127.42        60.77 o                         
 -10   5  11          8.90        -24.42        54.85 o                         
  -9   5  11        325.15        382.43       110.71 o                         
  -8   5  11        746.13        545.86       127.78 o                         
  -7   5  11        292.91        265.29        52.75 o                         
  -6   5  11         13.79         21.23        45.05 o                         
  -5   5  11        777.28        676.97        72.59 o                         
  -4   5  11       1933.40       1465.22       161.12 o                         
  -3   5  11        285.42        220.24        44.37 o                         
  -2   5  11         21.95         22.58        23.96 o                         
  -1   5  11        741.86        825.61        47.93 o                         
   0   5  11          2.26        -32.89        38.20 o                         
   1   5  11         34.03         61.86        55.74 o                         
   2   5  11       1211.34       1262.18        68.71 o                         
   3   5  11         73.97        157.93        45.46 o                         
   4   5  11        374.03        485.04        66.62 o                         
   5   5  11         10.65        -33.18        55.87 o                         
 -12   6  11        665.60        638.31       105.47 o                         
 -11   6  11         48.06         68.93        79.25 o                         
 -10   6  11        731.31        772.10       100.28 o                         
  -9   6  11        549.98        519.05       122.65 o
[truncated: 64,963 more chars]
